# Supplementary material for: Antitumor activity of AZD0754, a dnTGFβRII-armored, STEAP2-targeted CAR-T cell therapy, in prostate cancer
Source: J Clin Invest. 2023 Nov 15;133(22):e169655. doi: 10.1172/JCI169655 (PMC10645390; doi:10.1172/JCI169655)
Supplement: Supporting data values [file jci-133-169655-s056.xlsx]

## Sheet: Figure 1 A
CoreID	SampleID	Indication	Indication_CoreID	STEAP2_+_QCS_OD-25	STEAP2_1+_QCS_OD-25-50	STEAP2_2+_QCS_OD-50-70	STEAP2_3+_QCS_OD-70	memb(meanOD)_mean	memb(meanOD)_median	memb(meanOD)_perc_pos_8	memb(meanOD)_perc_pos_10	memb(meanOD)_perc_pos_12	memb(meanOD)_perc_pos_15	memb(meanOD)_perc_pos_20	memb(meanOD)_perc_pos_25	memb(meanOD)_perc_pos_30	memb(meanOD)_perc_pos_40	memb(meanOD)_perc_pos_50	memb(meanOD)_perc_pos_60	memb(meanOD)_perc_pos_70	memb(meanOD)_perc_pos_80	memb(meanOD)_perc_pos_90	memb(meanOD)_perc_pos_100	memb(meanOD)_perc_pos_110	memb(meanOD)_perc_pos_120	memb(meanOD)_perc_pos_130	memb(meanOD)_perc_pos_140	Intensity
100.000000	EX-126	Colorectal	Colorectal_100	1.234568	1.234568	0.000000	0.000000	10.866348	10.394246	77.572016	53.703704	31.687243	10.288066	3.086420	1.234568	0.823045	0.205761	0.000000	0.000000	0.000000	0.000000	0.000000	0.000000	0.000000	0.000000	0.000000	0.000000	0
101.000000	1-T	Colorectal	Colorectal_101	0.189245	0.189245	0.000000	0.000000	13.808477	13.535211	99.842296	97.303264	79.719287	25.942280	1.466646	0.189245	0.110393	0.031541	0.000000	0.000000	0.000000	0.000000	0.000000	0.000000	0.000000	0.000000	0.000000	0.000000	0
102.000000	2-T	Colorectal	Colorectal_102	1.104503	1.104503	0.000000	0.000000	15.426921	15.172745	99.745115	98.598131	92.141037	53.143585	5.480034	1.104503	0.382328	0.000000	0.000000	0.000000	0.000000	0.000000	0.000000	0.000000	0.000000	0.000000	0.000000	0.000000	0
103.000000	3-T	Colorectal	Colorectal_103	4.701931	4.701931	0.000000	0.000000	17.287757	16.764295	99.769102	98.614610	92.989085	68.178002	22.984887	4.701931	0.818640	0.000000	0.000000	0.000000	0.000000	0.000000	0.000000	0.000000	0.000000	0.000000	0.000000	0.000000	0
104.000000	5-T	Colorectal	Colorectal_104	5.311457	5.311457	0.000000	0.000000	18.037982	17.527158	99.638487	99.221357	97.747497	80.088988	25.528365	5.311457	0.750834	0.083426	0.000000	0.000000	0.000000	0.000000	0.000000	0.000000	0.000000	0.000000	0.000000	0.000000	0
105.000000	7-T	Colorectal	Colorectal_105	1.981472	1.981472	0.000000	0.000000	17.738441	17.484950	100.000000	99.897066	98.610396	84.637159	18.862584	1.981472	0.257334	0.077200	0.000000	0.000000	0.000000	0.000000	0.000000	0.000000	0.000000	0.000000	0.000000	0.000000	0
107.000000	10-T	Colorectal	Colorectal_107	4.179811	4.179811	0.000000	0.000000	18.818644	18.424620	100.000000	99.842271	99.526814	92.271293	29.337539	4.179811	0.788644	0.000000	0.000000	0.000000	0.000000	0.000000	0.000000	0.000000	0.000000	0.000000	0.000000	0.000000	0
108.000000	15-T	Colorectal	Colorectal_108	0.387332	0.387332	0.000000	0.000000	13.593026	13.164706	99.635452	94.805195	70.585555	24.743677	2.916382	0.387332	0.091137	0.000000	0.000000	0.000000	0.000000	0.000000	0.000000	0.000000	0.000000	0.000000	0.000000	0.000000	0
10.000000	982-70	Breast	Breast_10	0.302663	0.302663	0.000000	0.000000	11.467847	11.016612	95.641646	69.491525	33.777240	9.261501	1.331719	0.302663	0.181598	0.060533	0.000000	0.000000	0.000000	0.000000	0.000000	0.000000	0.000000	0.000000	0.000000	0.000000	0
110.000000	P-2	Pancreas	Pancreas_110	0.000000	0.000000	0.000000	0.000000	12.535946	12.296000	96.977330	84.130982	56.926952	16.372796	0.251889	0.000000	0.000000	0.000000	0.000000	0.000000	0.000000	0.000000	0.000000	0.000000	0.000000	0.000000	0.000000	0.000000	0
111.000000	P-3	Pancreas	Pancreas_111	2.127660	2.127660	0.000000	0.000000	12.681339	12.087248	100.000000	85.106383	59.574468	12.765957	2.127660	2.127660	0.000000	0.000000	0.000000	0.000000	0.000000	0.000000	0.000000	0.000000	0.000000	0.000000	0.000000	0.000000	0
112.000000	P-4	Pancreas	Pancreas_112	1.892744	1.892744	0.000000	0.000000	17.415441	17.191011	99.684543	98.738170	96.845426	80.757098	15.457413	1.892744	0.630915	0.000000	0.000000	0.000000	0.000000	0.000000	0.000000	0.000000	0.000000	0.000000	0.000000	0.000000	0
114.000000	P-6	Pancreas	Pancreas_114	7.926556	7.881773	0.044783	0.000000	18.600060	18.181818	100.000000	99.731303	96.059113	79.444693	33.139275	7.926556	1.298701	0.089566	0.044783	0.044783	0.000000	0.000000	0.000000	0.000000	0.000000	0.000000	0.000000	0.000000	0
115.000000	P-7	Pancreas	Pancreas_115	1.322751	1.322751	0.000000	0.000000	15.871288	15.453414	100.000000	98.941799	91.269841	58.201058	10.052910	1.322751	0.264550	0.000000	0.000000	0.000000	0.000000	0.000000	0.000000	0.000000	0.000000	0.000000	0.000000	0.000000	0
116.000000	P-8	Pancreas	Pancreas_116	2.897103	2.897103	0.000000	0.000000	13.559897	12.467742	94.005994	76.923077	55.644356	29.670330	10.189810	2.897103	0.599401	0.199800	0.000000	0.000000	0.000000	0.000000	0.000000	0.000000	0.000000	0.000000	0.000000	0.000000	0
117.000000	P-9	Pancreas	Pancreas_117	0.000000	0.000000	0.000000	0.000000	12.073558	11.915491	98.632316	85.496183	47.964377	8.683206	0.159033	0.000000	0.000000	0.000000	0.000000	0.000000	0.000000	0.000000	0.000000	0.000000	0.000000	0.000000	0.000000	0.000000	0
119.000000	P-11	Pancreas	Pancreas_119	1.286765	1.286765	0.000000	0.000000	14.439324	13.814442	99.632353	95.955882	81.066176	34.558824	4.595588	1.286765	0.735294	0.183824	0.000000	0.000000	0.000000	0.000000	0.000000	0.000000	0.000000	0.000000	0.000000	0.000000	0
11.000000	982-75	Breast	Breast_11	0.456621	0.456621	0.000000	0.000000	14.424621	14.045115	99.543379	97.203196	83.961187	35.901826	3.710046	0.456621	0.114155	0.000000	0.000000	0.000000	0.000000	0.000000	0.000000	0.000000	0.000000	0.000000	0.000000	0.000000	0
120.000000	P-12	Pancreas	Pancreas_120	47.065400	46.003354	1.006149	0.055897	26.098426	24.460674	100.000000	99.944103	99.664617	96.646171	77.417552	47.065400	27.110117	6.539966	1.062046	0.335383	0.055897	0.000000	0.000000	0.000000	0.000000	0.000000	0.000000	0.000000	0
12.000000	982-92	Breast	Breast_12	1.648352	1.648352	0.000000	0.000000	13.612510	13.109446	96.886447	87.362637	63.003663	28.937729	5.677656	1.648352	0.183150	0.000000	0.000000	0.000000	0.000000	0.000000	0.000000	0.000000	0.000000	0.000000	0.000000	0.000000	0
13.000000	K-7	Bladder	Bladder_13	4.996481	4.996481	0.000000	0.000000	16.203349	15.063492	99.929627	98.874032	87.332864	51.090781	17.030260	4.996481	1.477833	0.140746	0.000000	0.000000	0.000000	0.000000	0.000000	0.000000	0.000000	0.000000	0.000000	0.000000	0
15.000000	K-13	Bladder	Bladder_15	0.000000	0.000000	0.000000	0.000000	10.932249	10.752665	90.500000	60.500000	29.000000	7.000000	0.000000	0.000000	0.000000	0.000000	0.000000	0.000000	0.000000	0.000000	0.000000	0.000000	0.000000	0.000000	0.000000	0.000000	0
16.000000	K-16	Bladder	Bladder_16	8.433735	0.000000	1.204819	7.228916	17.954150	11.060398	92.771084	66.867470	35.542169	12.650602	8.433735	8.433735	8.433735	8.433735	8.433735	8.433735	7.228916	6.626506	5.421687	3.614458	1.204819	0.602410	0.602410	0.000000	0
17.000000	K-17	Bladder	Bladder_17	0.268256	0.268256	0.000000	0.000000	10.644229	10.371429	96.035768	60.655738	17.347243	2.771982	0.476900	0.268256	0.029806	0.000000	0.000000	0.000000	0.000000	0.000000	0.000000	0.000000	0.000000	0.000000	0.000000	0.000000	0
18.000000	K-18	Bladder	Bladder_18	0.000000	0.000000	0.000000	0.000000	10.603126	10.426136	94.410625	61.649142	19.313780	2.102933	0.000000	0.000000	0.000000	0.000000	0.000000	0.000000	0.000000	0.000000	0.000000	0.000000	0.000000	0.000000	0.000000	0.000000	0
19.000000	K-19	Bladder	Bladder_19	0.449775	0.449775	0.000000	0.000000	12.047174	11.734583	89.505247	71.064468	47.076462	18.815592	2.848576	0.449775	0.000000	0.000000	0.000000	0.000000	0.000000	0.000000	0.000000	0.000000	0.000000	0.000000	0.000000	0.000000	0
1.000000	982-12	Breast	Breast_1	1.104210	1.104210	0.000000	0.000000	13.561318	12.918699	99.240856	90.269151	65.838509	25.672878	4.140787	1.104210	0.414079	0.069013	0.000000	0.000000	0.000000	0.000000	0.000000	0.000000	0.000000	0.000000	0.000000	0.000000	0
20.000000	K-29	Bladder	Bladder_20	0.057670	0.057670	0.000000	0.000000	11.806192	11.437608	96.078431	74.509804	42.099193	11.072664	0.749712	0.057670	0.000000	0.000000	0.000000	0.000000	0.000000	0.000000	0.000000	0.000000	0.000000	0.000000	0.000000	0.000000	0
21.000000	K-39	Bladder	Bladder_21	0.000000	0.000000	0.000000	0.000000	10.699103	10.459677	94.178236	60.367219	22.257053	3.448276	0.089566	0.000000	0.000000	0.000000	0.000000	0.000000	0.000000	0.000000	0.000000	0.000000	0.000000	0.000000	0.000000	0.000000	0
22.000000	K-44	Bladder	Bladder_22	0.092336	0.092336	0.000000	0.000000	12.659326	12.546296	96.583564	85.964912	58.448753	17.359187	0.923361	0.092336	0.000000	0.000000	0.000000	0.000000	0.000000	0.000000	0.000000	0.000000	0.000000	0.000000	0.000000	0.000000	0
23.000000	K-45	Bladder	Bladder_23	0.208594	0.208594	0.000000	0.000000	15.511412	15.444444	99.874844	98.894451	93.095536	57.843137	3.984147	0.208594	0.020859	0.000000	0.000000	0.000000	0.000000	0.000000	0.000000	0.000000	0.000000	0.000000	0.000000	0.000000	0
24.000000	K-49	Bladder	Bladder_24	1.436782	1.436782	0.000000	0.000000	13.707033	12.980214	100.000000	95.977011	72.413793	21.551724	3.448276	1.436782	0.862069	0.287356	0.000000	0.000000	0.000000	0.000000	0.000000	0.000000	0.000000	0.000000	0.000000	0.000000	0
25.000000	OP 07	Ovary	Ovary_25	3.214890	3.214890	0.000000	0.000000	16.297491	15.884834	99.915398	96.785110	86.379019	60.363790	16.793570	3.214890	0.338409	0.000000	0.000000	0.000000	0.000000	0.000000	0.000000	0.000000	0.000000	0.000000	0.000000	0.000000	0
26.000000	OP 09	Ovary	Ovary_26	0.835396	0.835396	0.000000	0.000000	12.244245	11.713887	94.801980	74.226485	45.915842	15.841584	2.846535	0.835396	0.371287	0.092822	0.000000	0.000000	0.000000	0.000000	0.000000	0.000000	0.000000	0.000000	0.000000	0.000000	0
27.000000	OP 13	Ovary	Ovary_27	0.897471	0.897471	0.000000	0.000000	14.579739	13.923729	99.728039	95.784607	76.937721	37.802556	7.098178	0.897471	0.190373	0.000000	0.000000	0.000000	0.000000	0.000000	0.000000	0.000000	0.000000	0.000000	0.000000	0.000000	0
28.000000	OP 16	Ovary	Ovary_28	2.912621	2.912621	0.000000	0.000000	17.058497	16.619469	99.029126	97.411003	93.527508	70.550162	21.035599	2.912621	0.000000	0.000000	0.000000	0.000000	0.000000	0.000000	0.000000	0.000000	0.000000	0.000000	0.000000	0.000000	0
2.000000	982-21	Breast	Breast_2	1.970597	1.939318	0.031279	0.000000	15.449514	14.946309	99.593369	96.746950	85.142321	49.452612	10.353456	1.970597	0.437911	0.031279	0.031279	0.031279	0.000000	0.000000	0.000000	0.000000	0.000000	0.000000	0.000000	0.000000	0
30.000000	OP 18	Ovary	Ovary_30	0.295699	0.295699	0.000000	0.000000	13.367335	13.004630	99.623656	95.591398	70.537634	20.591398	1.720430	0.295699	0.053763	0.026882	0.000000	0.000000	0.000000	0.000000	0.000000	0.000000	0.000000	0.000000	0.000000	0.000000	0
31.000000	OP 19	Ovary	Ovary_31	0.000000	0.000000	0.000000	0.000000	12.988576	12.670588	97.364568	81.405564	60.029283	23.133236	2.489019	0.000000	0.000000	0.000000	0.000000	0.000000	0.000000	0.000000	0.000000	0.000000	0.000000	0.000000	0.000000	0.000000	0
32.000000	OP 20	Ovary	Ovary_32	1.246166	1.207822	0.038344	0.000000	13.174787	12.651893	99.137270	90.145706	61.522239	18.059816	3.125000	1.246166	0.709356	0.153374	0.038344	0.019172	0.000000	0.000000	0.000000	0.000000	0.000000	0.000000	0.000000	0.000000	0
33.000000	OP 21	Ovary	Ovary_33	0.131062	0.131062	0.000000	0.000000	11.127438	10.915493	96.592398	72.477064	27.391874	4.325033	0.393185	0.131062	0.131062	0.000000	0.000000	0.000000	0.000000	0.000000	0.000000	0.000000	0.000000	0.000000	0.000000	0.000000	0
34.000000	OP 22	Ovary	Ovary_34	0.057537	0.057537	0.000000	0.000000	11.623976	11.400000	94.174338	73.403337	40.362486	9.162831	0.719217	0.057537	0.014384	0.000000	0.000000	0.000000	0.000000	0.000000	0.000000	0.000000	0.000000	0.000000	0.000000	0.000000	0
35.000000	OP 23	Ovary	Ovary_35	7.692308	3.496503	2.097902	2.097902	15.294632	11.454545	95.104895	72.727273	40.559441	15.384615	8.391608	7.692308	6.293706	5.594406	4.195804	2.797203	2.097902	1.398601	1.398601	0.699301	0.699301	0.699301	0.699301	0.699301	0
37.000000	EX-127	Lung	Lung_37	0.310078	0.310078	0.000000	0.000000	14.186233	13.953947	99.483204	94.470284	78.346253	35.762274	3.049096	0.310078	0.206718	0.000000	0.000000	0.000000	0.000000	0.000000	0.000000	0.000000	0.000000	0.000000	0.000000	0.000000	0
38.000000	EX-128	Lung	Lung_38	1.115435	1.115435	0.000000	0.000000	14.679152	14.290323	99.299611	92.217899	74.007782	42.386511	8.300908	1.115435	0.025940	0.000000	0.000000	0.000000	0.000000	0.000000	0.000000	0.000000	0.000000	0.000000	0.000000	0.000000	0
39.000000	EX-129	Lung	Lung_39	0.025974	0.025974	0.000000	0.000000	12.170431	11.946255	98.285714	84.467532	49.012987	10.909091	0.519481	0.025974	0.000000	0.000000	0.000000	0.000000	0.000000	0.000000	0.000000	0.000000	0.000000	0.000000	0.000000	0.000000	0
3.000000	982-39	Breast	Breast_3	1.913876	1.913876	0.000000	0.000000	14.494266	14.075835	94.258373	84.928230	69.617225	42.822967	9.808612	1.913876	0.239234	0.239234	0.000000	0.000000	0.000000	0.000000	0.000000	0.000000	0.000000	0.000000	0.000000	0.000000	0
40.000000	EX-130	Lung	Lung_40	0.055109	0.055109	0.000000	0.000000	11.976944	11.728814	99.052133	85.098644	44.494654	7.792351	0.396782	0.055109	0.011022	0.000000	0.000000	0.000000	0.000000	0.000000	0.000000	0.000000	0.000000	0.000000	0.000000	0.000000	0
42.000000	EX-132	Lung	Lung_42	9.631236	8.676790	0.607375	0.347072	18.456772	17.213115	99.696312	98.655098	92.668113	71.887202	27.201735	9.631236	3.600868	1.648590	0.954447	0.607375	0.347072	0.216920	0.086768	0.000000	0.000000	0.000000	0.000000	0.000000	0
43.000000	EX-133	Lung	Lung_43	0.000000	0.000000	0.000000	0.000000	9.411625	9.023077	77.048070	30.670278	11.306703	1.421801	0.000000	0.000000	0.000000	0.000000	0.000000	0.000000	0.000000	0.000000	0.000000	0.000000	0.000000	0.000000	0.000000	0.000000	0
44.000000	EX-134	Lung	Lung_44	0.000000	0.000000	0.000000	0.000000	9.308080	9.101563	67.415730	35.955056	16.853933	4.494382	0.000000	0.000000	0.000000	0.000000	0.000000	0.000000	0.000000	0.000000	0.000000	0.000000	0.000000	0.000000	0.000000	0.000000	0
45.000000	EX-135	Lung	Lung_45	19.647624	19.647624	0.000000	0.000000	21.067028	20.465347	100.000000	99.733049	98.665243	91.137213	54.191137	19.647624	5.339028	0.106781	0.000000	0.000000	0.000000	0.000000	0.000000	0.000000	0.000000	0.000000	0.000000	0.000000	0
46.000000	EX-137	Lung	Lung_46	0.065703	0.065703	0.000000	0.000000	13.652520	13.543774	99.540079	95.532194	79.566360	24.441524	1.182654	0.065703	0.065703	0.000000	0.000000	0.000000	0.000000	0.000000	0.000000	0.000000	0.000000	0.000000	0.000000	0.000000	0
47.000000	EX-138	Lung	Lung_47	0.208388	0.208388	0.000000	0.000000	11.738800	11.512821	98.515238	83.797864	37.978640	5.678562	0.573066	0.208388	0.182339	0.026048	0.000000	0.000000	0.000000	0.000000	0.000000	0.000000	0.000000	0.000000	0.000000	0.000000	0
48.000000	EX-139	Lung	Lung_48	0.000000	0.000000	0.000000	0.000000	12.002886	11.852333	99.272349	87.006237	46.049896	6.548857	0.000000	0.000000	0.000000	0.000000	0.000000	0.000000	0.000000	0.000000	0.000000	0.000000	0.000000	0.000000	0.000000	0.000000	0
4.000000	982-42	Breast	Breast_4	0.461255	0.461255	0.000000	0.000000	13.848519	13.468382	99.261993	93.035055	72.924354	29.197417	3.690037	0.461255	0.000000	0.000000	0.000000	0.000000	0.000000	0.000000	0.000000	0.000000	0.000000	0.000000	0.000000	0.000000	0
51.000000	EX193	Prostate	Prostate_51	54.240052	25.016308	10.241357	18.982387	40.182083	27.055316	99.902153	99.445532	98.173516	90.476190	69.275930	54.240052	44.814090	34.768428	29.223744	24.200913	18.982387	13.242009	7.990868	4.305284	2.413568	1.043705	0.587084	0.195695	2
52.000000	EX196	Prostate	Prostate_52	90.251300	19.150780	24.306759	46.793761	66.230504	67.562741	100.000000	100.000000	99.870017	99.003466	95.147314	90.251300	86.958406	80.372617	71.100520	59.705373	46.793761	33.622184	21.057192	10.441941	4.159445	1.819757	0.649913	0.259965	3
53.000000	EX197	Prostate	Prostate_53	96.489209	27.712230	32.748201	36.028777	62.792655	61.746667	100.000000	100.000000	99.942446	99.712230	98.388489	96.489209	93.122302	83.769784	68.776978	52.690647	36.028777	21.812950	11.568345	5.870504	2.848921	1.352518	0.719424	0.287770	3
54.000000	EX198	Prostate	Prostate_54	100.000000	10.869565	34.057971	55.072464	74.465911	73.176509	100.000000	100.000000	100.000000	100.000000	100.000000	100.000000	100.000000	97.826087	89.130435	73.913043	55.072464	36.231884	20.289855	12.318841	6.521739	2.173913	0.724638	0.724638	Poor Sample
55.000000	EX199	Prostate	Prostate_55	91.492843	42.413088	32.474438	16.605317	51.425553	49.471429	100.000000	99.836401	99.591002	99.100204	96.073620	91.492843	85.030675	66.707566	49.079755	31.247444	16.605317	10.265849	5.725971	3.026585	1.145194	0.286299	0.040900	0.000000	2
56.000000	PRO-1	Prostate	Prostate_56	99.944797	4.002208	27.049407	68.893182	79.935900	78.151163	100.000000	100.000000	100.000000	100.000000	100.000000	99.944797	99.889594	99.309964	95.942589	87.386144	68.893182	45.431962	26.000552	13.441899	6.651946	3.201766	1.490478	0.579630	3
57.000000	PRO-2	Prostate	Prostate_57	97.117937	29.294653	32.290482	35.532802	64.148814	60.779252	100.000000	100.000000	100.000000	99.943117	99.222601	97.117937	93.591202	82.574896	67.823284	51.365188	35.532802	23.644293	14.960182	8.797876	5.574516	3.375047	2.047782	1.365188	3
58.000000	PRO-3	Prostate	Prostate_58	92.904953	39.892905	37.349398	15.662651	52.281808	51.150685	100.000000	99.866131	99.866131	98.527443	95.983936	92.904953	90.093708	76.572959	53.012048	29.049531	15.662651	7.496653	2.811245	1.070950	0.267738	0.133869	0.133869	0.000000	2
59.000000	PRO-4	Prostate	Prostate_59	97.141919	29.993430	48.291721	18.856767	56.212056	56.583774	100.000000	100.000000	100.000000	99.868594	98.817346	97.141919	94.316689	84.921156	67.148489	41.228647	18.856767	5.519054	1.149803	0.197109	0.065703	0.000000	0.000000	0.000000	2
5.000000	982-45	Breast	Breast_5	79.293893	68.161578	9.891858	1.240458	35.225151	33.916406	99.968193	99.904580	99.554707	97.741730	91.221374	79.293893	63.326972	31.552163	11.132316	3.530534	1.240458	0.699746	0.222646	0.159033	0.031807	0.031807	0.031807	0.031807	0
60.000000	PRO-5	Prostate	Prostate_60	97.834275	61.550534	31.073446	5.210295	47.336396	45.977376	100.000000	99.874451	99.780289	99.591965	99.278092	97.834275	94.005022	71.939736	36.283741	13.559322	5.210295	2.165725	0.847458	0.345261	0.031387	0.031387	0.031387	0.000000	2
62.000000	EX-040	Melanoma	Melanoma_62	0.000000	0.000000	0.000000	0.000000	7.737179	7.559211	39.463087	9.798658	1.610738	0.268456	0.000000	0.000000	0.000000	0.000000	0.000000	0.000000	0.000000	0.000000	0.000000	0.000000	0.000000	0.000000	0.000000	0.000000	0
63.000000	EX-044	Melanoma	Melanoma_63	0.501505	0.451354	0.050150	0.000000	8.784076	8.229487	55.115346	22.116349	9.077232	2.908726	0.802407	0.501505	0.401204	0.100301	0.050150	0.000000	0.000000	0.000000	0.000000	0.000000	0.000000	0.000000	0.000000	0.000000	0
64.000000	MLN-1	Melanoma	Melanoma_64	0.109559	0.109559	0.000000	0.000000	10.548013	10.377907	95.617639	61.188715	15.420433	1.725555	0.246508	0.109559	0.109559	0.000000	0.000000	0.000000	0.000000	0.000000	0.000000	0.000000	0.000000	0.000000	0.000000	0.000000	0
65.000000	MLN-2	Melanoma	Melanoma_65	0.153563	0.153563	0.000000	0.000000	9.872054	9.600885	69.963145	44.410319	22.420147	6.879607	0.982801	0.153563	0.061425	0.000000	0.000000	0.000000	0.000000	0.000000	0.000000	0.000000	0.000000	0.000000	0.000000	0.000000	0
68.000000	MLN-5	Melanoma	Melanoma_68	0.000000	0.000000	0.000000	0.000000	9.657085	9.558236	92.011019	36.570248	4.683196	0.172176	0.000000	0.000000	0.000000	0.000000	0.000000	0.000000	0.000000	0.000000	0.000000	0.000000	0.000000	0.000000	0.000000	0.000000	0
69.000000	MLN-6	Melanoma	Melanoma_69	0.000000	0.000000	0.000000	0.000000	8.907971	8.772059	64.862104	28.130746	8.702758	0.939734	0.000000	0.000000	0.000000	0.000000	0.000000	0.000000	0.000000	0.000000	0.000000	0.000000	0.000000	0.000000	0.000000	0.000000	0
6.000000	982-46	Breast	Breast_6	0.198478	0.198478	0.000000	0.000000	11.360242	11.028777	97.750579	75.124049	30.367185	5.193516	0.463116	0.198478	0.066159	0.000000	0.000000	0.000000	0.000000	0.000000	0.000000	0.000000	0.000000	0.000000	0.000000	0.000000	0
70.000000	MLN-7	Melanoma	Melanoma_70	0.000000	0.000000	0.000000	0.000000	8.312184	8.152381	54.469343	12.410736	2.388574	0.492490	0.024624	0.000000	0.000000	0.000000	0.000000	0.000000	0.000000	0.000000	0.000000	0.000000	0.000000	0.000000	0.000000	0.000000	0
71.000000	MLN-8	Melanoma	Melanoma_71	0.000000	0.000000	0.000000	0.000000	8.840053	8.602410	70.517126	18.401612	4.029550	0.604433	0.000000	0.000000	0.000000	0.000000	0.000000	0.000000	0.000000	0.000000	0.000000	0.000000	0.000000	0.000000	0.000000	0.000000	0
72.000000	MLN-9	Melanoma	Melanoma_72	0.000000	0.000000	0.000000	0.000000	9.736003	9.347118	84.375000	37.500000	9.375000	3.125000	0.000000	0.000000	0.000000	0.000000	0.000000	0.000000	0.000000	0.000000	0.000000	0.000000	0.000000	0.000000	0.000000	0.000000	0
73.000000	EX-079	Kidney	Kidney_73	0.000000	0.000000	0.000000	0.000000	8.752894	8.472222	61.643836	23.187437	6.281323	0.735048	0.033411	0.000000	0.000000	0.000000	0.000000	0.000000	0.000000	0.000000	0.000000	0.000000	0.000000	0.000000	0.000000	0.000000	0
74.000000	EX-081	Kidney	Kidney_74	6.178977	6.178977	0.000000	0.000000	17.422700	16.965603	99.786932	98.188920	90.802557	67.294034	24.786932	6.178977	1.526989	0.000000	0.000000	0.000000	0.000000	0.000000	0.000000	0.000000	0.000000	0.000000	0.000000	0.000000	0
75.000000	EX-082	Kidney	Kidney_75	24.444444	24.444444	0.000000	0.000000	20.990452	19.767241	100.000000	97.777778	94.814815	85.185185	47.407407	24.444444	11.851852	0.740741	0.000000	0.000000	0.000000	0.000000	0.000000	0.000000	0.000000	0.000000	0.000000	0.000000	0
76.000000	EX-083	Kidney	Kidney_76	0.247219	0.247219	0.000000	0.000000	12.586874	12.430556	93.572311	81.087763	56.983931	18.417800	1.854141	0.247219	0.000000	0.000000	0.000000	0.000000	0.000000	0.000000	0.000000	0.000000	0.000000	0.000000	0.000000	0.000000	0
77.000000	EX-084	Kidney	Kidney_77	1.226715	1.226715	0.000000	0.000000	14.934153	14.494845	98.909587	93.321218	79.373012	44.979555	9.223080	1.226715	0.227169	0.000000	0.000000	0.000000	0.000000	0.000000	0.000000	0.000000	0.000000	0.000000	0.000000	0.000000	0
78.000000	EX-085	Kidney	Kidney_78	0.000000	0.000000	0.000000	0.000000	9.261018	9.135593	75.933610	30.428769	5.947441	0.414938	0.138313	0.000000	0.000000	0.000000	0.000000	0.000000	0.000000	0.000000	0.000000	0.000000	0.000000	0.000000	0.000000	0.000000	0
79.000000	EX-086	Kidney	Kidney_79	1.422764	1.422764	0.000000	0.000000	13.465053	12.914590	96.070461	86.246612	63.888889	25.271003	6.300813	1.422764	0.677507	0.000000	0.000000	0.000000	0.000000	0.000000	0.000000	0.000000	0.000000	0.000000	0.000000	0.000000	0
7.000000	982-47	Breast	Breast_7	0.043497	0.043497	0.000000	0.000000	11.235248	10.986928	96.346237	71.509352	29.882558	5.828621	0.434972	0.043497	0.000000	0.000000	0.000000	0.000000	0.000000	0.000000	0.000000	0.000000	0.000000	0.000000	0.000000	0.000000	0
80.000000	EX-087	Kidney	Kidney_80	0.000000	0.000000	0.000000	0.000000	7.035919	6.794872	22.222222	5.010893	1.525054	0.217865	0.000000	0.000000	0.000000	0.000000	0.000000	0.000000	0.000000	0.000000	0.000000	0.000000	0.000000	0.000000	0.000000	0.000000	0
81.000000	EX-088	Kidney	Kidney_81	0.365497	0.365497	0.000000	0.000000	11.988465	11.663986	94.809942	76.461988	44.298246	12.646199	1.388889	0.365497	0.073099	0.000000	0.000000	0.000000	0.000000	0.000000	0.000000	0.000000	0.000000	0.000000	0.000000	0.000000	0
82.000000	EX-089	Kidney	Kidney_82	0.023502	0.023502	0.000000	0.000000	9.871296	9.491228	75.299647	42.068155	18.354877	4.512338	0.329025	0.023502	0.023502	0.000000	0.000000	0.000000	0.000000	0.000000	0.000000	0.000000	0.000000	0.000000	0.000000	0.000000	0
83.000000	EX-090	Kidney	Kidney_83	0.000000	0.000000	0.000000	0.000000	9.741938	9.579310	75.402793	43.071966	18.045113	2.685285	0.107411	0.000000	0.000000	0.000000	0.000000	0.000000	0.000000	0.000000	0.000000	0.000000	0.000000	0.000000	0.000000	0.000000	0
85.000000	EX-266	Head and Neck	Head and Neck_85	0.000000	0.000000	0.000000	0.000000	10.761871	10.438185	95.536160	60.174564	23.167082	3.665835	0.124688	0.000000	0.000000	0.000000	0.000000	0.000000	0.000000	0.000000	0.000000	0.000000	0.000000	0.000000	0.000000	0.000000	0
86.000000	EX-268	Head and Neck	Head and Neck_86	0.000000	0.000000	0.000000	0.000000	9.586673	9.141176	73.392182	35.561160	15.384615	3.152585	0.378310	0.000000	0.000000	0.000000	0.000000	0.000000	0.000000	0.000000	0.000000	0.000000	0.000000	0.000000	0.000000	0.000000	0
87.000000	EX-269	Head and Neck	Head and Neck_87	0.000000	0.000000	0.000000	0.000000	6.914410	6.788636	19.459459	2.857143	0.694981	0.154440	0.077220	0.000000	0.000000	0.000000	0.000000	0.000000	0.000000	0.000000	0.000000	0.000000	0.000000	0.000000	0.000000	0.000000	0
88.000000	EX-271	Head and Neck	Head and Neck_88	0.000000	0.000000	0.000000	0.000000	9.885125	9.210526	74.491393	37.402191	19.561815	6.259781	0.469484	0.000000	0.000000	0.000000	0.000000	0.000000	0.000000	0.000000	0.000000	0.000000	0.000000	0.000000	0.000000	0.000000	0
89.000000	EX-272	Head and Neck	Head and Neck_89	0.000000	0.000000	0.000000	0.000000	9.203187	7.611765	46.216436	32.546786	24.898291	14.239219	2.441009	0.000000	0.000000	0.000000	0.000000	0.000000	0.000000	0.000000	0.000000	0.000000	0.000000	0.000000	0.000000	0.000000	0
8.000000	982-53	Breast	Breast_8	0.000000	0.000000	0.000000	0.000000	11.022333	10.766954	92.537909	63.966480	28.611333	5.985634	0.438947	0.000000	0.000000	0.000000	0.000000	0.000000	0.000000	0.000000	0.000000	0.000000	0.000000	0.000000	0.000000	0.000000	0
90.000000	EX-273	Head and Neck	Head and Neck_90	0.000000	0.000000	0.000000	0.000000	7.720139	7.608814	36.760125	4.984424	0.467290	0.000000	0.000000	0.000000	0.000000	0.000000	0.000000	0.000000	0.000000	0.000000	0.000000	0.000000	0.000000	0.000000	0.000000	0.000000	0
91.000000	EX-275	Head and Neck	Head and Neck_91	0.089087	0.089087	0.000000	0.000000	8.925974	8.715789	77.104677	14.342984	2.984410	1.069042	0.222717	0.089087	0.044543	0.000000	0.000000	0.000000	0.000000	0.000000	0.000000	0.000000	0.000000	0.000000	0.000000	0.000000	0
92.000000	EX-279	Head and Neck	Head and Neck_92	0.188324	0.188324	0.000000	0.000000	9.419021	8.196078	56.308851	24.670433	16.007533	9.227872	1.883239	0.188324	0.000000	0.000000	0.000000	0.000000	0.000000	0.000000	0.000000	0.000000	0.000000	0.000000	0.000000	0.000000	0
93.000000	EX-046	Head and Neck	Head and Neck_93	0.343053	0.343053	0.000000	0.000000	8.410142	8.144068	55.060034	12.349914	3.259005	1.372213	0.686106	0.343053	0.000000	0.000000	0.000000	0.000000	0.000000	0.000000	0.000000	0.000000	0.000000	0.000000	0.000000	0.000000	0
94.000000	EX-052	Head and Neck	Head and Neck_94	0.000000	0.000000	0.000000	0.000000	8.849134	8.448299	60.784314	19.389978	7.080610	2.614379	0.544662	0.000000	0.000000	0.000000	0.000000	0.000000	0.000000	0.000000	0.000000	0.000000	0.000000	0.000000	0.000000	0.000000	0
95.000000	EX-054	Head and Neck	Head and Neck_95	0.052002	0.052002	0.000000	0.000000	7.957219	7.777778	42.121685	6.968279	2.236089	0.676027	0.104004	0.052002	0.000000	0.000000	0.000000	0.000000	0.000000	0.000000	0.000000	0.000000	0.000000	0.000000	0.000000	0.000000	0
96.000000	EX-056-A	Head and Neck	Head and Neck_96	0.036193	0.036193	0.000000	0.000000	10.348063	9.817308	78.429244	46.833152	25.443359	7.491857	0.325733	0.036193	0.000000	0.000000	0.000000	0.000000	0.000000	0.000000	0.000000	0.000000	0.000000	0.000000	0.000000	0.000000	0
97.000000	EX-123	Colorectal	Colorectal_97	0.164474	0.164474	0.000000	0.000000	14.821404	14.500319	99.506579	96.710526	85.032895	43.750000	5.427632	0.164474	0.000000	0.000000	0.000000	0.000000	0.000000	0.000000	0.000000	0.000000	0.000000	0.000000	0.000000	0.000000	0
98.000000	EX-124	Colorectal	Colorectal_98	0.121710	0.121710	0.000000	0.000000	13.284564	12.954545	99.923931	96.835539	70.911304	18.484710	1.141031	0.121710	0.000000	0.000000	0.000000	0.000000	0.000000	0.000000	0.000000	0.000000	0.000000	0.000000	0.000000	0.000000	0
99.000000	EX-125	Colorectal	Colorectal_99	0.090799	0.090799	0.000000	0.000000	13.157914	12.989991	99.455206	93.159806	68.008475	19.430993	0.907990	0.090799	0.000000	0.000000	0.000000	0.000000	0.000000	0.000000	0.000000	0.000000	0.000000	0.000000	0.000000	0.000000	0
9.000000	982-64	Breast	Breast_9	1.183043	1.183043	0.000000	0.000000	14.267609	13.750000	98.126849	89.976996	69.930989	36.115675	8.379888	1.183043	0.098587	0.000000	0.000000	0.000000	0.000000	0.000000	0.000000	0.000000	0.000000	0.000000	0.000000	0.000000	0

## Sheet: Figure 1 B
FileName	blockId	CoreID	Patient-ID_txt	Cancer type	STEAP2_+_QCS_OD-15	STEAP2_1+_QCS_OD-15-40	STEAP2_2+_QCS_OD-40-60	STEAP2_3+_QCS_OD-60	P score (%total membrane STEAP2)	1	2	3	STEAP2 Circumferential Staining%	STEAP2 only Apical Luminal Staining%	Comments	Tumor H Score	memb(meanOD)_mean	memb(meanOD)_median	memb(meanOD)_perc_pos_8	memb(meanOD)_perc_pos_10	memb(meanOD)_perc_pos_12	memb(meanOD)_perc_pos_15	memb(meanOD)_perc_pos_20	memb(meanOD)_perc_pos_25	memb(meanOD)_perc_pos_30	memb(meanOD)_perc_pos_40	memb(meanOD)_perc_pos_50	memb(meanOD)_perc_pos_60	memb(meanOD)_perc_pos_70	memb(meanOD)_perc_pos_80	memb(meanOD)_perc_pos_90	memb(meanOD)_perc_pos_100	memb(meanOD)_perc_pos_110	memb(meanOD)_perc_pos_120	memb(meanOD)_perc_pos_130	memb(meanOD)_perc_pos_140	Gleason_Score
213534_10	HGM-5 9660	HUA000942 - 3A - 016	TMA_HGM-5 9660	HRPC	99.389978	41.176471	33.769063	24.444444	80.000000	35.000000	30.000000	15.000000	30.000000	50.000000	Apical surface of lumen 3+	140.000000	48.848239	43.718182	100.000000	100.000000	100.000000	99.389978	97.385621	91.982571	81.568627	58.213508	38.082789	24.444444	15.424837	9.629630	5.708061	3.703704	2.265795	1.437908	0.784314	0.261438	9.000000
213534_13	HGM-5 11260	(missing)	TMA_HGM-5 11260	HRPC	99.437716	28.676471	34.256055	36.505190	90.000000	40.000000	30.000000	20.000000	65.000000	25.000000		160.000000	54.787808	52.145367	100.000000	99.956747	99.826990	99.437716	96.929066	92.560554	87.846021	70.761246	53.633218	36.505190	22.664360	13.148789	7.612457	4.368512	2.595156	1.038062	0.519031	0.173010	9.000000
213534_14	HGM-5 11260	HUA000942 - 3A - 016	TMA_HGM-5 11260	HRPC	96.163683	64.364876	25.831202	5.967604	80.000000	40.000000	20.000000	20.000000	40.000000	40.000000		140.000000	35.355371	33.222222	100.000000	99.573743	98.039216	96.163683	86.956522	74.850810	58.994032	31.798806	15.345269	5.967604	3.069054	1.023018	0.511509	0.170503	0.085251	0.000000	0.000000	0.000000	9.000000
213534_15	HGM-5 13859	(missing)	TMA_HGM-5 13859	HRPC	99.651972	23.457077	33.549884	42.645012	90.000000	20.000000	20.000000	50.000000	30.000000	60.000000	Apical surface of lumen 3+	210.000000	59.040969	55.837956	100.000000	100.000000	99.976798	99.651972	98.399072	95.359629	89.930394	76.194896	60.719258	42.645012	29.002320	19.118329	11.345708	6.009281	3.271462	1.809745	0.904872	0.417633	7.000000
213534_16	HGM-5 13859	HUA000942 - 3A - 016	TMA_HGM-5 13859	HRPC	99.898188	6.190185	28.140908	65.567094	90.000000	10.000000	20.000000	60.000000	30.000000	60.000000	Apical surface of lumen 3+	230.000000	70.239348	67.911111	100.000000	100.000000	99.979638	99.898188	99.653838	99.104052	98.411729	93.708002	83.689676	65.567094	45.489717	30.258603	17.715333	9.366728	4.215027	1.975158	1.058847	0.488699	7.000000
213534_17	HGM-5 21030	(missing)	TMA_HGM-5 21030	HRPC	95.958888	72.740014	18.663864	4.555011	95.000000	50.000000	35.000000	10.000000	70.000000	25.000000		150.000000	32.260381	29.339744	99.953282	99.766410	98.995562	95.958888	84.022425	65.872460	47.699136	23.218874	10.184536	4.555011	1.845363	0.794207	0.373744	0.233590	0.116795	0.023359	0.023359	0.000000	9.000000
213534_18	HGM-5 21030	HUA000942 - 3A - 016	TMA_HGM-5 21030	HRPC	98.891353	64.823269	27.690100	6.377984	90.000000	50.000000	30.000000	10.000000	70.000000	20.000000		140.000000	37.307645	34.760417	100.000000	99.986957	99.856528	98.891353	94.548063	83.565932	68.123125	34.068084	15.364549	6.377984	2.882483	1.395591	0.717360	0.352159	0.182601	0.078257	0.039129	0.000000	9.000000
213534_19	HGM-5 23855	(missing)	TMA_HGM-5 23855	HRPC	99.926457	21.474536	52.362567	26.089355	90.000000	60.000000	20.000000	10.000000	80.000000	10.000000		130.000000	51.644081	50.894737	100.000000	100.000000	100.000000	99.926457	99.521971	98.198198	94.833609	78.451921	51.902923	26.089355	10.204082	3.585218	1.158301	0.312557	0.165472	0.073543	0.055157	0.018386	9.000000
213534_2	HGM-5 1057	HUA000942 - 3A - 016	TMA_HGM-5 1057	HRPC	97.951405	52.739400	27.346355	17.865650	80.000000	30.000000	30.000000	20.000000	20.000000	60.000000	Apical surface of lumen 3+	150.000000	42.995672	37.928674	99.928537	99.833254	99.475941	97.951405	91.972368	82.301096	70.605050	45.212006	28.013340	17.865650	10.433540	6.241067	3.739876	2.334445	1.643640	0.809909	0.428776	0.309671	9.000000
213534_20	HGM-5 23855	(missing)	TMA_HGM-5 23855	HRPC	99.710704	31.051109	40.019286	28.640309	90.000000	50.000000	25.000000	15.000000	70.000000	20.000000		145.000000	50.678012	48.591304	100.000000	100.000000	100.000000	99.710704	97.396336	94.310511	86.113790	68.659595	48.216008	28.640309	15.236258	6.846673	3.278689	1.350048	0.578592	0.385728	0.385728	0.000000	9.000000
213534_21	HGM-6 1660	HUA000942 - 3A - 016	TMA_HGM-6 1660	HRPC	99.027356	50.151976	32.036474	16.838906	100.000000	50.000000	40.000000	10.000000	20.000000	80.000000	Apical surface of lumen 3+	160.000000	43.600687	39.486486	99.939210	99.817629	99.635258	99.027356	95.197568	86.443769	74.224924	48.875380	29.422492	16.838906	9.787234	5.714286	2.796353	1.580547	0.911854	0.607903	0.425532	0.121581	6.000000
213534_22	HGM-6 1660	(missing)	TMA_HGM-6 1660	HRPC	98.551308	41.488934	31.026157	26.036217	95.000000	45.000000	30.000000	20.000000	20.000000	75.000000	Apical surface of lumen 3+	165.000000	48.997489	43.683168	99.959759	99.919517	99.678068	98.551308	95.613682	88.249497	78.832998	57.062374	38.873239	26.036217	16.619718	10.985915	6.639839	4.426559	2.494970	1.368209	0.804829	0.362173	6.000000
213534_23	HGM-6 18986	HUA000942 - 3A - 016	TMA_HGM-6 18986	HRPC	95.481728	68.903654	17.308970	9.269103	90.000000	30.000000	30.000000	30.000000	10.000000	80.000000	Apical surface of lumen 3+	180.000000	34.771332	29.797260	99.950166	99.750831	98.737542	95.481728	84.418605	67.076412	49.501661	26.578073	15.000000	9.269103	5.681063	3.222591	2.209302	1.295681	0.714286	0.265781	0.083056	0.033223	9.000000
213534_24	HGM-6 18986	(missing)	TMA_HGM-6 18986	HRPC	92.565175	54.779530	26.585130	11.200515	85.000000	35.000000	30.000000	20.000000	55.000000	30.000000	Apical surface of lumen 3+	155.000000	36.964314	34.327103	99.967815	99.388478	97.199871	92.565175	81.654329	70.614741	59.253299	37.785645	20.180238	11.200515	5.181847	2.703573	1.287416	0.547152	0.257483	0.096556	0.000000	0.000000	9.000000
213534_25	HGM-6 21296	HUA000942 - 3A - 016	TMA_HGM-6 21296	HRPC	99.983114	4.863222	21.124620	73.995272	100.000000	40.000000	40.000000	20.000000	70.000000	30.000000		180.000000	73.626897	73.185506	100.000000	100.000000	100.000000	99.983114	99.881797	99.476528	98.885512	95.119892	87.825059	73.995272	56.281662	36.524823	20.482945	9.608240	4.356636	1.975684	0.776765	0.405268	9.000000
213534_26	HGM-6 21296	(missing)	TMA_HGM-6 21296	HRPC	100.000000	2.003308	13.857747	84.138945	100.000000	30.000000	50.000000	20.000000	80.000000	20.000000		190.000000	81.248892	79.679612	100.000000	100.000000	100.000000	100.000000	99.963242	99.852968	99.540526	97.996692	93.879802	84.138945	68.424922	49.071862	31.317772	17.643815	9.005697	4.833670	2.756846	1.709245	9.000000
213534_27	HGM-6 24936	HUA000942 - 3A - 016	TMA_HGM-6 24936	HRPC	99.777613	23.017050	33.246850	43.513714	80.000000	20.000000	25.000000	35.000000	20.000000	60.000000	Apical surface of lumen 3+	175.000000	59.912629	55.984250	100.000000	100.000000	100.000000	99.777613	98.146775	94.699778	89.918458	76.760563	60.822832	43.513714	28.762046	17.790956	11.008154	7.079318	5.003706	3.891772	2.742772	1.742031	9.000000
213534_28	HGM-6 24936	(missing)	TMA_HGM-6 24936	HRPC	99.484890	31.250000	31.043956	37.190934	80.000000	10.000000	20.000000	50.000000	10.000000	70.000000	Apical surface of lumen 3+	200.000000	56.890072	50.928598	100.000000	100.000000	99.896978	99.484890	97.458791	92.342033	85.336538	68.234890	51.510989	37.190934	25.240385	16.929945	11.881868	8.070055	5.837912	4.395604	3.159341	2.197802	9.000000
213534_29	HGM-7 696	HUA000942 - 3A - 016	TMA_HGM-7 696	HRPC	99.317406	33.642126	36.323745	29.351536	90.000000	10.000000	20.000000	60.000000	20.000000	70.000000	Apical surface of lumen 3+	230.000000	51.140920	47.958333	100.000000	100.000000	99.951243	99.317406	96.635787	91.857630	84.349098	65.675280	46.416382	29.351536	17.064846	9.995124	5.899561	3.364213	1.852755	0.780107	0.341297	0.146270	9.000000
213534_3	HGM-5 2030	(missing)	TMA_HGM-5 2030	HRPC	45.793103	44.689655	0.965517	0.137931	80.000000	60.000000	20.000000	0.000000	80.000000	0.000000		100.000000	16.066980	14.333333	97.655172	84.965517	70.068966	45.793103	21.517241	8.689655	4.689655	1.103448	0.275862	0.137931	0.000000	0.000000	0.000000	0.000000	0.000000	0.000000	0.000000	0.000000	8.000000
213534_30	HGM-7 696	HUA000942 - 3A - 016	TMA_HGM-7 696	HRPC	99.322493	37.398374	28.997290	32.926829	90.000000	10.000000	40.000000	40.000000	20.000000	70.000000	Apical surface of lumen 3+	210.000000	55.562617	47.791212	100.000000	100.000000	99.864499	99.322493	94.986450	89.024390	80.758808	61.924119	46.612466	32.926829	25.203252	18.970190	14.092141	11.111111	7.181572	4.200542	2.981030	2.032520	9.000000
213534_31	HGM-7 1406	(missing)	TMA_HGM-7 1406	HRPC	100.000000	12.602291	43.944354	43.453355	90.000000	40.000000	35.000000	15.000000	30.000000	60.000000	Apical surface of lumen 3+	155.000000	58.972083	56.871503	100.000000	100.000000	100.000000	100.000000	100.000000	99.181669	97.545008	87.397709	64.484452	43.453355	22.504092	11.783961	6.628478	3.846154	1.554828	0.572831	0.327332	0.163666	7.000000
213534_32	HGM-7 1406	HUA000942 - 3A - 016	TMA_HGM-7 1406	HRPC	99.753573	26.761952	35.337605	37.654017	85.000000	35.000000	25.000000	25.000000	35.000000	50.000000		160.000000	59.642400	53.094340	100.000000	100.000000	99.950715	99.753573	98.620010	96.254312	90.783637	72.991621	55.446033	37.654017	26.909808	20.699852	16.757023	12.272055	7.787087	4.534253	1.922129	0.689995	7.000000
213534_33	HGM-7 2436	(missing)	TMA_HGM-7 2436	HRPC	97.036159	47.628927	40.841731	8.565501	90.000000	45.000000	40.000000	5.000000	70.000000	20.000000		140.000000	40.055363	39.828206	99.940723	99.792531	99.259040	97.036159	91.908714	83.728512	73.918198	49.407232	24.481328	8.565501	2.222881	0.355661	0.118554	0.000000	0.000000	0.000000	0.000000	0.000000	7.000000
213534_34	HGM-7 2436	HUA000942 - 3A - 016	TMA_HGM-7 2436	HRPC	99.634934	25.582701	36.001123	38.051109	95.000000	40.000000	40.000000	15.000000	75.000000	20.000000		165.000000	54.511287	53.121622	100.000000	100.000000	99.971918	99.634934	98.146588	94.355518	88.626790	74.052233	55.630441	38.051109	21.988206	11.092390	4.605448	1.404100	0.421230	0.140410	0.112328	0.084246	7.000000
213534_36	HGM-7 2916	(missing)	TMA_HGM-7 2916	HRPC	20.574163	20.574163	0.000000	0.000000	70.000000	50.000000	20.000000	0.000000	15.000000	55.000000		90.000000	13.136804	12.736111	99.043062	87.559809	64.593301	20.574163	2.870813	0.478469	0.000000	0.000000	0.000000	0.000000	0.000000	0.000000	0.000000	0.000000	0.000000	0.000000	0.000000	0.000000	6.000000
213534_37	HGM-7 11269	HUA000942 - 3A - 016	TMA_HGM-7 11269	HRPC	94.398611	77.854972	15.110725	1.432914	80.000000	30.000000	45.000000	5.000000	30.000000	50.000000	Apical surface of lumen 1+	135.000000	29.640175	27.921569	100.000000	99.782892	98.567086	94.398611	82.240556	62.831090	41.467651	16.543639	4.559271	1.432914	0.477638	0.173686	0.043422	0.043422	0.043422	0.000000	0.000000	0.000000	9.000000
213534_38	HGM-7 11269	(missing)	TMA_HGM-7 11269	HRPC	99.740597	22.341115	41.309987	36.089494	100.000000	30.000000	40.000000	30.000000	70.000000	30.000000	Apical surface of lumen 2+	200.000000	55.105638	53.393976	100.000000	100.000000	99.967575	99.740597	98.929961	95.979248	91.601816	77.399481	56.744488	36.089494	19.552529	9.500649	4.993515	2.788586	1.394293	0.745785	0.518807	0.291829	9.000000
213534_39	HGM-7 20269	HUA000942 - 3A - 016	TMA_HGM-7 20269	HRPC	99.828437	44.349131	44.627922	10.851383	80.000000	60.000000	20.000000	0.000000	70.000000	10.000000		100.000000	43.365307	41.788991	100.000000	100.000000	99.957109	99.828437	98.648938	94.381300	85.953249	55.479305	27.042676	10.851383	3.731503	1.351062	0.428908	0.214454	0.085782	0.021445	0.021445	0.021445	9.000000
213534_4	HGM-5 2030	(missing)	TMA_HGM-5 2030	HRPC	56.910569	52.845528	2.845528	1.219512	75.000000	65.000000	10.000000	0.000000	75.000000	0.000000		85.000000	18.871474	16.334096	99.186992	93.089431	77.642276	56.910569	32.520325	18.292683	8.536585	4.065041	2.032520	1.219512	0.813008	0.406504	0.000000	0.000000	0.000000	0.000000	0.000000	0.000000	8.000000
213534_40	HGM-7 20269	HUA000942 - 3A - 016	TMA_HGM-7 20269	HRPC	99.778411	40.265907	45.584046	13.928458	80.000000	50.000000	29.000000	1.000000	60.000000	20.000000		111.000000	44.809435	43.076923	100.000000	100.000000	100.000000	99.778411	98.575499	93.858816	84.931940	59.512504	30.389364	13.928458	5.982906	2.500791	1.202912	0.506489	0.284900	0.126622	0.000000	0.000000	9.000000
213534_41	HGM-7 21349	(missing)	TMA_HGM-7 21349	HRPC	94.175372	46.976891	27.318772	19.879709	85.000000	35.000000	30.000000	20.000000	40.000000	45.000000	Apical surface of lumen 3+	155.000000	42.360997	38.323077	100.000000	100.000000	98.702121	94.175372	85.723330	76.733143	67.046534	47.198481	31.402343	19.879709	11.237733	5.666350	3.133903	1.582779	0.823045	0.348211	0.221589	0.126622	9.000000
213534_42	HGM-7 21349	HUA000942 - 3A - 016	TMA_HGM-7 21349	HRPC	96.184063	45.417134	31.350542	19.416386	85.000000	35.000000	20.000000	30.000000	40.000000	45.000000	Apical surface of lumen 3+	165.000000	43.797494	40.290076	100.000000	100.000000	99.476244	96.184063	88.439955	80.209502	70.632248	50.766929	31.799476	19.416386	12.046390	7.220352	3.703704	2.244669	1.122334	0.673401	0.299289	0.187056	9.000000
213534_5	HGM-5 6331	(missing)	TMA_HGM-5 6331	HRPC	95.816409	62.835093	25.751422	7.229894	70.000000	40.000000	25.000000	5.000000	30.000000	40.000000		105.000000	35.412966	32.620299	100.000000	99.878148	99.228270	95.816409	84.971568	71.202275	56.945573	32.981316	16.165719	7.229894	3.614947	1.502843	0.568643	0.162470	0.121852	0.121852	0.081235	0.000000	9.000000
213534_6	HGM-5 6331	HUA000942 - 3A - 016	TMA_HGM-5 6331	HRPC	97.224764	42.482464	31.442513	23.299787	85.000000	45.000000	25.000000	15.000000	50.000000	35.000000		140.000000	46.043968	42.411215	99.969503	99.817017	99.329064	97.224764	90.454407	82.586154	73.437023	54.742299	36.962489	23.299787	14.181153	8.508692	4.361086	2.226289	1.006404	0.518451	0.243977	0.091491	9.000000
213534_7	HGM-5 9220	(missing)	TMA_HGM-5 9220	HRPC	99.329965	42.311072	39.554042	17.464851	75.000000	35.000000	30.000000	10.000000	25.000000	50.000000	high cytoplasmic	125.000000	44.537926	42.852113	100.000000	99.967047	99.923111	99.329965	95.079086	87.543937	78.866432	57.018893	34.797891	17.464851	7.688928	2.899824	1.175308	0.428383	0.153779	0.054921	0.000000	0.000000	9.000000
213534_8	HGM-5 9220	HUA000942 - 3A - 016	TMA_HGM-5 9220	HRPC	99.973774	11.709940	47.456071	40.807763	70.000000	30.000000	35.000000	5.000000	30.000000	40.000000	high cytoplasmic	115.000000	57.597388	56.656158	100.000000	100.000000	100.000000	99.973774	99.829531	99.173879	97.390506	88.263834	67.217414	40.807763	20.325203	7.802255	2.399685	0.839234	0.249148	0.118017	0.052452	0.000000	9.000000
213534_9	HGM-5 9660	(missing)	TMA_HGM-5 9660	HRPC	99.774775	36.655405	34.966216	28.153153	70.000000	25.000000	30.000000	15.000000	20.000000	50.000000	Apical surface of lumen 3+	130.000000	50.923261	45.847475	100.000000	100.000000	100.000000	99.774775	97.972973	93.243243	86.148649	63.119369	42.905405	28.153153	17.511261	11.261261	5.968468	3.378378	1.407658	0.844595	0.168919	0.056306	9.000000
212327.svs	13-6697-21-1		RES_212327.svs	HRPC	99.822438	26.702179	36.679186	36.441073								220.000000	56.923488	51.553191	99.999182	99.995909	99.968088	99.822438	98.699790	95.704151	90.238195	73.120259	52.939588	36.441073	24.652445	16.504243	10.706074	6.707252	4.070828	2.349216	1.316575	0.746250
212330.svs	13-6699-21-1		RES_212330.svs	HRPC	99.761944	3.622693	11.919297	84.219954								250.000000	90.085019	88.768786	100.000000	99.992143	99.926148	99.761944	99.439822	98.995137	98.358750	96.139251	91.668827	84.219954	73.983548	61.528429	48.341072	35.822314	24.932237	16.232588	9.761865	5.481572
212366.svs	13-6703-21-1		RES_212366.svs	HRPC	94.354710	25.891572	29.521830	38.941308								260.000000	53.009914	52.820000	99.877392	99.381630	98.107575	94.354710	87.915134	83.213391	79.028733	68.463138	54.261954	38.941308	24.601525	14.131883	7.153899	3.310411	1.513940	0.751639	0.341170	0.170585
213518.svs	13-6949-21-1		RES_213518.svs	HRPC	99.607606	17.089356	27.372400	55.145850								265.000000	67.272494	63.537037	99.997115	99.982688	99.924983	99.607606	98.289045	95.876973	92.403128	82.518249	69.598084	55.145850	41.175452	29.562307	20.618021	13.840561	8.976024	5.513719	3.133385	1.523414
213522.svs	13-6704-21-1		RES_213522.svs	HRPC	93.726146	52.636823	24.659234	16.430089								180.000000	40.849424	35.375000	99.866514	99.232924	97.725094	93.726146	84.212901	72.943654	61.672526	41.089323	26.370114	16.430089	10.372445	6.621670	4.485890	3.002501	2.036135	1.349903	0.898682	0.505744
213554.svs	13-6700-21-1		RES_213554.svs	HRPC	99.871300	20.601921	34.372834	44.896545								175.000000	61.658545	56.860000	100.000000	100.000000	99.990100	99.871300	99.138699	96.950797	92.852193	79.269379	62.172062	44.896545	31.670132	22.077022	14.582715	9.236709	5.494505	3.049203	1.524602	0.633601
213557.svs	13-6701-21-1		RES_213557.svs	HRPC	97.975416	44.251627	25.162690	28.561099								145.000000	48.206994	42.358491	100.000000	99.855387	99.566161	97.975416	90.744758	80.115691	70.643529	53.723789	39.696312	28.561099	19.812003	12.436732	8.098337	4.772234	2.747650	1.301518	0.578453	0.216920
260794.svs	GHP003610-1A		RES_260794.svs	HRPC	99.174929	48.176254	33.029674	17.969002									44.340865	40.451470	99.998210	99.964205	99.856821	99.174929	95.187386	86.723700	75.299782	50.998676	31.411748	17.969002	10.162151	5.814869	3.191109	1.750367	0.937824	0.445646	0.227297	0.105595
260795.svs	GHP003611-1A		RES_260795.svs	HRPC	98.529696	53.269491	33.565487	11.694719									40.756750	38.137931	99.978719	99.881989	99.595666	98.529696	94.252273	85.921842	73.255949	45.260205	23.923389	11.694719	5.310505	2.385374	1.048559	0.454633	0.162507	0.040627	0.013542	0.007738
260796.svs	GHP003612-1A		RES_260796.svs	HRPC	98.860216	54.016775	30.178547	14.664893									41.687918	37.835616	99.988559	99.900609	99.679659	98.860216	93.847738	84.045877	70.995560	44.843441	26.247220	14.664893	7.965621	4.165862	2.158726	1.104747	0.547011	0.239541	0.105112	0.040043
260797.svs	GHP003613-1A		RES_260797.svs	HRPC	88.765389	46.617015	21.498609	20.649765									41.266525	34.669173	99.286377	97.205683	94.246412	88.765389	78.029890	67.423239	57.782954	42.148374	29.993416	20.649765	13.919193	9.070378	5.767747	3.612718	2.167064	1.213443	0.647783	0.307254
260798.svs	GHP003614-1A		RES_260798.svs	HRPC	99.235710	46.935830	33.770516	18.529364									44.738269	40.975904	99.998442	99.975597	99.848388	99.235710	95.886748	88.502417	77.487188	52.299880	31.911193	18.529364	10.309091	5.520335	2.882184	1.459005	0.679138	0.306339	0.130324	0.054518
260799.svs	GHP003615-1A		RES_260799.svs	HRPC	98.995060	20.782944	33.989099	44.223017									58.979339	56.646232	99.869415	99.636632	99.398172	98.995060	98.063930	96.022824	92.125135	78.212116	61.409186	44.223017	29.143246	17.529666	9.864873	5.092829	2.492477	1.075910	0.411628	0.133424
260790.svs	GHP003606-1A		RES_260790.svs	HRPC	99.986360	5.742388	30.832184	63.411788									70.626658	66.894118	100.000000	100.000000	100.000000	99.986360	99.903005	99.601412	98.875468	94.243972	81.840777	63.411788	44.443266	29.375748	18.753315	11.631784	6.795690	3.667611	1.829259	0.862343
260791.svs	GHP003607-1A		RES_260791.svs	HRPC	86.399746	67.361344	15.240980	3.797422									29.104944	25.877778	99.875434	98.883183	95.347715	86.399746	69.050919	52.631450	38.914569	19.038402	8.571830	3.797422	1.773840	0.900048	0.462847	0.230202	0.121513	0.051902	0.026867	0.009770
260792.svs	GHP003608-1A		RES_260792.svs	HRPC	99.828096	17.351848	33.049906	49.426342									62.803112	59.632184	99.999106	99.989870	99.956503	99.828096	99.080002	97.238815	94.011375	82.476248	66.457026	49.426342	34.396832	22.416305	13.856572	7.983543	4.237710	2.124218	0.961112	0.404584
260793.svs	GHP003609-1A		RES_260793.svs	HRPC	97.033298	57.602432	26.261570	13.169296									39.344177	35.268657	99.980745	99.823951	99.290302	97.033298	89.227997	77.506980	63.772402	39.430866	23.219222	13.169296	7.281280	3.922593	1.972300	0.946264	0.420867	0.160920	0.067394	0.037135
260818.svs	GHP003626-1A		RES_260818.svs	HRPC	97.404524	73.235789	20.520807	3.647928									33.126773	30.986667	99.962922	99.839138	99.369100	97.404524	88.334617	72.263769	53.592311	24.168734	9.628362	3.647928	1.356493	0.448361	0.143179	0.051910	0.014261	0.003423	0.000000	0.000000
260820.svs	GHP003627-1A		RES_260820.svs	HRPC	99.475453	49.067717	39.224751	11.182985									42.414633	40.123596	99.997245	99.973001	99.895862	99.475453	97.268169	91.880544	81.646923	50.407736	24.725329	11.182985	4.960604	2.260731	1.031462	0.428123	0.185134	0.083751	0.030856	0.015428
260823.svs	GHP003628-1A		RES_260823.svs	HRPC	97.875455	50.673774	23.644007	23.557674									45.258865	38.166667	99.932435	99.774783	99.384407	97.875455	89.174581	76.130776	64.096693	47.201682	33.816298	23.557674	16.309448	11.242070	7.492211	4.616944	2.627529	1.373822	0.664389	0.326564
260825.svs	GHP003629-1A		RES_260825.svs	HRPC	98.664065	74.647079	20.417767	3.599220									33.919783	31.666667	99.983932	99.910479	99.740617	98.664065	92.197865	76.992999	56.820842	24.016986	9.411225	3.599220	1.597613	0.801102	0.383335	0.201997	0.096408	0.059681	0.048204	0.041318
260826.svs	GHP003630-1A		RES_260826.svs	HRPC	85.040209	76.886749	7.363622	0.789838									24.920594	23.135922	99.651693	98.206218	94.665779	85.040209	63.618296	42.564155	25.967321	8.153460	2.498591	0.789838	0.249962	0.075808	0.024586	0.014342	0.003073	0.000000	0.000000	0.000000
260828.svs	GHP003631-1A		RES_260828.svs	HRPC	99.585861	35.485160	37.094489	27.006212									49.998304	46.621475	99.994551	99.983652	99.921895	99.585861	97.346242	92.180405	84.515203	64.100701	43.337451	27.006212	15.991572	9.016602	4.686308	2.297744	1.082573	0.435936	0.216151	0.063574
260800.svs	GHP003616-1A		RES_260800.svs	HRPC	89.499509	59.748980	21.951345	7.799184									33.550960	30.428571	99.354372	97.634420	94.834978	89.499509	77.656113	64.175404	51.082072	29.750529	15.825629	7.799184	3.465730	1.497857	0.583648	0.216931	0.082640	0.020660	0.010330	0.000000
260801.svs	GHP003617-1A		RES_260801.svs	HRPC	99.463515	27.401850	42.320658	29.741007									51.989744	50.036455	99.984584	99.903392	99.786228	99.463515	98.071942	94.808839	89.298047	72.061665	50.079137	29.741007	15.556012	7.709147	3.804728	1.945529	0.948613	0.455293	0.201439	0.065776
260802.svs	GHP003618-1A		RES_260802.svs	HRPC	98.845271	56.236725	33.688773	8.919773									39.616107	37.483221	99.979515	99.907277	99.695954	98.845271	94.767599	86.279097	72.971137	42.608546	20.453051	8.919773	3.797346	1.614034	0.668471	0.253372	0.094880	0.035580	0.015095	0.004313
260803.svs	GHP003619-1A		RES_260803.svs	HRPC	97.693682	71.403477	21.898661	4.391544									34.003069	31.758153	99.969713	99.856139	99.465443	97.693682	89.735902	74.453328	56.163305	26.290205	10.936459	4.391544	1.724817	0.670846	0.258950	0.095403	0.030287	0.007572	0.003029	0.000000
260805.svs	GHP003620-1A		RES_260805.svs	HRPC	93.647856	50.432777	24.682535	18.532544									40.642767	36.033470	99.678264	98.946529	97.468823	93.647856	83.679745	72.077330	61.294915	43.215079	29.101418	18.532544	10.822277	5.805478	2.901315	1.341040	0.583680	0.207847	0.076875	0.034167
260807.svs	GHP003621-1A		RES_260807.svs	HRPC	98.690612	63.947755	25.469388	9.273469									37.919171	34.287234	99.970612	99.865034	99.616871	98.690612	93.216871	80.942585	64.265578	34.742857	17.938503	9.273469	4.917551	2.636190	1.330068	0.662857	0.288435	0.124082	0.042449	0.019592
260809.svs	GHP003622-1A		RES_260809.svs	HRPC	99.847241	22.026514	35.758880	42.061847									58.757251	55.227785	100.000000	99.993358	99.976090	99.847241	98.922717	96.384262	92.012699	77.820727	59.529502	42.061847	27.779549	17.390611	10.355729	5.826094	3.124253	1.550171	0.743870	0.345368
260811.svs	GHP003623-1A		RES_260811.svs	HRPC	93.674576	82.818599	9.271591	1.584386									27.025674	24.578413	99.883276	99.491007	98.344814	93.674576	73.270825	48.123485	29.776757	10.855977	3.991581	1.584386	0.639112	0.260237	0.110984	0.046562	0.014032	0.007016	0.003189	0.001276
260813.svs	GHP003624-1A		RES_260813.svs	HRPC	99.879844	4.538627	19.839428	75.501789									76.299056	74.750622	99.998635	99.991808	99.964499	99.879844	99.658647	99.198504	98.495317	95.341216	88.062208	75.501789	58.431415	40.909091	25.997433	15.229799	8.256643	4.130369	1.865152	0.778284
260815.svs	GHP003625-1A		RES_260815.svs	HRPC	99.924388	15.800883	53.906885	30.216620									55.141106	52.059073	99.987934	99.977075	99.960585	99.924388	99.773969	99.312655	97.628279	84.123505	56.052977	30.216620	15.578874	8.373217	4.598251	2.512890	1.341307	0.688149	0.334623	0.149615
260830.svs	GHP003632-1A		RES_260830.svs	HRPC	74.976921	70.508649	3.929506	0.538765									21.501358	19.459459	99.697323	97.378059	90.750185	74.976921	47.329631	27.057070	14.744919	4.468272	1.512629	0.538765	0.195227	0.062049	0.021187	0.006810	0.003027	0.000757	0.000757	0.000000
260832.svs	GHP003633-1A		RES_260832.svs	HRPC	99.567405	17.295166	35.171246	47.100992									61.063981	58.380000	99.875165	99.839322	99.766398	99.567405	98.729405	96.990372	93.775569	82.272238	65.556750	47.100992	30.687085	18.491601	10.827246	6.244206	3.513911	1.945444	0.959126	0.428887
260909.svs	GHP003597-1A		RES_260909.svs	HRPC	99.861582	19.158990	38.282182	42.420410									58.574486	55.885712	100.000000	99.997613	99.973748	99.861582	99.250632	97.496540	94.164956	80.702592	61.510190	42.420410	27.067920	15.572049	8.157129	3.997423	1.770799	0.730275	0.267290	0.090688
260908.svs	GHP003596-1A		RES_260908.svs	HRPC	99.774291	25.110102	34.939444	39.724745									57.563978	53.641407	99.993807	99.974539	99.937380	99.774291	98.961602	96.373521	91.213873	74.664189	56.341866	39.724745	26.401734	16.630884	9.910542	5.606248	3.067713	1.620562	0.867052	0.436279
260923.svs	GHP003634-1A		RES_260923.svs	HRPC	95.855382	48.674028	29.153030	18.028324									42.517951	38.547619	99.902120	99.507540	98.559325	95.855382	88.936470	79.273851	68.543725	47.181354	29.859603	18.028324	10.626128	6.080812	3.239226	1.764904	0.893158	0.428226	0.201878	0.103998
260924.svs	GHP003635-1A		RES_260924.svs	HRPC	95.238490	65.026388	22.718824	7.493278									34.960551	31.783076	99.963488	99.719521	98.645733	95.238490	84.761178	70.098251	55.178079	30.212102	15.243801	7.493278	3.720915	1.828924	0.926080	0.438145	0.205795	0.091280	0.051449	0.014937
260925.svs	GHP003636-1A		RES_260925.svs	HRPC	98.331043	55.215989	30.268268	12.846787									40.560977	37.166667	99.874529	99.783912	99.500110	98.331043	92.770508	82.602418	69.487762	43.115054	24.139133	12.846787	6.680807	3.398658	1.741650	0.888252	0.435164	0.186214	0.082651	0.031866
260926.svs	GHP003637-1A		RES_260926.svs	HRPC	99.314108	35.908734	34.006007	29.399367									51.078055	47.009615	99.994859	99.921423	99.781161	99.314108	96.887782	91.297100	83.048034	63.405374	44.649086	29.399367	18.427295	11.082961	6.429322	3.679878	2.001865	1.036182	0.521396	0.231323
260927.svs	GHP003638-1A		RES_260927.svs	HRPC	97.773250	31.610119	35.586531	30.576600									51.242513	48.303746	99.873050	99.557721	99.022790	97.773250	94.270855	89.341292	83.045989	66.163131	46.811909	30.576600	18.898194	11.000655	6.066485	3.205496	1.601212	0.732524	0.299459	0.104939
260928.svs	GHP003639-1A		RES_260928.svs	HRPC	97.907345	55.748734	30.620515	11.538096									39.646585	36.781665	99.982588	99.838539	99.408506	97.907345	91.937526	81.388244	68.153757	42.158611	23.051393	11.538096	5.485437	2.493668	1.064268	0.470135	0.193119	0.071760	0.022689	0.007915
260929.svs	GHP003640-1A		RES_260929.svs	HRPC	99.277302	38.616852	34.962480	25.697970									48.875637	45.015625	99.989450	99.947248	99.802181	99.277302	96.644995	90.877919	82.131695	60.660451	40.828465	25.697970	15.320400	8.598520	4.631596	2.364593	1.144711	0.523560	0.232107	0.100228
260911.svs	GHP003598-1A		RES_260911.svs	HRPC	93.055646	53.883476	25.967436	13.204734									38.000296	34.326389	99.888838	99.323874	97.771529	93.055646	82.187929	70.569542	59.041391	39.172170	23.638266	13.204734	7.001896	3.487870	1.649121	0.765056	0.324331	0.139933	0.044465	0.009155
260913.svs	GHP003599-1A		RES_260913.svs	HRPC	98.850683	9.653182	22.779944	66.417558									70.988729	70.190476	99.975719	99.746395	99.392967	98.850683	97.843008	96.476508	94.659454	89.197502	79.878863	66.417558	50.294748	34.186777	21.425584	12.642484	6.963349	3.686717	1.763095	0.787795
260914.svs	GHP003600-1A		RES_260914.svs	HRPC	99.908098	23.781336	50.887572	25.239190									52.203232	49.118421	99.991613	99.979383	99.956670	99.908098	99.636235	98.550882	95.179506	76.126762	47.596218	25.239190	12.769504	6.815434	3.798388	2.203904	1.296764	0.741157	0.405348	0.217700
260915.svs	GHP003601-1A		RES_260915.svs	HRPC	89.372455	77.373081	10.152682	1.846692									26.898602	24.489473	99.679302	98.680935	96.339593	89.372455	69.561741	47.947204	30.838926	11.999373	4.674438	1.846692	0.774127	0.328942	0.129433	0.051114	0.024732	0.007420	0.002473	0.000824
260916.svs	GHP003602-1A		RES_260916.svs	HRPC	99.307327	63.928958	27.292347	8.086021									38.522717	35.351351	99.991470	99.935169	99.779061	99.307327	96.489717	87.274263	70.421490	35.378368	16.524350	8.086021	4.173953	2.174414	1.168673	0.579218	0.267003	0.121133	0.045211	0.016208
260917.svs	GHP003603-1A		RES_260917.svs	HRPC	98.301139	55.705795	27.607727	14.987618									40.441913	36.326212	99.995047	99.960376	99.791976	98.301139	88.236751	75.032194	63.486875	42.595344	26.315007	14.987618	8.434869	4.858841	2.600297	1.332343	0.624071	0.272412	0.113918	0.034671
260918.svs	GHP003604-1A		RES_260918.svs	HRPC	77.900259	71.619477	5.185453	1.095329									22.486032	19.989130	99.715810	97.840853	92.305268	77.900259	49.980159	29.016596	16.913704	6.280782	2.565300	1.095329	0.519362	0.262599	0.135384	0.072944	0.038515	0.021591	0.012255	0.004668
260920.svs	GHP003605-1A		RES_260920.svs	HRPC	77.061260	73.158098	3.588040	0.315121									21.404487	19.690000	99.324471	96.943137	91.329453	77.061260	48.419205	26.356011	13.682294	3.903162	1.168024	0.315121	0.085856	0.023587	0.005661	0.000000	0.000000	0.000000	0.000000	0.000000
260931.svs	GHP003642-1A		RES_260931.svs	HRPC	99.972697	7.222817	25.571339	67.178541									71.062230	69.760563	100.000000	99.999262	99.996310	99.972697	99.798546	99.301922	98.139689	92.749880	82.408589	67.178541	49.569420	32.620005	19.255433	10.249050	5.003136	2.253625	0.953400	0.337232
260932.svs	GHP003643-1A		RES_260932.svs	HRPC	98.213599	43.545287	35.756337	18.911975									44.741736	42.042110	99.972688	99.852313	99.477028	98.213599	93.811325	86.663699	77.136903	54.668312	33.842481	18.911975	9.915232	4.983916	2.359951	1.098545	0.530053	0.261992	0.121386	0.043497
260933.svs	GHP003644-1A		RES_260933.svs	HRPC	98.992625	37.576600	38.930455	22.485571									47.440277	45.090909	99.968826	99.884210	99.667771	98.992625	96.214550	90.767066	82.595839	61.416025	39.626087	22.485571	11.545176	5.665705	2.685442	1.294178	0.594984	0.236034	0.100648	0.040972
260934.svs	GHP003645-1A		RES_260934.svs	HRPC	88.134657	75.273754	10.772337	2.088566									27.226242	24.879310	99.715698	98.370537	95.392899	88.134657	69.830825	49.544916	32.721866	12.860903	5.051134	2.088566	0.884049	0.381748	0.170782	0.085391	0.039179	0.020092	0.013060	0.003014
260930.svs	GHP003641-1A		RES_260930.svs	HRPC	91.699837	68.807815	18.207939	4.684084									31.416002	28.596895	99.663621	98.697931	96.860459	91.699837	78.325952	61.900824	45.782643	22.892022	10.618378	4.684084	1.949599	0.765263	0.280316	0.085496	0.030835	0.015417	0.004205	0.000000
blockId	FileName	TumorType	STEAP2_+_QCS_OD-15	STEAP2_1+_QCS_OD-15-40	STEAP2_2+_QCS_OD-40-60	STEAP2_3+_QCS_OD-60	memb(meanOD)_mean	memb(meanOD)_median	memb(meanOD)_perc_pos_8	memb(meanOD)_perc_pos_10	memb(meanOD)_perc_pos_12	memb(meanOD)_perc_pos_15	memb(meanOD)_perc_pos_20	memb(meanOD)_perc_pos_25	memb(meanOD)_perc_pos_30	memb(meanOD)_perc_pos_40	memb(meanOD)_perc_pos_50	memb(meanOD)_perc_pos_60	memb(meanOD)_perc_pos_70	memb(meanOD)_perc_pos_80	memb(meanOD)_perc_pos_90	memb(meanOD)_perc_pos_100	memb(meanOD)_perc_pos_110	memb(meanOD)_perc_pos_120	memb(meanOD)_perc_pos_130	memb(meanOD)_perc_pos_140
GHP003580-1A	260853.svs	peritoneum met	93.419497	76.424160	12.980219	4.015117	29.892282	26.740741	99.970785	99.782712	98.761163	93.419497	76.260902	56.531560	39.068790	16.995337	7.796380	4.015117	2.180303	1.203917	0.658257	0.364529	0.198384	0.107785	0.056986	0.028115
GHP003587-1A	260885.svs	brain met	92.417720	75.853184	14.382164	2.182372	29.454958	27.533835	99.959809	99.488175	97.767096	92.417720	77.655605	59.281931	41.542362	16.564536	5.785296	2.182372	0.896040	0.384428	0.171532	0.075159	0.030277	0.011940	0.004584	0.001493
GHP003592-1A	260904.svs	soft tissue met	43.495706	41.421841	1.883122	0.190744	16.293040	13.756851	91.583707	77.367581	61.407402	43.495706	25.036857	14.170530	7.587963	2.073866	0.604149	0.190744	0.050916	0.014439	0.007599	0.005320	0.003040	0.000000	0.000000	0.000000
GHP003898-1A	260935.svs	Lung met	99.664004	56.363708	33.641970	9.658326	40.636482	37.904762	99.999008	99.992313	99.949663	99.664004	97.385929	90.576003	77.699310	43.300296	21.033577	9.658326	4.261070	1.800490	0.727784	0.290370	0.107122	0.035955	0.010415	0.003472
GHP003899-1A	260939.svs	Lung met	53.549159	51.457578	1.895731	0.195850	17.434265	15.625000	95.318843	85.214138	72.255375	53.549159	29.068707	14.650273	7.511780	2.091581	0.626051	0.195850	0.061936	0.020924	0.005022	0.001674	0.000000	0.000000	0.000000	0.000000
CoreID	Patient-ID_txt	Cancer type	STEAP2_+_QCS_OD-15	STEAP2_1+_QCS_OD-15-40	STEAP2_2+_QCS_OD-40-60	STEAP2_3+_QCS_OD-60	P score (%total membrane STEAP2)	1	2	3	STEAP2 Circumferential Staining%	STEAP2 only Apical Luminal Staining%	Comments	Tumor H Score	memb(meanOD)_mean	memb(meanOD)_median	memb(meanOD)_perc_pos_8	memb(meanOD)_perc_pos_10	memb(meanOD)_perc_pos_12	memb(meanOD)_perc_pos_15	memb(meanOD)_perc_pos_20	memb(meanOD)_perc_pos_25	memb(meanOD)_perc_pos_30	memb(meanOD)_perc_pos_40	memb(meanOD)_perc_pos_50	memb(meanOD)_perc_pos_60	memb(meanOD)_perc_pos_70	memb(meanOD)_perc_pos_80	memb(meanOD)_perc_pos_90	memb(meanOD)_perc_pos_100	memb(meanOD)_perc_pos_110	memb(meanOD)_perc_pos_120	memb(meanOD)_perc_pos_130	memb(meanOD)_perc_pos_140	Age	Gleason	pN	pT	R-status
Ba1	TMA_Pat_1	Lymphnode meta.	94.164003	50.784328	26.288008	17.091666	80.000000	10.000000	10.000000	60.000000	10.000000	70.000000		210.000000	41.411814	36.241935	99.665452	98.713850	97.264144	94.164003	85.488068	74.150621	63.013902	43.379674	28.139172	17.091666	10.237157	6.549699	4.356553	2.944019	1.977548	1.263847	0.736005	0.364285	68.000000	4+5=9	1.000000	3b
Ba2	TMA_Pat_3	Lymphnode meta.	96.879064	71.391417	18.725618	6.762029	95.000000	45.000000	40.000000	10.000000	85.000000	10.000000		155.000000	33.012203	28.756410	100.000000	99.609883	99.219766	96.879064	85.305592	63.068921	46.423927	25.487646	12.613784	6.762029	2.860858	1.300390	1.040312	0.520156	0.260078	0.260078	0.000000	0.000000	71.000000	4+5=9	1.000000	3b
Ba3	TMA_Pat_5	Lymphnode meta.	76.273489	67.840163	6.622142	1.811184	70.000000	30.000000	20.000000	20.000000	5.000000	65.000000		130.000000	23.278721	19.923904	99.773602	97.815259	91.894951	76.273489	49.739642	31.673081	19.945664	8.433326	3.724247	1.811184	1.064071	0.667874	0.362237	0.203758	0.079239	0.011320	0.011320	0.000000	53.000000	4+5=9	1.000000	3b
Ba4	TMA_Pat_7	Lymphnode meta.	98.771930	15.302144	25.653021	57.816764	90.000000	50.000000	20.000000	20.000000	80.000000	10.000000		150.000000	67.440758	65.498062	100.000000	99.902534	99.590643	98.771930	97.543860	95.302144	92.300195	83.469786	71.461988	57.816764	42.923977	29.805068	19.727096	11.910331	7.563353	4.814815	2.846004	1.578947	69.000000	4+5=9	1.000000	3b
Ba5	TMA_Pat_9	Lymphnode meta.	98.931202	55.218250	35.934974	7.777977	80.000000	65.000000	10.000000	5.000000	60.000000	20.000000		100.000000	39.945124	38.130152	100.000000	99.955093	99.757500	98.931202	95.976289	89.832944	78.156997	43.712951	18.753368	7.777977	3.278247	1.347225	0.538890	0.260463	0.098796	0.044907	0.044907	0.017963	68.000000	4+5=9	1.000000	3b
Ba6	TMA_Pat_11	Lymphnode meta.	100.000000	6.677836	23.168980	70.153183	80.000000	40.000000	20.000000	20.000000	40.000000	40.000000		140.000000	76.744864	73.557249	100.000000	100.000000	100.000000	100.000000	99.988033	99.581139	98.324557	93.322164	83.939684	70.153183	55.193873	40.892772	28.362853	18.884634	12.218765	7.431786	4.475826	2.561034	71.000000	4+3=7	1.000000	3b
Ba7	TMA_Pat_13	Lymphnode meta.	98.504419	25.101971	43.422842	29.979606	90.000000	50.000000	25.000000	15.000000	80.000000	10.000000		145.000000	51.457873	50.394855	99.983005	99.813052	99.507138	98.504419	95.700204	91.927260	87.304555	73.402447	51.121686	29.979606	14.751869	6.730116	3.348063	1.461591	0.696805	0.339905	0.220938	0.067981	70.000000	5+4=9	1.000000	3b
Ba8	TMA_Pat_15	Lymphnode meta.	99.939154	18.446405	35.260116	46.232634	95.000000	45.000000	30.000000	20.000000	75.000000	20.000000		165.000000	62.363479	57.818182	100.000000	100.000000	99.969577	99.939154	99.472670	98.083359	94.716560	81.492749	63.380996	46.232634	32.319237	21.184464	13.386066	8.518406	5.506541	3.600041	2.068756	1.105365	49.000000	4+3=7	1.000000	3b
Ba9	TMA_Pat_17	Lymphnode meta.	43.825301	42.645582	0.928715	0.251004	20.000000	10.000000	10.000000	0.000000	0.000000	20.000000		30.000000	16.001466	14.170746	99.196787	90.988956	69.954819	43.825301	19.578313	8.032129	3.840361	1.179719	0.476908	0.251004	0.050201	0.000000	0.000000	0.000000	0.000000	0.000000	0.000000	0.000000	73.000000	4+5=9	1.000000	3a
Bb1	TMA_Pat_1	Lymphnode meta.	96.303590	57.271626	23.905469	15.126496	80.000000	30.000000	20.000000	30.000000	20.000000	60.000000		160.000000	40.172848	34.414583	99.984851	99.893955	99.447053	96.303590	85.615816	73.155582	60.059082	39.031965	23.981215	15.126496	9.294046	6.120285	4.158461	2.923799	1.999697	1.416452	0.787759	0.401454	68.000000	4+5=9	1.000000	3b
Bb2	TMA_Pat_3	Lymphnode meta.	98.397436	56.944444	34.188034	7.264957	90.000000	30.000000	50.000000	10.000000	85.000000	5.000000		160.000000	37.906496	36.777827	100.000000	100.000000	99.786325	98.397436	90.064103	78.525641	67.414530	41.452991	18.696581	7.264957	2.670940	0.961538	0.534188	0.213675	0.106838	0.106838	0.000000	0.000000	71.000000	4+5=9	1.000000	3b
Bb3	TMA_Pat_5	Lymphnode meta.	66.045657	56.822356	6.966675	2.256626	50.000000	30.000000	10.000000	10.000000	10.000000	40.000000		80.000000	22.404443	18.217391	99.790081	95.972186	85.358174	66.045657	43.190764	28.234059	19.181317	9.223301	4.631330	2.256626	1.364471	0.787195	0.393597	0.170559	0.078719	0.039360	0.026240	0.026240	53.000000	4+5=9	1.000000	3b
Bb4	TMA_Pat_7	Lymphnode meta.	99.906068	11.102762	28.498967	60.304340	90.000000	50.000000	20.000000	20.000000	88.000000	2.000000		150.000000	69.505133	66.654762	100.000000	100.000000	99.981214	99.906068	99.530340	98.534661	96.712380	88.803306	75.972196	60.304340	44.993425	30.527898	19.782078	12.267518	7.364268	4.320872	2.291941	1.239902	69.000000	4+5=9	1.000000	3b
Bb5	TMA_Pat_9	Lymphnode meta.	99.616324	45.157540	43.925125	10.533659	90.000000	60.000000	25.000000	5.000000	75.000000	15.000000		125.000000	43.241845	41.416667	100.000000	99.976747	99.872108	99.616324	98.395535	94.616905	86.083014	54.458784	25.973724	10.533659	3.860016	1.557958	0.790606	0.313917	0.151145	0.046506	0.011627	0.011627	68.000000	4+5=9	1.000000	3b
Bb6	TMA_Pat_11	Lymphnode meta.	100.000000	6.315510	22.263500	71.420990	80.000000	30.000000	30.000000	20.000000	75.000000	5.000000		150.000000	78.530222	75.494845	100.000000	100.000000	100.000000	100.000000	99.960196	99.655035	98.752819	93.684490	84.304100	71.420990	57.529521	43.704392	32.081730	21.825660	14.010880	8.438371	4.895847	2.600504	71.000000	4+3=7	1.000000	3b
Bb7	TMA_Pat_13	Lymphnode meta.	97.989576	35.685034	38.588980	23.715562	80.000000	40.000000	20.000000	20.000000	70.000000	10.000000		140.000000	47.538822	46.200112	99.981385	99.851080	99.460164	97.989576	94.080417	88.570365	81.180194	62.304542	41.530156	23.715562	12.360387	5.584512	2.382725	1.172748	0.483991	0.241996	0.093075	0.018615	70.000000	5+4=9	1.000000	3b
Bb8	TMA_Pat_15	Lymphnode meta.	99.942693	21.246418	45.558739	33.137536	95.000000	45.000000	30.000000	20.000000	50.000000	45.000000		165.000000	54.893099	51.995690	100.000000	100.000000	100.000000	99.942693	99.584527	97.851003	94.598854	78.696275	54.727794	33.137536	17.664756	9.742120	5.128940	2.822350	1.475645	0.845272	0.472779	0.171920	49.000000	4+3=7	1.000000	3b
Bc1	TMA_Pat_2	Lymphnode meta.	91.208400	75.992169	12.778074	2.438156	50.000000	45.000000	5.000000	0.000000	45.000000	5.000000		55.000000	28.306166	25.815385	99.572878	98.629649	96.672006	91.208400	74.443851	53.568251	34.739277	15.216231	5.801744	2.438156	0.996619	0.355935	0.177968	0.071187	0.017797	0.000000	0.000000	0.000000	73.000000	4+3=7	1.000000	3b
Bc2	TMA_Pat_4	Lymphnode meta.	82.505447	70.457516	10.544662	1.503268	60.000000	40.000000	15.000000	5.000000	5.000000	55.000000		85.000000	25.893742	23.565463	99.891068	98.736383	94.161220	82.505447	62.461874	44.923747	30.305011	12.047930	4.183007	1.503268	0.522876	0.152505	0.043573	0.000000	0.000000	0.000000	0.000000	0.000000	63.000000	4+3=7	1.000000	3b
Bc3	TMA_Pat_6	Lymphnode meta.	90.510183	83.707747	6.214571	0.587865	80.000000	45.000000	30.000000	5.000000	30.000000	50.000000		120.000000	24.661132	22.868217	99.937014	99.706068	98.131430	90.510183	65.252992	39.051018	22.296872	6.802435	1.973546	0.587865	0.188957	0.062986	0.041990	0.020995	0.000000	0.000000	0.000000	0.000000	62.000000	5+4=9	1.000000	3b
Bc4	TMA_Pat_8	Lymphnode meta.	75.197699	67.002157	5.655404	2.540139	80.000000	50.000000	25.000000	5.000000	30.000000	50.000000		115.000000	22.921456	19.415493	99.640546	96.908699	89.863408	75.197699	47.184280	28.756290	17.469446	8.195543	4.361371	2.540139	1.533669	0.838725	0.359454	0.143781	0.071891	0.047927	0.000000	0.000000	56.000000	4+5=9	1.000000	3b
Bc6	TMA_Pat_12	Lymphnode meta.	93.164189	77.407886	13.057531	2.698772	80.000000	55.000000	15.000000	10.000000	20.000000	60.000000		115.000000	29.384978	26.733003	99.951519	99.499030	98.238526	93.164189	77.650291	57.029735	38.881707	15.756303	6.011635	2.698772	1.389787	1.018100	0.630252	0.355527	0.193924	0.064641	0.032321	0.000000	73.000000	4+5=9	1.000000	3b
Bc8	TMA_Pat_16	Lymphnode meta.	99.975336	2.787027	21.087680	76.100629	80.000000	30.000000	30.000000	20.000000	40.000000	40.000000		150.000000	73.707372	72.455696	100.000000	100.000000	100.000000	99.975336	99.901344	99.802688	99.482057	97.188309	90.282402	76.100629	55.296584	34.529535	17.622395	8.657048	4.057220	1.973116	0.801578	0.308299	63.000000	4+5=9	1.000000	3b
Bc9	TMA_Pat_18	Lymphnode meta.	98.828379	57.387720	32.197874	9.242786	85.000000	35.000000	30.000000	20.000000	45.000000	40.000000		155.000000	39.569748	36.656716	100.000000	99.978303	99.761337	98.828379	95.270124	85.918854	71.555652	41.440660	20.850510	9.242786	4.512910	2.082881	0.954654	0.412237	0.216967	0.021697	0.000000	0.000000	66.000000	4+5=9	1.000000	3a
Bd1	TMA_Pat_2	Lymphnode meta.	74.281234	69.262938	4.443283	0.575013	60.000000	40.000000	20.000000	0.000000	40.000000	20.000000		80.000000	21.825051	20.963415	94.249869	87.872452	81.913225	74.281234	54.469420	32.148458	16.936749	5.018296	1.620491	0.575013	0.104548	0.052274	0.052274	0.000000	0.000000	0.000000	0.000000	0.000000	73.000000	4+3=7	1.000000	3b
Bd2	TMA_Pat_4	Lymphnode meta.	95.719761	63.798978	26.384157	5.536627	85.000000	55.000000	15.000000	15.000000	45.000000	40.000000		130.000000	35.178441	33.375787	100.000000	99.510221	98.615843	95.719761	87.159284	75.085179	60.008518	31.920784	13.798978	5.536627	2.363714	1.000852	0.468484	0.276831	0.085179	0.042589	0.021295	0.021295	63.000000	4+3=7	1.000000	3b
Bd3	TMA_Pat_6	Lymphnode meta.	95.499081	80.771586	13.196571	1.530925	80.000000	60.000000	18.000000	2.000000	50.000000	30.000000		102.000000	29.282363	27.146771	99.938763	99.908145	99.357012	95.499081	81.200245	60.226577	39.865279	14.727495	4.715248	1.530925	0.704225	0.275566	0.030618	0.030618	0.000000	0.000000	0.000000	0.000000	62.000000	5+4=9	1.000000	3b
Bd4	TMA_Pat_8	Lymphnode meta.	76.475096	70.932312	3.959132	1.583653	80.000000	50.000000	20.000000	10.000000	30.000000	50.000000		120.000000	21.974556	18.934426	99.821201	98.237548	93.231162	76.475096	43.703704	25.619413	14.942529	5.542784	2.937420	1.583653	0.868455	0.485313	0.204342	0.102171	0.025543	0.000000	0.000000	0.000000	56.000000	4+5=9	1.000000	3b
Bd6	TMA_Pat_12	Lymphnode meta.	98.237310	69.381426	23.649421	5.206463	80.000000	55.000000	20.000000	5.000000	5.000000	75.000000		110.000000	35.140298	32.684211	99.983679	99.967358	99.657255	98.237310	90.664273	76.399543	59.311245	28.855884	12.404113	5.206463	2.138077	1.273054	0.701812	0.391709	0.228497	0.114248	0.081606	0.048964	73.000000	4+5=9	1.000000	3b
Bd8	TMA_Pat_16	Lymphnode meta.	99.976627	4.919949	21.315882	73.740797	80.000000	20.000000	30.000000	30.000000	40.000000	40.000000		170.000000	76.946091	74.712000	100.000000	100.000000	99.976627	99.976627	99.871450	99.590978	98.796307	95.056679	86.782751	73.740797	57.578591	40.995676	27.217483	17.260722	10.470959	5.761365	3.003389	1.601028	63.000000	4+5=9	1.000000	3b
Bd9	TMA_Pat_18	Lymphnode meta.	99.981286	9.927950	34.930289	55.123047	85.000000	25.000000	30.000000	30.000000	40.000000	45.000000		175.000000	67.001305	62.960630	100.000000	100.000000	100.000000	99.981286	99.915786	99.588285	98.409282	90.053336	73.416300	55.123047	38.972584	25.844484	16.702536	9.918593	5.810798	3.424722	1.656218	0.757930	66.000000	4+5=9	1.000000	3a
GHP003581-1A	RES_260858.svs	Lymphnode meta.	99.127297	38.942881	41.050777	19.133639									45.826358	44.292135	99.990366	99.937377	99.764763	99.127297	96.407626	90.792057	82.434738	60.184416	37.162149	19.133639	8.315972	3.204194	1.092284	0.349643	0.105575	0.027698	0.005620	0.001204
GHP003582-1A	RES_260863.svs	Lymphnode meta.	84.869914	76.629001	6.844140	1.396773									24.541843	22.110319	99.869281	98.820605	95.330620	84.869914	60.234078	37.835318	22.712534	8.240913	3.252646	1.396773	0.634366	0.285781	0.131450	0.053067	0.020204	0.005599	0.002191	0.000974
GHP003583-1A	RES_260867.svs	Lymphnode meta.	99.148924	80.552205	15.873873	2.722847									31.950075	29.548780	99.999274	99.992306	99.924371	99.148924	91.369705	70.961238	48.155882	18.596720	6.858032	2.722847	1.165929	0.527803	0.246918	0.117144	0.054798	0.024532	0.008855	0.003992
GHP003578-1A	RES_260846.svs	Lymphnode meta.	99.932609	6.153315	35.009351	58.769944									65.230913	63.527778	99.991071	99.976245	99.960576	99.932609	99.825120	99.531126	98.774998	93.779294	80.655379	58.769944	35.056693	18.067223	8.927302	4.434841	2.205037	1.073878	0.506444	0.214978
GHP003579-1A	RES_260849.svs	Lymphnode meta.	97.771456	76.187814	17.750363	3.833278									33.228034	31.035088	99.983398	99.856558	99.411781	97.771456	90.669590	75.504525	54.417615	21.583641	8.671962	3.833278	1.762627	0.826015	0.387568	0.180228	0.089338	0.042041	0.019468	0.009197
GHP003593-1A	RES_260905.svs	Lymphnode meta.	87.282809	75.163807	10.451132	1.667871									27.076932	25.317073	99.435472	97.545530	94.349110	87.282809	70.709529	51.244416	33.479199	12.119002	4.338567	1.667871	0.693329	0.309731	0.136282	0.060544	0.023843	0.010519	0.002571	0.000935
GHP003594-1A	RES_260906.svs	Lymphnode meta.	92.907918	68.633893	19.587403	4.686622									32.118477	29.514019	99.955890	99.527345	98.016411	92.907918	79.549626	63.947045	48.574741	24.274024	10.755354	4.686622	2.166928	1.030362	0.474238	0.201322	0.074195	0.022734	0.005655	0.001810
GHP003595-1A	RES_260907.svs	Lymphnode meta.	95.409530	89.515333	5.371796	0.522401									26.711096	25.773050	99.914601	99.495407	98.551083	95.409530	81.067886	54.490968	28.430862	5.894197	1.594758	0.522401	0.173397	0.059532	0.016508	0.004939	0.001430	0.000130	0.000000	0.000000
GHP003584-1A	RES_260872.svs	Lymphnode meta.	75.682980	71.750287	3.017044	0.915649									21.541202	19.409091	99.822319	98.160374	92.198970	75.682980	47.022783	26.348084	13.855665	3.932693	1.623295	0.915649	0.553318	0.309561	0.160211	0.072412	0.030323	0.011495	0.003259	0.001267
GHP003586-1A	RES_260882.svs	Lymphnode meta.	90.345204	62.510388	22.473724	5.361092									32.887968	30.847059	99.563765	97.974377	95.359818	90.345204	79.602862	66.458564	52.351658	27.834816	12.721184	5.361092	2.107013	0.780241	0.287147	0.109154	0.037082	0.012361	0.003613	0.000380
GHP003588-1A	RES_260890.svs	Lymphnode meta.	90.502705	63.153275	22.044624	5.304807									32.745461	30.618557	99.423533	98.022980	95.673877	90.502705	79.124032	65.871841	51.773291	27.349431	12.418934	5.304807	2.170922	0.881733	0.369463	0.136256	0.062887	0.023583	0.006551	0.001310
GHP003589-1A	RES_260893.svs	Lymphnode meta.	95.547748	59.934870	27.070800	8.542078									36.599196	34.009950	99.930145	99.595455	98.599400	95.547748	86.806172	74.598537	60.849975	35.612878	18.258958	8.542078	3.816363	1.611399	0.639998	0.245316	0.093483	0.030819	0.010067	0.003287
GHP003590-1A	RES_260897.svs	Lymphnode meta.	97.638204	79.287249	15.485769	2.865187									31.274643	28.782609	99.988065	99.891178	99.467824	97.638204	87.625146	67.131443	44.987854	18.350956	7.380962	2.865187	1.072778	0.392462	0.153053	0.061081	0.018956	0.009127	0.004212	0.000000
GHP003591-1A	RES_260900.svs	Lymphnode meta.	88.026146	63.808207	16.474789	7.743150									31.208028	25.621212	99.965645	99.435170	96.991112	88.026146	68.338468	51.774003	39.441233	24.217939	14.455736	7.743150	3.988876	2.092720	1.149494	0.640056	0.353462	0.195360	0.104693	0.052842

## Sheet: Figure 2 A
TUMOR CELLS							STROMAL CELLS
Normal prostate	Primary tumor	CRPC	Bone metastases				Normal prostate	Primary tumor	CRPC	Bone metastases
0	2	0	1				1	1	2	2
0	1	1	0				1	2	2	2
0	1		0				2	2		1
1	1	0	1				1	2	1	1
1	1	1	0				2	2	1	1
1	1	1	0				2	2	2	1
1	0	1	1				1	2	2	2
0	1	1	0				1	2	2	1
0	1	1	1				1	2	2	2
	1		0					2		2
	2		1					2		1
	1		0					2		2
	1		0					2
	1		1					2
	1							2
	1							1
	1							2
	1							2

## Sheet: Figure 2 B
TUMOR CELLS							STROMAL CELLS
	Negative	< 5%	5-25%	25-50%	50-75%	75-100%		Negative	< 5%	5-25%	25-50%	50-75%	75-100%
Normal prostate	56	44					Normal prostate		56	33		11
Primary tumor	6	67	27				Primary tumor		11	33	33	17	6
CRPC	25	25	50				CRPC			38	24	38
Bone met	57	36	7				Bone met			33		67

## Sheet: Figure 2 D
	Negative	< 5%	5-25%	25-50%	50-75%	75-100%
Normal prostate	50	25	12.5		12.5
Primary tumor		44.4	38.9		11.1	5.6
CRPC primary		12.5	37.5	50
Bone met		10	30	10		50

## Sheet: Figure 3D
	LNCAP							LNCAP STEAP2 CRISPR
	Ab [con] ug/ml		40A3 scFv-Fc	40A3 IgG1	non binding IgG control			Ab [con] ug/ml	40A3 scFv-Fc	40A3 IgG1	non binding IgG control
	100		5672	8447	98.2			100	55.9	63.5	92.3
	25		7413	9294				25	47.5	49.5
	6.25		4951	7429				6.25	43.6	44.8
	1.5625		2784	5237				1.5625	42.4	44.3
	0.390625		1243	3241				0.390625	40.8	42.1
	0.097656		512	1595				0.097656	40.6	40.8
	0.024414		165	609				0.024414	40.1	41.3
	0.006104		65.5	203				0.006104	39.1	41.1
	0.001526		39.1	67.7				0.001526	39	39.9
	0.000381		34.4	40.6				0.000381	39	39.8
	9.54e-05		32.8	33.2				9.54e-05	38.5	39.4
	2.38e-05		32.6	31.8				2.38e-05	38.5	40.4

## Sheet: Figure 4 B
	Days	40A3Bz			40A3 dnTGFBR2
	0	0	0	0	0	0	0
	4	2.05	1.3	3.25	1.76	1.3	3.25
	6	4.75	7.08	21	5	7.5	21
	8	12.65	11.4	44	17.5	20	48
	10	46.8	38	94	61	56	99

## Sheet: Figure 4 D
		Teff	Tem	Tcm	Tscm
Untransduced	CD4	4.91	16.7	24.4	54
	CD8	6.2	16.7	13.5	63.6
40A3Bz	CD4	0.17	29.9	69.2	0.74
	CD8	0.44	22.9	73.1	3.61
40A3Bz dnTGFbRII	CD4	0.74	22.1	73.1	4.07
	CD8	1.95	13.4	69.4	15.2

## Sheet: Figure 4 E
LNCAP STEAP2 CRISPR												LNCAP											Ad293											Ad293 STEAP3-2
	Time	LNCAP STEAP2 CRISPR Only		Untransduced T		40A3		40A3 TGFb				Time	LNCAP Only		Untransduced T		40A3		40A3 TGFb				Time	Ad293 Only		Untransduced T		40A3		40A3 TGFb				Time	Ad293 Only		Untransduced T		40A3		40A3 TGFb
		Mean	SD	Mean	SD	Mean	SD	Mean	SD				Mean	SD	Mean	SD	Mean	SD	Mean	SD				Mean	SD	Mean	SD	Mean	SD	Mean	SD				Mean	SD	Mean	SD	Mean	SD	Mean	SD
	0	0	0	0	0	0	0	0	0			0	0	0	0	0	0	0	0	0			0	0	0	0	0	0	0	0	0			0	0	0	0	0	0	0	0	0
	0.00833333	-0.0026	0.0023	-0.0014	0.0038	-0.005	0.0003	-0.0037	0.0013			0.00833333	-0.0068	0.0011	-0.0058	0.0061	-0.0044	0.0022	-0.0045	0.0025			0.00861111	0.0005	0.0006	-0.0005	0.0003	0.0012	0.0004	0.0008	0.0019			0.00861111	-0.0007	0.0005	-0.0012	0.0004	-0.0003	0.0004	0.0002	0.0007
	0.0888889	-0.0123	0.0023	-0.0125	0.0038	-0.0186	0.0002	-0.0135	0.0063			0.0888889	-0.0329	0.0052	-0.0394	0.0064	-0.0373	0.0049	-0.0387	0.0109			0.0702778	0.0061	0.0005	0.0036	0.0009	0.0062	0.0007	0.0041	0.0007			0.0702778	0.003	0.0007	0.0008	0.0001	0.0034	0.0021	0.0026	0.001
	0.254722	-0.0058	0.01	-0.0253	0.0099	-0.0333	0.009	-0.0327	0.0034			0.254722	-0.0465	0.0069	-0.056	0.0067	-0.0588	0.0037	-0.0585	0.0117			0.236111	0.0229	0.0011	0.0184	0.0004	0.0223	0.0009	0.0191	0.0011			0.236111	0.0179	0.0006	0.0151	0.0001	0.0176	0.0015	0.0169	0.0001
	0.421389	-0.0068	0.0099	-0.0336	0.006	-0.039	0.0159	-0.0403	0.0079			0.421389	-0.0496	0.0051	-0.0666	0.0108	-0.0722	0.0081	-0.0671	0.0102			0.403056	0.0402	0.0031	0.0336	0.0016	0.037	0.0025	0.0329	0.0003			0.403056	0.0322	0.0004	0.0295	0.0018	0.0338	0.0029	0.0311	0.0034
	0.588611	-0.0279	0.0214	-0.0356	0.0048	-0.0462	0.0211	-0.0419	0.0067			0.588611	-0.0573	0.0066	-0.0764	0.0167	-0.0738	0.0037	-0.07	0.0087			0.57	0.0555	0.0018	0.0498	0.003	0.0534	0.0018	0.0482	0.0004			0.57	0.0495	0.0001	0.0459	0.0008	0.0504	0.0045	0.0478	0.0047
	0.755556	-0.0307	0.0241	-0.0382	0.0083	-0.0425	0.0214	-0.048	0.0101			0.755556	-0.057	0.0066	-0.0783	0.0134	-0.0756	0.0012	-0.0722	0.0082			0.739167	0.0727	0.0034	0.0652	0.0027	0.0704	0.0016	0.0627	0.0008			0.739167	0.0665	0.0008	0.0613	0.0018	0.0684	0.0033	0.0644	0.0051
	0.920278	-0.0331	0.0233	-0.0372	0.0086	-0.0444	0.0159	-0.0472	0.0099			0.920278	-0.0576	0.0096	-0.0784	0.0136	-0.0783	0.0018	-0.0758	0.0087			0.905833	0.0892	0.0039	0.0818	0.0018	0.0868	0.003	0.0793	0.0014			0.905833	0.0828	0.0002	0.0774	0.0022	0.0853	0.0037	0.081	0.0081
	1.08694	-0.0327	0.0238	-0.0373	0.0087	-0.0413	0.0201	-0.0434	0.0112			1.08694	-0.0618	0.0102	-0.0785	0.0162	-0.0805	0.0036	-0.0751	0.01			1.0725	0.1063	0.0019	0.0981	0.0016	0.1065	0.0026	0.0968	0.0006			1.0725	0.0997	0.0003	0.0946	0.0024	0.1028	0.0046	0.0983	0.0078
	1.25361	-0.0366	0.025	-0.0404	0.0087	-0.0443	0.0164	-0.0513	0.0133			1.25361	-0.065	0.008	-0.0823	0.0153	-0.0843	0.0027	-0.0772	0.0084			1.23944	0.1248	0.002	0.1178	0.0026	0.127	0.0022	0.1143	0.0017			1.23944	0.1161	0.0001	0.1108	0.0013	0.1221	0.0032	0.1142	0.0083
	1.42028	-0.0388	0.0186	-0.0409	0.0079	-0.0459	0.0165	-0.0479	0.0142			1.42028	-0.0668	0.0084	-0.0858	0.0147	-0.0855	0.0032	-0.08	0.0064			1.40639	0.1413	0.001	0.1361	0.0016	0.1454	0.0009	0.1322	0.0031			1.40639	0.1332	0.0014	0.1286	0.001	0.141	0.0014	0.1312	0.0085
	1.58667	-0.04	0.021	-0.041	0.0117	-0.0473	0.0183	-0.0504	0.0139			1.58667	-0.0697	0.004	-0.0865	0.0116	-0.0873	0.0041	-0.0817	0.0104			1.57306	0.1564	0.0004	0.1519	0.0015	0.1642	0.0005	0.1484	0.0034			1.57306	0.1502	0.0025	0.1452	0.0021	0.1598	0.0016	0.149	0.0098
	1.75333	-0.0404	0.0246	-0.0418	0.0075	-0.0516	0.0159	-0.0516	0.0148			1.75333	-0.0712	0.001	-0.0879	0.0142	-0.0896	0.0024	-0.0858	0.0098			1.73972	0.1727	0.0018	0.1676	0.0024	0.1807	0.0005	0.1645	0.0019			1.73972	0.1666	0.0026	0.1644	0.0044	0.1775	0.0014	0.1655	0.011
	1.92	-0.0415	0.0287	-0.0396	0.012	-0.0511	0.0182	-0.0554	0.016			1.92	-0.0741	0.0018	-0.092	0.015	-0.0905	0.0017	-0.0873	0.01			1.90667	0.1874	0.0003	0.1826	0.0029	0.1971	0.0013	0.1804	0.0005			1.90667	0.1825	0.0031	0.1803	0.0049	0.196	0.0005	0.1814	0.0104
	2.08583	-0.0442	0.0243	-0.0413	0.0086	-0.051	0.0149	-0.0548	0.0158			2.08583	-0.0775	0.0011	-0.0927	0.0112	-0.0939	0.0012	-0.0889	0.0102			2.07278	0.1995	0.0022	0.1952	0.0032	0.2114	0.0022	0.1935	0.0018			2.07278	0.1979	0.0026	0.1967	0.0056	0.212	0.0017	0.1965	0.0095
	2.25306	-0.043	0.0265	-0.0405	0.0068	-0.0535	0.0147	-0.0553	0.0118			2.25306	-0.0786	0.0008	-0.0926	0.0148	-0.0938	0.0009	-0.0897	0.0096			2.23972	0.2122	0.002	0.2057	0.0048	0.2231	0.0043	0.2071	0			2.23972	0.212	0.0023	0.2107	0.0054	0.2256	0.0006	0.2116	0.0105
	2.42	-0.044	0.0287	-0.0427	0.0121	-0.0487	0.0207	-0.0593	0.0135			2.42	-0.0788	0.0014	-0.092	0.0163	-0.0929	0.0009	-0.0909	0.0065			2.40639	0.2218	0.0029	0.2172	0.0053	0.2308	0.0031	0.216	0.0012			2.40639	0.2258	0.0049	0.2237	0.0067	0.2388	0.0005	0.2236	0.0113
	2.5875	-0.0458	0.0274	-0.0441	0.0109	-0.0523	0.0164	-0.0572	0.0077			2.5875	-0.0825	0.0027	-0.0929	0.0115	-0.095	0.0029	-0.0912	0.0087			2.57333	0.2303	0.0025	0.2263	0.0044	0.2403	0.0053	0.2244	0.0002			2.57333	0.2374	0.0053	0.2352	0.0086	0.2494	0.0007	0.2365	0.0099
	2.75417	-0.0414	0.0346	-0.0432	0.0106	-0.0517	0.022	-0.0574	0.0108			2.75417	-0.0836	0.0022	-0.0943	0.0097	-0.0957	0.002	-0.0894	0.0071			2.74	0.2379	0.0042	0.232	0.0043	0.2466	0.0067	0.2308	0.0003			2.74	0.2465	0.0063	0.244	0.0088	0.2582	0.0021	0.2452	0.009
	2.92111	-0.046	0.0343	-0.0455	0.0089	-0.0514	0.0192	-0.0618	0.0108			2.92111	-0.0824	0.001	-0.0926	0.0096	-0.096	0.001	-0.0895	0.0092			2.90694	0.2453	0.0057	0.238	0.0074	0.2527	0.0075	0.237	0.0007			2.90694	0.2542	0.007	0.2509	0.0107	0.2643	0.0005	0.252	0.0105
	3.08583	-0.0441	0.0348	-0.0399	0.0057	-0.0513	0.0211	-0.0566	0.0168			3.08583	-0.0827	0.0009	-0.0916	0.0108	-0.0947	0.0003	-0.0877	0.0083			3.07361	0.2486	0.0069	0.2428	0.0057	0.2576	0.0094	0.2425	0.0005			3.07361	0.2626	0.0095	0.2558	0.0106	0.2694	0.0003	0.2598	0.0109
	3.25306	-0.0442	0.0349	-0.0416	0.0094	-0.049	0.0186	-0.0587	0.0121			3.25306	-0.0836	0.0014	-0.0905	0.0086	-0.0918	0.0005	-0.0859	0.008			3.24056	0.253	0.0066	0.2468	0.0051	0.2593	0.0073	0.2458	0.0008			3.24056	0.2668	0.0081	0.2615	0.0095	0.2745	0.0027	0.2648	0.0112
	3.42	-0.0465	0.0313	-0.0383	0.0076	-0.0495	0.0225	-0.0564	0.0101			3.42	-0.0837	0.0026	-0.0892	0.0065	-0.0911	0.0027	-0.0856	0.0062			3.4075	0.2561	0.0064	0.2493	0.0059	0.2618	0.0095	0.2483	0.0002			3.4075	0.271	0.0082	0.2644	0.0085	0.2784	0.0014	0.2699	0.0127
	3.58667	-0.0445	0.0357	-0.04	0.0139	-0.0474	0.0225	-0.0556	0.014			3.58667	-0.082	0.0017	-0.087	0.0098	-0.0905	0.0025	-0.0843	0.0126			3.57444	0.2597	0.008	0.2518	0.0056	0.2652	0.0093	0.2515	0.0012			3.57444	0.2747	0.0076	0.2669	0.0077	0.2805	0.0036	0.2723	0.0129
	3.75361	-0.0431	0.0357	-0.0364	0.0094	-0.0482	0.0219	-0.0537	0.0159			3.75361	-0.0795	0.003	-0.0825	0.0086	-0.0868	0	-0.0816	0.013			3.74111	0.2612	0.0045	0.2543	0.005	0.2672	0.0055	0.2547	0.0007			3.74111	0.2794	0.0089	0.2711	0.01	0.2836	0.003	0.2749	0.014
	3.92028	-0.0383	0.0407	-0.0345	0.0144	-0.044	0.026	-0.0505	0.0148			3.92028	-0.0778	0.0039	-0.0784	0.0081	-0.088	0.0009	-0.0778	0.0109			3.90806	0.2644	0.0073	0.2571	0.0052	0.2667	0.0067	0.2556	0.0035			3.90806	0.2799	0.0107	0.2752	0.0098	0.2873	0.0039	0.2778	0.013
	4.08722	-0.0394	0.0389	-0.0332	0.009	-0.0448	0.02	-0.0542	0.0165			4.08722	-0.0779	0.0047	-0.0767	0.0108	-0.0832	0.0015	-0.0767	0.0076			4.07472	0.2668	0.006	0.2583	0.0051	0.2689	0.0094	0.2581	0.003			4.07472	0.2818	0.0094	0.2775	0.0097	0.2887	0.0058	0.2798	0.0138
	4.25389	-0.0419	0.048	-0.0359	0.0034	-0.0419	0.0232	-0.0486	0.0143			4.25389	-0.0772	0.0039	-0.0727	0.01	-0.0789	0.0017	-0.0713	0.0124			4.24167	0.2698	0.009	0.2618	0.0082	0.2707	0.0093	0.2598	0.0051			4.24167	0.2855	0.01	0.2803	0.0092	0.292	0.0045	0.2831	0.0115
	4.42139	-0.0368	0.045	-0.0292	0.0052	-0.0384	0.0216	-0.0461	0.0184			4.42139	-0.0744	0.0004	-0.0705	0.0108	-0.0753	0.0003	-0.0673	0.0104			4.40806	0.2726	0.0092	0.2659	0.0074	0.2733	0.0087	0.2625	0.0048			4.40806	0.2872	0.0091	0.281	0.0083	0.2941	0.0042	0.2847	0.0107
	4.58861	-0.036	0.0474	-0.0302	0.0036	-0.0409	0.0204	-0.0425	0.0205			4.58861	-0.074	0.0056	-0.0656	0.0068	-0.0745	0.0034	-0.0628	0.0079			4.575	0.2726	0.0095	0.2664	0.0084	0.2721	0.0072	0.2625	0.0029			4.575	0.2905	0.0092	0.286	0.0088	0.2963	0.0051	0.2849	0.0118
	4.75611	-0.0321	0.0528	-0.0308	0.0071	-0.033	0.0225	-0.0396	0.0166			4.75611	-0.071	0.0059	-0.0619	0.0059	-0.069	0.0021	-0.0596	0.005			4.74167	0.2757	0.0092	0.2687	0.0099	0.2762	0.0049	0.2664	0.004			4.74167	0.2941	0.0107	0.2888	0.0072	0.2989	0.0077	0.2882	0.0102
	4.92167	-0.0292	0.0522	-0.0255	0.0083	-0.0357	0.0178	-0.0362	0.016			4.92167	-0.0673	0.0083	-0.0592	0.0079	-0.0632	0.001	-0.0552	0.0061			4.90833	0.277	0.0105	0.2704	0.0067	0.277	0.0078	0.2686	0.003			4.90833	0.2969	0.0078	0.2914	0.007	0.3025	0.0093	0.2902	0.0102
	5.08861	-0.0247	0.0528	-0.0179	0.0072	-0.0259	0.0187	-0.0331	0.0182			5.08861	-0.0619	0.0066	-0.0504	0.0049	-0.0592	0.0003	-0.0516	0.0041			5.07556	0.2801	0.01	0.2727	0.0083	0.2791	0.0058	0.2717	0.0013			5.07556	0.3	0.0078	0.2929	0.0072	0.3051	0.0103	0.2925	0.0105
	5.25528	-0.0211	0.0497	-0.0177	0.0101	-0.0256	0.0179	-0.0266	0.0149			5.25528	-0.0563	0.0073	-0.0482	0.0025	-0.056	0.0025	-0.0435	0.0045			5.2425	0.2832	0.0099	0.2761	0.0089	0.2808	0.006	0.2745	0.0007			5.2425	0.3015	0.0085	0.2953	0.0109	0.3065	0.0111	0.2954	0.0098
	5.4225	-0.0181	0.051	-0.013	0.0134	-0.0216	0.0196	-0.0275	0.0165			5.4225	-0.0517	0.0084	-0.0386	0.0031	-0.0489	0.0015	-0.0382	0.0036			5.40917	0.2854	0.0079	0.2804	0.0075	0.2839	0.0093	0.2762	0.0015			5.40917	0.3032	0.0095	0.2978	0.009	0.3081	0.012	0.3001	0.0074
	5.58944	-0.0142	0.0513	-0.0036	0.0078	-0.0159	0.0215	-0.0177	0.0201			5.58944	-0.0462	0.0101	-0.0331	0.0046	-0.0473	0.001	-0.0307	0.0028			5.57583	0.2869	0.0098	0.2823	0.0063	0.286	0.0084	0.2785	0.001			5.57583	0.3065	0.0094	0.3003	0.009	0.3097	0.0091	0.3015	0.0085
	5.75639	-0.0078	0.051	0.0007	0.007	-0.0133	0.0204	-0.0104	0.0201			5.75639	-0.0398	0.0092	-0.0272	0.0037	-0.0399	0.0014	-0.0228	0.0027			5.74278	0.2901	0.0093	0.283	0.0059	0.2885	0.0073	0.2821	0.0003			5.74278	0.3091	0.0081	0.3031	0.0099	0.3126	0.0115	0.3039	0.0073
	5.92361	-0.0051	0.0535	0.0091	0.0091	-0.007	0.0173	-0.0038	0.0153			5.92361	-0.0327	0.0108	-0.0211	0.0025	-0.0339	0.0015	-0.0174	0.0001			5.90917	0.2925	0.0065	0.2887	0.0064	0.2897	0.0069	0.2854	0.0009			5.90917	0.3121	0.0083	0.3064	0.0126	0.3137	0.0112	0.3058	0.0085
	6.09028	0	0.0489	0.0109	0.0063	-0.0018	0.0252	-0.0003	0.0135			6.09028	-0.026	0.0132	-0.0139	0.0001	-0.0292	0.0025	-0.011	0.0018			6.07583	0.2973	0.0078	0.291	0.0035	0.2928	0.0075	0.2873	0.0005			6.07583	0.3138	0.0077	0.3099	0.013	0.315	0.0076	0.3082	0.0068
	6.25778	0.0066	0.0554	0.0189	0.0044	0.0075	0.0195	0.0092	0.0189			6.25778	-0.0217	0.0118	-0.0052	0.0034	-0.024	0.0034	-0.0073	0.0024			6.2425	0.3013	0.0067	0.2955	0.0051	0.2947	0.0059	0.2908	0.0009			6.2425	0.3171	0.0105	0.3113	0.0112	0.3174	0.0065	0.3086	0.0084
	6.42444	0.0139	0.0504	0.0251	0.0153	0.011	0.028	0.016	0.0158			6.42444	-0.0136	0.0137	-0.0008	0.0015	-0.0168	0.0027	0.0008	0.0003			6.40944	0.3043	0.0075	0.2973	0.0045	0.2979	0.0031	0.2939	0.0011			6.40944	0.3185	0.0096	0.3136	0.0137	0.3193	0.009	0.3111	0.0074
	6.59167	0.0202	0.0525	0.0333	0.0107	0.0157	0.0259	0.0233	0.0121			6.59167	-0.0062	0.0142	0.009	0.0022	-0.0095	0.0041	0.009	0.0055			6.57639	0.305	0.0038	0.3023	0.0032	0.2989	0.0042	0.3001	0.0016			6.57639	0.3193	0.0076	0.3157	0.0161	0.3227	0.0081	0.3133	0.0096
	6.75889	0.0279	0.0506	0.0417	0.0132	0.022	0.0273	0.0309	0.0155			6.75889	0.0011	0.0133	0.0197	0.0012	-0.0022	0.0043	0.0205	0.0043			6.74278	0.3082	0.0085	0.3043	0.0017	0.3028	0.0038	0.302	0.0012			6.74278	0.3205	0.0077	0.3173	0.0139	0.3274	0.0109	0.3174	0.0094
	6.92556	0.0372	0.054	0.0521	0.0095	0.0253	0.0267	0.0374	0.0153			6.92556	0.0091	0.0162	0.0254	0.0006	0.0056	0.0005	0.0293	0.0074			6.90944	0.3111	0.0083	0.3078	0.0008	0.3044	0.0047	0.3056	0.0026			6.90944	0.3232	0.0096	0.3216	0.0147	0.3298	0.0076	0.3183	0.0093
	7.09278	0.045	0.0545	0.0563	0.0151	0.039	0.0259	0.0471	0.0191			7.09278	0.0181	0.0165	0.0339	0.0004	0.0155	0.0011	0.0405	0.0087			7.07611	0.3175	0.0084	0.3092	0	0.3096	0.0046	0.3103	0.0007			7.07611	0.3263	0.0095	0.3225	0.0167	0.3307	0.0083	0.3224	0.009
	7.26	0.0497	0.0589	0.0644	0.0145	0.0458	0.0308	0.0542	0.0124			7.26	0.025	0.0203	0.0469	0.0012	0.0229	0.0033	0.0482	0.0149			7.24278	0.324	0.0089	0.3146	0.0016	0.3134	0.0021	0.3129	0.0006			7.24278	0.3304	0.0064	0.3273	0.0187	0.3347	0.0074	0.3256	0.0089
	7.42722	0.0592	0.0564	0.0736	0.013	0.047	0.0238	0.0658	0.0178			7.42722	0.0337	0.0194	0.0571	0.0029	0.0318	0.001	0.0587	0.0144			7.40972	0.3271	0.0064	0.3209	0.0013	0.3176	0.0017	0.3193	0.0022			7.40972	0.3347	0.0064	0.3307	0.0214	0.3383	0.0106	0.3292	0.0083
	7.59389	0.0642	0.057	0.0839	0.0129	0.0586	0.0227	0.078	0.0167			7.59389	0.0449	0.0167	0.0691	0.0034	0.0402	0.0037	0.0672	0.017			7.57667	0.3322	0.0082	0.3291	0.0002	0.3223	0.0025	0.3232	0.0007			7.57667	0.3383	0.0092	0.3351	0.0201	0.3418	0.0116	0.3329	0.008
	7.76083	0.072	0.0645	0.0922	0.0137	0.0699	0.0321	0.0865	0.0166			7.76083	0.055	0.023	0.0762	0.0004	0.0519	0.0016	0.0805	0.0177			7.74361	0.3395	0.0087	0.3341	0.0005	0.3262	0.005	0.3302	0.0007			7.74361	0.3444	0.0087	0.3392	0.0214	0.3459	0.0089	0.3396	0.0072
	7.9275	0.0818	0.0617	0.1007	0.0154	0.0762	0.0335	0.096	0.0186			7.9275	0.0679	0.0227	0.0875	0.002	0.0601	0.0019	0.0898	0.0209			7.91028	0.3448	0.013	0.3418	0.001	0.3319	0.0022	0.3352	0.0025			7.91028	0.3494	0.0085	0.345	0.0192	0.3514	0.0092	0.3453	0.0053
	8.09417	0.0877	0.0641	0.1117	0.017	0.0836	0.0316	0.1043	0.0158			8.09417	0.0767	0.0223	0.0987	0.0056	0.0708	0.0003	0.1022	0.0193			8.07722	0.3486	0.0106	0.3484	0.0015	0.3383	0.0008	0.3426	0.0005			8.07722	0.3546	0.0082	0.3518	0.02	0.3565	0.0061	0.3493	0.0054
	8.26083	0.0975	0.0661	0.1204	0.0151	0.0892	0.0354	0.113	0.0166			8.26083	0.0859	0.0232	0.1087	0.0047	0.0817	0.0038	0.1107	0.018			8.24389	0.3594	0.0136	0.3552	0.0033	0.3464	0.0015	0.3504	0.0002			8.24389	0.3601	0.0073	0.3556	0.0186	0.3629	0.0037	0.358	0.0041
	8.42722	0.1047	0.0689	0.1293	0.0132	0.1002	0.0317	0.1285	0.0143			8.42722	0.0967	0.0232	0.1214	0.006	0.0919	0.0015	0.1246	0.0232			8.41028	0.3671	0.0133	0.3634	0.0011	0.3546	0.0027	0.3599	0.0012			8.41028	0.3657	0.006	0.3624	0.0201	0.3712	0.0039	0.3655	0.0053
	8.59389	0.1149	0.0649	0.1416	0.0117	0.1078	0.0379	0.1359	0.0144			8.59389	0.1074	0.0234	0.1362	0.0034	0.1026	0.0022	0.1366	0.0254			8.57694	0.3754	0.0113	0.3731	0.0045	0.3642	0.0012	0.3691	0.0004			8.57694	0.3748	0.0056	0.3699	0.0178	0.38	0.001	0.3721	0.0062
	8.76111	0.127	0.0631	0.1499	0.0056	0.1164	0.0375	0.1517	0.0169			8.76111	0.1197	0.0249	0.1437	0.0063	0.1142	0.0025	0.1479	0.0255			8.74361	0.3832	0.0116	0.3842	0.0051	0.3757	0.0002	0.3803	0.0038			8.74361	0.383	0.0085	0.3795	0.0208	0.388	0.002	0.3801	0.0068
	8.92778	0.1328	0.0667	0.1618	0.0148	0.1294	0.0391	0.1624	0.0148			8.92778	0.1314	0.0264	0.1606	0.0058	0.1219	0.0064	0.1637	0.0322			8.91056	0.3957	0.0106	0.3961	0.008	0.3842	0.0008	0.3924	0.0006			8.91056	0.3909	0.0124	0.3873	0.0198	0.3965	0.0027	0.3896	0.0079
	9.095	0.1451	0.0665	0.1723	0.0102	0.1344	0.0303	0.1711	0.016			9.095	0.1462	0.0298	0.1724	0.007	0.1354	0.0022	0.1743	0.0323			9.0775	0.403	0.0108	0.4051	0.0061	0.3966	0.0018	0.4037	0.0028			9.0775	0.4	0.0124	0.3978	0.0172	0.4068	0.0041	0.4002	0.0059
	9.26167	0.1547	0.066	0.1829	0.0098	0.1498	0.0345	0.1845	0.0217			9.26167	0.1591	0.0311	0.1873	0.0124	0.1486	0.0037	0.1911	0.0338			9.24444	0.4178	0.0102	0.4182	0.0093	0.4069	0.0019	0.4155	0.001			9.24444	0.4098	0.0134	0.4085	0.0149	0.4182	0.0037	0.4108	0.0066
	9.42861	0.1633	0.0704	0.1946	0.0119	0.1551	0.0377	0.1976	0.021			9.42861	0.1726	0.0291	0.2007	0.0115	0.1608	0.0041	0.2034	0.0365			9.41306	0.4301	0.0111	0.4317	0.0086	0.4205	0.0014	0.4292	0.0013			9.41306	0.4245	0.0137	0.4188	0.0142	0.4302	0.0047	0.4218	0.0065
	9.58778	0.1745	0.0717	0.2016	0.0071	0.163	0.033	0.2106	0.0189			9.58778	0.1846	0.0318	0.2124	0.0128	0.171	0.0051	0.2177	0.0369			9.57972	0.442	0.0105	0.4476	0.0076	0.4313	0.0013	0.4436	0.0026			9.57972	0.4351	0.0138	0.4311	0.0147	0.4409	0.0015	0.4338	0.0082
	9.75444	0.1842	0.0687	0.2173	0.0116	0.1762	0.0379	0.221	0.0188			9.75444	0.2012	0.0354	0.2274	0.0137	0.1832	0.0046	0.2321	0.0372			9.74639	0.4534	0.0125	0.4618	0.01	0.4437	0.0037	0.4564	0.0063			9.74639	0.4473	0.0135	0.4437	0.0138	0.4521	0	0.4454	0.0097
	9.92111	0.1961	0.0692	0.2258	0.0167	0.1869	0.0353	0.2342	0.0165			9.92111	0.2135	0.0376	0.2385	0.0151	0.1992	0.0036	0.2435	0.0395			9.91306	0.4675	0.0139	0.4743	0.0079	0.4581	0.0018	0.4732	0.0032			9.91306	0.4607	0.0134	0.4576	0.0137	0.4644	0.0013	0.4568	0.0117
	10.0878	0.2063	0.0702	0.238	0.0099	0.1939	0.0357	0.2423	0.011			10.0878	0.2278	0.0387	0.2575	0.017	0.211	0.0049	0.2577	0.0393			10.0797	0.4823	0.0125	0.4907	0.0045	0.4732	0.0052	0.487	0.0052			10.0797	0.4729	0.0114	0.4701	0.0116	0.4804	0.0003	0.4723	0.0111
	10.2544	0.2171	0.0735	0.2491	0.0197	0.2082	0.0424	0.256	0.0166			10.2544	0.2444	0.0365	0.2696	0.0167	0.2207	0.0033	0.2722	0.0393			10.2461	0.4999	0.0105	0.505	0.0033	0.4876	0.0012	0.5012	0.0008			10.2461	0.4847	0.0115	0.4837	0.011	0.4935	0.0002	0.4883	0.0127
	10.4211	0.2288	0.0724	0.261	0.0152	0.2199	0.0376	0.2715	0.0142			10.4211	0.2568	0.037	0.2835	0.0182	0.236	0.0001	0.2855	0.0416			10.4131	0.5171	0.0145	0.5228	0.0064	0.5033	0.0028	0.5203	0.0017			10.4131	0.4985	0.0141	0.4972	0.0098	0.5083	0.0001	0.5018	0.0074
	10.5878	0.2409	0.0785	0.2699	0.0136	0.2277	0.0418	0.2845	0.0195			10.5878	0.2719	0.0411	0.3	0.0158	0.2507	0.0014	0.2969	0.0395			10.5794	0.5321	0.015	0.5403	0.0061	0.5186	0.0036	0.5347	0.0047			10.5794	0.515	0.0136	0.513	0.0072	0.5236	0.0034	0.5188	0.0102
	10.7544	0.2522	0.0736	0.2833	0.0102	0.239	0.0372	0.2919	0.0189			10.7544	0.2852	0.0412	0.3126	0.0151	0.2672	0.0016	0.3123	0.0407			10.7458	0.5499	0.0174	0.557	0.0089	0.539	0.0007	0.5521	0.005			10.7458	0.5296	0.0102	0.5267	0.0092	0.5381	0.0019	0.5325	0.0141
	10.9214	0.2672	0.0747	0.2926	0.0161	0.2473	0.0435	0.3067	0.0187			10.9214	0.302	0.0437	0.3289	0.0164	0.279	0.001	0.3281	0.0437			10.9125	0.5646	0.0169	0.5701	0.0099	0.5564	0.0033	0.5693	0.0047			10.9125	0.5439	0.0102	0.5426	0.0084	0.5535	0.0001	0.5487	0.0103
	11.0881	0.2774	0.0795	0.3057	0.0136	0.2627	0.0415	0.3164	0.0196			11.0881	0.3172	0.044	0.3463	0.0166	0.2931	0.002	0.343	0.0467			11.0792	0.5807	0.0217	0.591	0.0098	0.5713	0.0063	0.5832	0.0025			11.0792	0.5579	0.013	0.5568	0.0064	0.5706	0.0006	0.5637	0.0098
	11.2547	0.2887	0.0775	0.3218	0.0114	0.2718	0.0389	0.3325	0.0173			11.2547	0.3348	0.0448	0.358	0.0202	0.3113	0.0054	0.3596	0.0457			11.2461	0.5985	0.0216	0.6036	0.0112	0.5859	0.0027	0.6012	0.007			11.2461	0.5707	0.0103	0.5716	0.0095	0.5859	0.0007	0.5802	0.0097
	11.4217	0.2988	0.0774	0.332	0.0121	0.2779	0.04	0.3434	0.015			11.4217	0.3487	0.0439	0.3739	0.0203	0.3246	0.0039	0.3771	0.0463			11.4131	0.615	0.0222	0.6248	0.008	0.6049	0.0029	0.6173	0.0089			11.4131	0.5877	0.0099	0.5857	0.0064	0.6019	0.0043	0.5951	0.0114
	11.5889	0.3113	0.0755	0.3453	0.0123	0.2901	0.0397	0.3625	0.0239			11.5889	0.3608	0.0467	0.3902	0.0233	0.3357	0.008	0.3922	0.0482			11.58	0.6356	0.025	0.6374	0.0059	0.6202	0.0018	0.6325	0.0054			11.58	0.6026	0.0088	0.5982	0.0069	0.6171	0.0074	0.6151	0.0084
	11.7556	0.3248	0.0797	0.3585	0.0158	0.3009	0.0438	0.3734	0.0188			11.7556	0.3791	0.0482	0.4077	0.0234	0.3561	0.0119	0.4084	0.0478			11.7464	0.6514	0.0252	0.6519	0.0099	0.6384	0.0028	0.6521	0.0036			11.7464	0.6192	0.0072	0.613	0.0056	0.6325	0.0048	0.6272	0.0109
	11.9228	0.3327	0.0745	0.3666	0.0033	0.3084	0.0449	0.3883	0.0212			11.9228	0.3937	0.0514	0.4218	0.0246	0.3665	0.0099	0.4236	0.0508			11.9133	0.6648	0.021	0.6731	0.0114	0.6568	0.004	0.6614	0.0003			11.9133	0.6326	0.0019	0.6287	0.0099	0.6496	0.0048	0.6401	0.0116
	12.0894	0.3473	0.0739	0.3824	0.005	0.321	0.0475	0.4033	0.0179			12.0894	0.4085	0.0487	0.4388	0.0221	0.3844	0.0137	0.4395	0.0522			12.0794	0.6825	0.0293	0.6892	0.0131	0.6728	0.0049	0.6797	0.0115			12.0794	0.6474	0.0064	0.6459	0.0093	0.6654	0.0039	0.6515	0.0136
	12.2561	0.3584	0.0788	0.3919	0.0097	0.3368	0.0445	0.4171	0.0183			12.2561	0.4217	0.0521	0.4548	0.0219	0.3999	0.0195	0.4556	0.0523			12.2464	0.6994	0.0264	0.7028	0.0177	0.6855	0.0013	0.6946	0.0093			12.2464	0.6584	0.0066	0.6624	0.0079	0.6757	0.0066	0.662	0.0147
	12.4228	0.3711	0.0819	0.4081	0.0069	0.3403	0.038	0.4314	0.0214			12.4228	0.4394	0.0494	0.4696	0.0239	0.4133	0.0165	0.4737	0.0483			12.4133	0.7102	0.0262	0.7175	0.0123	0.6975	0.0005	0.7105	0.0041			12.4133	0.6713	0.0031	0.6773	0.0075	0.6904	0.0053	0.6796	0.0165
	12.5897	0.3853	0.0814	0.419	0.0098	0.3547	0.0422	0.4443	0.0255			12.5897	0.4528	0.0533	0.487	0.0221	0.4278	0.0147	0.4901	0.0565			12.58	0.7288	0.0321	0.7331	0.0151	0.7136	0.0008	0.7263	0.0071			12.58	0.6861	0.0025	0.6945	0.0068	0.7027	0.0048	0.6963	0.0162
	12.7569	0.3947	0.084	0.4297	0.0061	0.3633	0.0408	0.4594	0.0261			12.7569	0.4678	0.0552	0.5025	0.0241	0.4412	0.0193	0.5096	0.0571			12.7467	0.744	0.0343	0.7486	0.0125	0.731	0.0009	0.7423	0.0061			12.7467	0.6978	0.0044	0.7053	0.0125	0.7138	0.0048	0.7045	0.0147
	12.9242	0.4076	0.0812	0.4386	0.0075	0.3729	0.0436	0.4759	0.0264			12.9242	0.4855	0.0581	0.5199	0.0245	0.458	0.0193	0.5252	0.0625			12.9133	0.7546	0.0383	0.7589	0.0097	0.7433	0.0028	0.7576	0.0085			12.9133	0.7119	0.0073	0.7202	0.0132	0.7287	0.0075	0.7158	0.0206
	13.0914	0.418	0.0838	0.4532	0.0078	0.3888	0.0405	0.4878	0.0257			13.0914	0.5005	0.0616	0.5335	0.0217	0.4769	0.0239	0.5423	0.0648			13.0803	0.771	0.0364	0.7745	0.0107	0.7582	0.0077	0.7714	0.0079			13.0803	0.7254	0.0059	0.7329	0.0086	0.742	0.0099	0.7298	0.0151
	13.2586	0.432	0.0856	0.4631	0.005	0.3968	0.0405	0.498	0.0275			13.2586	0.5169	0.0626	0.5529	0.0243	0.4922	0.0232	0.5589	0.063			13.2469	0.7858	0.0349	0.7874	0.0146	0.7699	0.0102	0.7832	0.0041			13.2469	0.7384	0.0067	0.7456	0.0045	0.7531	0.0098	0.7413	0.0235
	13.4253	0.4438	0.0852	0.4744	0.013	0.4095	0.0346	0.5152	0.0324			13.4253	0.5344	0.0625	0.5688	0.0246	0.5068	0.0236	0.5765	0.0645			13.4142	0.7955	0.0345	0.8037	0.0092	0.7871	0.0065	0.8013	0.009			13.4142	0.7506	0.0027	0.7568	0.0074	0.7663	0.0063	0.7563	0.0175
	13.5831	0.4603	0.0879	0.4916	0.0089	0.4224	0.0363	0.5269	0.0312			13.5831	0.5504	0.0622	0.5835	0.0221	0.5208	0.0264	0.5909	0.0633			13.5811	0.804	0.0333	0.8117	0.0087	0.7995	0.0027	0.8091	0.0139			13.5811	0.7633	0.0013	0.7683	0.004	0.7808	0.008	0.766	0.0189
	13.75	0.4689	0.0898	0.5036	0.003	0.4333	0.0385	0.5434	0.0253			13.75	0.5675	0.0664	0.5978	0.0269	0.5342	0.0245	0.6081	0.0612			13.7478	0.8174	0.0337	0.8192	0.0083	0.81	0.002	0.8193	0.0114			13.7478	0.7756	0.0042	0.785	0.0013	0.7922	0.0112	0.7786	0.0219
	13.9169	0.4809	0.0948	0.5092	0.0034	0.4457	0.0403	0.5551	0.0244			13.9169	0.5831	0.0662	0.6132	0.03	0.5487	0.0262	0.6264	0.0629			13.9142	0.8235	0.0329	0.8275	0.0111	0.815	0.0016	0.8305	0.0094			13.9142	0.7865	0.003	0.7878	0.0026	0.801	0.0075	0.7919	0.0139
	14.0836	0.4957	0.0962	0.5204	0.0069	0.4588	0.0435	0.5671	0.0273			14.0836	0.596	0.0684	0.6281	0.0311	0.5627	0.0235	0.6421	0.0645			14.0811	0.8358	0.0355	0.842	0.0118	0.828	0.0066	0.8426	0.0107			14.0811	0.7956	0.0013	0.804	0.0038	0.8107	0.0112	0.8059	0.0115
	14.2508	0.5088	0.1006	0.5309	0.0087	0.4699	0.0445	0.5823	0.0296			14.2508	0.6135	0.0676	0.6414	0.0334	0.5787	0.0277	0.658	0.0636			14.2475	0.8472	0.0301	0.8503	0.0171	0.8371	0.005	0.8543	0.0083			14.2475	0.8074	0.0039	0.8199	0.0026	0.8206	0.0068	0.8141	0.0107
	14.4175	0.5169	0.0951	0.5421	0.0048	0.4839	0.0427	0.598	0.0313			14.4175	0.6302	0.0723	0.6584	0.0349	0.5941	0.0232	0.6742	0.0636			14.4144	0.8603	0.0375	0.86	0.0054	0.8528	0.0025	0.8625	0.007			14.4144	0.8165	0.0038	0.8287	0.0002	0.8305	0.0084	0.8266	0.0126
	14.5842	0.5274	0.1001	0.5536	0.0062	0.4987	0.0389	0.6089	0.0242			14.5842	0.6449	0.0716	0.6722	0.0367	0.6109	0.0236	0.6899	0.0666			14.5811	0.8693	0.0355	0.8675	0.0107	0.8621	0.0011	0.8773	0.0064			14.5811	0.8273	0.0024	0.8392	0.0009	0.8453	0.0119	0.8359	0.0127
	14.7514	0.5436	0.1015	0.5701	0.0032	0.5077	0.0416	0.6242	0.0275			14.7514	0.6614	0.0739	0.6893	0.0415	0.6292	0.0258	0.7042	0.0667			14.7481	0.8815	0.0303	0.8843	0.003	0.8728	0.0073	0.8805	0.0027			14.7481	0.8407	0.0032	0.852	0.0008	0.8555	0.0075	0.8482	0.01
	14.9181	0.5538	0.1039	0.5821	0.0012	0.5207	0.0454	0.6378	0.0261			14.9181	0.6783	0.0744	0.7031	0.0417	0.6406	0.029	0.7208	0.0704			14.9147	0.8941	0.0342	0.8916	0.0063	0.8764	0.0099	0.8866	0.0081			14.9147	0.848	0.0052	0.8579	0.0049	0.8673	0.0032	0.8558	0.009
	15.0844	0.5651	0.0993	0.5911	0.0007	0.5341	0.0451	0.6521	0.0334			15.0844	0.6918	0.0767	0.722	0.0406	0.6595	0.0279	0.7354	0.0678			15.0817	0.9045	0.0316	0.8982	0.0105	0.8899	0.0072	0.8929	0.0031			15.0817	0.8609	0.0069	0.8684	0.0065	0.874	0.0077	0.8602	0.0077
	15.2508	0.5753	0.1086	0.604	0.0009	0.5458	0.0397	0.663	0.0296			15.2508	0.7111	0.0736	0.7378	0.0419	0.6736	0.0304	0.7521	0.0748			15.2481	0.908	0.039	0.9095	0.0013	0.8988	0.0067	0.8964	0.0076			15.2481	0.8684	0.0038	0.8779	0.0048	0.884	0.0084	0.8705	0.0097
	15.4178	0.5884	0.1128	0.6175	0.0082	0.5619	0.0417	0.6781	0.0294			15.4178	0.7237	0.0738	0.7548	0.045	0.6846	0.0284	0.7655	0.0762			15.4147	0.9186	0.0289	0.9155	0.0078	0.9068	0.0081	0.9076	0.003			15.4147	0.8753	0.0029	0.889	0.0055	0.8912	0.016	0.8787	0.0055
	15.5847	0.6001	0.1121	0.6327	0.0013	0.5715	0.0469	0.6937	0.0308			15.5847	0.7406	0.0786	0.7724	0.0423	0.698	0.0253	0.7836	0.0737			15.5814	0.9225	0.0321	0.9166	0.0039	0.9167	0.004	0.9131	0.0002			15.5814	0.8839	0.0016	0.8897	0.002	0.8954	0.0129	0.8859	0.0083
	15.7517	0.6117	0.1165	0.6474	0.0032	0.5812	0.0441	0.7077	0.0267			15.7517	0.7566	0.0762	0.7861	0.0425	0.7135	0.0234	0.7964	0.0753			15.7483	0.9329	0.0279	0.9268	0.0071	0.922	0.0061	0.9234	0.0099			15.7483	0.8937	0.0029	0.8991	0.0033	0.9055	0.0177	0.8915	0.0094
	15.9189	0.6275	0.1198	0.6591	0.0015	0.5989	0.0488	0.7208	0.0294			15.9189	0.7731	0.0779	0.8027	0.0497	0.7276	0.0253	0.8108	0.0799			15.915	0.9369	0.0279	0.935	0.0004	0.9264	0.0042	0.9279	0.0034			15.915	0.9033	0.0089	0.9081	0.003	0.9092	0.0061	0.8943	0.0126
	16.0856	0.64	0.1237	0.6756	0.0021	0.6113	0.0425	0.7317	0.0364			16.0856	0.7896	0.0769	0.8209	0.052	0.7399	0.0242	0.8293	0.0774			16.0819	0.9383	0.0277	0.9374	0.0053	0.9308	0.0048	0.9303	0.002			16.0819	0.9096	0.0023	0.9119	0.0034	0.9164	0.0086	0.8974	0.0121
	16.2522	0.6536	0.1252	0.6842	0.0006	0.6221	0.0484	0.7464	0.0355			16.2522	0.8046	0.0823	0.8336	0.0526	0.7563	0.0237	0.842	0.0844			16.2489	0.9468	0.0292	0.9494	0.0042	0.9353	0.0039	0.9323	0.004			16.2489	0.9127	0.009	0.9169	0.0064	0.9218	0.0077	0.9027	0.0113
	16.4189	0.6658	0.1252	0.7003	0.0011	0.6365	0.0455	0.7614	0.0328			16.4189	0.8209	0.085	0.85	0.0493	0.7694	0.0258	0.8574	0.0806			16.4156	0.9476	0.0332	0.9469	0.004	0.9391	0.0031	0.9352	0.0045			16.4156	0.9206	0.0068	0.9199	0.0025	0.9245	0.0145	0.9109	0.0108
	16.5856	0.6782	0.1287	0.715	0.0077	0.648	0.0421	0.7701	0.0295			16.5856	0.8321	0.0821	0.8654	0.0545	0.7816	0.0282	0.8736	0.0869			16.5825	0.9544	0.0347	0.954	0.0004	0.9386	0.0061	0.9414	0.0102			16.5825	0.9195	0.0084	0.9264	0.0094	0.9313	0.0104	0.9176	0.0073
	16.7525	0.6901	0.1307	0.7253	0.0024	0.6597	0.0429	0.7893	0.0345			16.7525	0.849	0.0849	0.8802	0.0587	0.7943	0.0252	0.8876	0.0847			16.7489	0.9603	0.0329	0.9529	0.0015	0.946	0.0002	0.9441	0.0136			16.7489	0.9263	0.0025	0.932	0.003	0.9323	0.0089	0.9243	0.0037
	16.9192	0.6996	0.1314	0.7348	0.0035	0.6656	0.0423	0.8073	0.0322			16.9192	0.8599	0.0847	0.8958	0.0634	0.81	0.0341	0.9063	0.0865			16.915	0.9642	0.0353	0.9555	0.0007	0.9545	0.0039	0.9475	0.0154			16.915	0.9309	0	0.9362	0.001	0.9311	0.0117	0.9244	0.0038
	17.0864	0.712	0.1329	0.7507	0.0037	0.682	0.044	0.8212	0.0386			17.0864	0.8736	0.0883	0.9101	0.0616	0.8234	0.0328	0.9231	0.0856			17.0817	0.9651	0.0322	0.962	0.0083	0.957	0.0065	0.9467	0.0059			17.0817	0.9391	0.0002	0.9377	0.0027	0.935	0.0083	0.928	0.0062
	17.2531	0.7272	0.1263	0.7657	0.0017	0.6922	0.0455	0.8329	0.034			17.2531	0.8869	0.0858	0.9238	0.0617	0.836	0.0356	0.9373	0.085			17.2483	0.9652	0.0292	0.9651	0.0009	0.9564	0.0016	0.9556	0.0066			17.2483	0.9434	0.0013	0.9406	0.0037	0.94	0.0042	0.9345	0.0047
	17.4203	0.739	0.1284	0.78	0.0011	0.7004	0.0446	0.8491	0.0287			17.4203	0.899	0.0915	0.9376	0.0645	0.8444	0.0389	0.9529	0.0826			17.4147	0.9682	0.027	0.9612	0.0013	0.9616	0.0021	0.9517	0.0163			17.4147	0.9444	0.0022	0.9457	0.0038	0.9391	0.0077	0.9372	0.0048
	17.5869	0.7506	0.1305	0.7959	0.0005	0.7118	0.0451	0.8704	0.0384			17.5869	0.9131	0.0942	0.9466	0.0611	0.8598	0.0427	0.9655	0.0853			17.5814	0.9706	0.0267	0.967	0.0021	0.964	0.0014	0.9495	0.0112			17.5814	0.9483	0.0013	0.9478	0.0085	0.9419	0.0084	0.9329	0.0046
	17.7536	0.7666	0.1278	0.8102	0.0017	0.7264	0.0428	0.8815	0.0337			17.7536	0.9306	0.0933	0.9608	0.0651	0.872	0.0456	0.9789	0.088			17.7478	0.9752	0.0231	0.9687	0.0003	0.9729	0.001	0.9528	0.0055			17.7478	0.9527	0.0062	0.9479	0.011	0.9429	0.0055	0.9402	0.012
	17.9206	0.7747	0.1285	0.824	0.0046	0.74	0.0436	0.8953	0.0313			17.9206	0.9423	0.0985	0.9738	0.0634	0.8858	0.0458	0.9973	0.0873			17.9147	0.9747	0.0204	0.966	0.0002	0.9709	0.0027	0.9511	0.012			17.9147	0.9524	0.0039	0.9523	0.0167	0.945	0.0022	0.9379	0.0135
	18.0872	0.7884	0.1339	0.8351	0.0055	0.7473	0.0455	0.9079	0.0272			18.0872	0.9544	0.0939	0.9898	0.068	0.8986	0.0449	1.0085	0.0885			18.0814	0.9729	0.0199	0.9676	0.0008	0.9698	0.0022	0.9591	0.0113			18.0814	0.9575	0.0001	0.952	0.0147	0.949	0.0115	0.944	0.0096
	18.2542	0.7977	0.1323	0.8466	0.0102	0.7619	0.0452	0.9209	0.0317			18.2542	0.9676	0.0986	1.0034	0.0674	0.9081	0.05	1.0185	0.0885			18.2481	0.9796	0.0198	0.9708	0.0079	0.9692	0.0039	0.9636	0.0043			18.2481	0.9562	0.0052	0.9551	0.0195	0.9561	0.0124	0.9467	0.0024
	18.4211	0.8111	0.1354	0.8587	0.0087	0.7709	0.0471	0.9344	0.0249			18.4211	0.9774	0.0948	1.016	0.0716	0.9228	0.0492	1.0345	0.0901			18.4147	0.9811	0.0211	0.9776	0.0063	0.9729	0.0025	0.9661	0.0014			18.4147	0.959	0.0013	0.9578	0.0168	0.9607	0.0081	0.9492	0.0018
	18.5881	0.8191	0.1349	0.8723	0.0145	0.7849	0.044	0.949	0.0272			18.5881	0.9877	0.0947	1.0264	0.0701	0.9318	0.0505	1.0464	0.0909			18.5814	0.9803	0.0256	0.9769	0.0098	0.9739	0.0013	0.9687	0.0033			18.5814	0.9584	0.0005	0.9609	0.0186	0.9618	0.0052	0.952	0.0045
	18.755	0.8314	0.1363	0.8869	0.0181	0.7958	0.0453	0.9606	0.0284			18.755	1.0004	0.0939	1.0425	0.0689	0.9414	0.0502	1.0589	0.0845			18.7481	0.9865	0.0126	0.9796	0.0089	0.9757	0.0067	0.9679	0.0041			18.7481	0.9628	0.0028	0.9586	0.0178	0.9605	0.0102	0.96	0.003
	18.9217	0.8449	0.1389	0.8949	0.0193	0.8091	0.0468	0.9735	0.0289			18.9217	1.0104	0.0989	1.0523	0.0665	0.9546	0.0449	1.071	0.0867			18.915	0.9862	0.0177	0.9812	0.0129	0.9831	0.0059	0.9714	0.0084			18.915	0.9677	0.0034	0.9601	0.0083	0.9647	0.0134	0.9707	0.002
	19.0886	0.8572	0.1368	0.912	0.0217	0.8192	0.0367	0.9946	0.0236			19.0886	1.022	0.0963	1.0674	0.0689	0.9666	0.0499	1.0854	0.0834			19.0819	0.9867	0.0189	0.984	0.0087	0.9911	0.0044	0.9757	0.001			19.0819	0.97	0.0083	0.9666	0.0099	0.9716	0.0004	0.9726	0.0007
	19.255	0.8658	0.1465	0.9227	0.0167	0.8322	0.0401	1.0079	0.0285			19.255	1.0299	0.0972	1.0819	0.0647	0.9733	0.0399	1.0965	0.0847			19.2486	0.9884	0.0096	0.9806	0.0021	0.9939	0.0068	0.9776	0.0013			19.2486	0.9765	0.0033	0.9701	0.0129	0.9701	0.0043	0.974	0.0023
	19.4219	0.8752	0.1504	0.9338	0.0119	0.8402	0.0341	1.0227	0.0266			19.4219	1.0398	0.1003	1.0916	0.0661	0.9852	0.0401	1.1076	0.0845			19.4153	0.9937	0.0012	0.9889	0.0011	0.9952	0.0038	0.9872	0.0046			19.4153	0.9832	0.0026	0.9796	0.0092	0.9819	0.0003	0.9798	0.0009
	19.5892	0.8927	0.1508	0.9479	0.0205	0.8543	0.038	1.0361	0.0312			19.5892	1.0495	0.1018	1.1049	0.0689	0.9949	0.0451	1.1219	0.08			19.5822	0.9936	0.0037	0.9883	0.0026	0.9954	0.005	0.9901	0.0071			19.5822	0.9907	0.0018	0.9857	0.0068	0.9873	0.0028	0.9841	0.0028
	19.7561	0.9041	0.1563	0.9599	0.0251	0.8613	0.0477	1.0474	0.0249			19.7561	1.0586	0.101	1.1119	0.0715	1.0008	0.042	1.1299	0.0837			19.7489	0.9955	0	0.9931	0.0031	1.0022	0.0028	0.9947	0.0035			19.7489	0.9986	0.0007	0.9936	0.0028	0.9946	0.0027	0.9867	0.0031
	19.9231	0.9138	0.1544	0.9718	0.0222	0.8735	0.04	1.0622	0.0224			19.9231	1.0656	0.1037	1.1214	0.0694	1.0092	0.0424	1.1412	0.0841			19.9156	1	0	1	0	1	0	1	0			19.9156	1	0	1	0	1	0	1	0
	20.09	0.9219	0.1522	0.9859	0.0295	0.8805	0.037	1.0757	0.0281			20.09	1.0752	0.0993	1.1315	0.0751	1.0186	0.0329	1.1534	0.0809			20.0825	1.0087	0.0007	1.0011	0.0028	1.0075	0.0033	0.9996	0.0054			20.0825	1.0091	0.0036	1.0082	0.0032	1.0068	0.0029	1.0068	0.002
	20.2567	0.9341	0.1561	1.0002	0.0305	0.89	0.0335	1.0909	0.0342			20.2567	1.0841	0.0986	1.1395	0.0797	1.0276	0.036	1.1624	0.0827			20.2494	1.0111	0.0022	1.0022	0.0097	1.016	0.004	1.0047	0.006			20.2494	1.0167	0.004	1.0143	0.0013	1.014	0.0036	1.0151	0.005
	20.4231	0.9454	0.1543	1.0036	0.0285	0.9026	0.0354	1.1091	0.039			20.4231	1.0953	0.102	1.1469	0.0846	1.0363	0.0385	1.1711	0.0791			20.4164	1.0169	0.0002	1.0096	0.0131	1.0199	0.0031	1.0122	0.0057			20.4164	1.0241	0.0033	1.0262	0.0015	1.0285	0.0049	1.0231	0.004
	20.59	0.9567	0.1558	1.0175	0.0331	0.9138	0.0391	1.1156	0.0363			20.59	1.1057	0.0991	1.1586	0.0833	1.0455	0.0454	1.1761	0.0857			20.5831	1.0187	0.0006	1.0157	0.0224	1.0277	0.0025	1.0199	0.0093			20.5831	1.0284	0.0021	1.0337	0.0058	1.0313	0.0041	1.0316	0.0004
	20.7569	0.9685	0.1638	1.0299	0.031	0.9258	0.0374	1.1287	0.0383			20.7569	1.1133	0.0997	1.1688	0.08	1.0479	0.0425	1.1862	0.0786			20.7497	1.0266	0.0047	1.0229	0.0132	1.0308	0.0008	1.0265	0.0117			20.7497	1.0403	0.0008	1.0465	0.003	1.0386	0.0029	1.0352	0.0027
	20.9233	0.9748	0.1629	1.0414	0.0247	0.9394	0.0453	1.1404	0.0418			20.9233	1.123	0.1047	1.1761	0.0797	1.0578	0.0459	1.1912	0.0799			20.9167	1.0265	0.005	1.0256	0.013	1.0402	0.0017	1.0284	0.0115			20.9167	1.0524	0.0011	1.0532	0.0053	1.0453	0.0012	1.0445	0.0049
	21.0906	0.9807	0.159	1.0575	0.0211	0.951	0.0403	1.1507	0.0366			21.0906	1.1257	0.1096	1.18	0.0781	1.0668	0.0468	1.2034	0.0847			21.0836	1.0325	0.0123	1.037	0.0054	1.0496	0.0001	1.0396	0.0176			21.0836	1.0669	0.0029	1.0648	0.0059	1.0603	0.0041	1.0542	0.007
	21.2578	0.9861	0.1623	1.0668	0.0295	0.9611	0.0394	1.1625	0.0425			21.2578	1.1353	0.11	1.1911	0.0862	1.0758	0.0453	1.2126	0.0868			21.2506	1.0325	0.0126	1.0399	0.0074	1.0568	0.0002	1.043	0.0115			21.2506	1.0769	0.0015	1.077	0.0103	1.0677	0.0008	1.0641	0.0091
	21.4247	0.9963	0.1638	1.0757	0.0315	0.9715	0.0419	1.1702	0.0419			21.4247	1.1414	0.1127	1.1995	0.0869	1.0819	0.0531	1.2156	0.0848			21.4172	1.038	0.0071	1.0463	0.0132	1.0655	0.0017	1.0421	0.0105			21.4172	1.0896	0.0063	1.0895	0.0117	1.0746	0.0018	1.0698	0.0131
	21.5917	1.0044	0.1582	1.0886	0.0321	0.9796	0.046	1.1834	0.0368			21.5917	1.1504	0.1116	1.2084	0.0801	1.0853	0.0521	1.2227	0.0802			21.5842	1.04	0.0091	1.0541	0.0158	1.0774	0.0036	1.05	0.0112			21.5842	1.1073	0.0028	1.1043	0.0144	1.0886	0.0014	1.0887	0.0147
	22.0872	1.0852	0.1499	1.1454	0.0323	1.0683	0.0293	1.2294	0.0389			22.0872	1.1991	0.1157	1.2494	0.0717	1.1444	0.0539	1.2662	0.0902			22.0097	0.8035	0.0103	0.5445	0.0531	0.4693	0.0106	0.5099	0.052			22.0097	0.8812	0.0398	0.7902	0.026	0.704	0.0022	0.7431	0.0734
	22.2539	1.0309	0.158	1.0983	0.0258	1.0192	0.0361	1.1972	0.0461			22.2539	1.1182	0.1269	1.177	0.0879	1.0704	0.0376	1.1877	0.1007			22.1764	0.841	0.0122	0.7593	0.0613	0.7058	0.0079	0.7711	0.0711			22.1764	0.8927	0.0067	0.8492	0.004	0.8141	0.0001	0.8252	0.0096
	22.4208	0.9984	0.1616	1.0735	0.016	0.978	0.0285	1.1543	0.0395			22.4208	1.1126	0.1501	1.1726	0.1011	1.055	0.024	1.1708	0.1186			22.3428	1.0322	0.0043	0.9877	0.0574	0.9483	0.0036	0.9666	0.0413			22.3428	1.027	0.0033	1.0085	0.0235	0.9817	0.0104	0.9739	0.0017
	22.5878	0.9946	0.1641	1.0623	0.0151	0.9585	0.027	1.136	0.046			22.5878	1.1409	0.1589	1.1911	0.1014	1.0727	0.0253	1.185	0.1214			22.5097	1.0926	0.019	1.0857	0.0336	1.0872	0.0029	1.0748	0.0294			22.5097	1.0302	0.0028	1.0276	0.0045	1.0191	0.0049	0.9995	0.0195
	22.7544	1.0102	0.1771	1.0784	0.0213	0.9567	0.026	1.1325	0.0486			22.7544	1.1739	0.1678	1.222	0.1014	1.0944	0.032	1.2005	0.1144			22.6764	1.0799	0.0175	1.07	0.0291	1.0786	0.0054	1.0538	0.0252			22.6764	1.0109	0.0027	1.0027	0.0107	0.9986	0.0049	0.9758	0.0216
	22.9211	1.034	0.1765	1.1004	0.0228	0.967	0.0167	1.1434	0.0472			22.9211	1.2102	0.1711	1.2484	0.0948	1.1202	0.0409	1.2253	0.0936			22.8433	1.0734	0.0101	1.0517	0.0289	1.0787	0.0173	1.0255	0.0312			22.8433	1.0053	0.0031	1.0026	0.0127	0.9964	0.0007	0.9659	0.019
	23.0881	1.0599	0.1788	1.1222	0.0168	0.9718	0.0297	1.1531	0.0532			23.0881	1.2412	0.1691	1.2711	0.094	1.1358	0.0389	1.2315	0.0882			23.0103	1.0899	0.0141	1.0553	0.0451	1.0821	0.0087	1.0275	0.0327			23.0103	1.0245	0.0063	1.0238	0.016	1.0191	0.0019	0.9872	0.0104
	23.255	1.0807	0.1839	1.1436	0.0251	0.976	0.0273	1.1648	0.0543			23.255	1.2688	0.1672	1.2907	0.085	1.1491	0.047	1.2449	0.0936			23.1772	1.1057	0.0022	1.0672	0.0408	1.108	0.0095	1.0385	0.0353			23.1772	1.0543	0.0097	1.0563	0.0229	1.0517	0.0019	1.0102	0.0028
	23.4219	1.0947	0.1838	1.1604	0.0253	0.9882	0.0335	1.179	0.0596			23.4219	1.2848	0.1698	1.3071	0.0841	1.1575	0.055	1.2478	0.088			23.3442	1.1357	0.0155	1.116	0.0465	1.1448	0.006	1.0671	0.0169			23.3442	1.087	0.0029	1.0923	0.0221	1.0865	0.0029	1.045	0.0167
	23.5886	1.113	0.1816	1.1758	0.029	0.9974	0.0259	1.1923	0.0631			23.5886	1.3052	0.1618	1.3224	0.0779	1.161	0.0584	1.2531	0.0945			23.5111	1.1773	0.0072	1.1548	0.0528	1.1822	0	1.1058	0.0161			23.5111	1.1285	0.0039	1.1331	0.03	1.1197	0.0004	1.0829	0.0215
	23.7556	1.126	0.1882	1.195	0.0271	1.0073	0.0318	1.2091	0.0622			23.7556	1.3214	0.1629	1.3337	0.0822	1.1596	0.064	1.2484	0.0922			23.6781	1.2145	0.0088	1.1823	0.0441	1.2196	0.0025	1.1313	0.0093			23.6781	1.1612	0.001	1.1676	0.0309	1.1524	0.0061	1.0996	0.0175
	23.9225	1.1353	0.1908	1.2131	0.0243	1.0185	0.0328	1.2308	0.0546			23.9225	1.3395	0.1505	1.3489	0.0862	1.1658	0.0577	1.2442	0.0929			23.845	1.2404	0.01	1.2128	0.044	1.2337	0.0042	1.1575	0.0137			23.845	1.185	0.0041	1.193	0.0337	1.1696	0.0082	1.1118	0.0086
	24.0892	1.1542	0.1799	1.2322	0.0258	1.0233	0.0311	1.2481	0.0646			24.0892	1.3461	0.1506	1.356	0.0816	1.1741	0.072	1.2379	0.085			24.0117	1.2644	0.0274	1.233	0.043	1.2449	0.0022	1.1745	0.0071			24.0117	1.2112	0.0035	1.2121	0.0417	1.1735	0.0065	1.1174	0.0043
	24.2561	1.1729	0.1729	1.2473	0.0379	1.0373	0.0393	1.2699	0.0637			24.2561	1.3512	0.1601	1.3685	0.0833	1.1767	0.0834	1.242	0.0841			24.1783	1.2776	0.0203	1.2527	0.0504	1.2621	0.0112	1.1881	0.0028			24.1783	1.2376	0.0091	1.2436	0.0388	1.1748	0.0131	1.1217	0.0026
	24.4228	1.1906	0.1754	1.2608	0.0348	1.0536	0.0347	1.2885	0.0695			24.4228	1.3592	0.1525	1.3813	0.0792	1.1836	0.0988	1.2379	0.0773			24.345	1.2908	0.0262	1.2625	0.0411	1.27	0.0091	1.2011	0.0003			24.345	1.2554	0.0043	1.262	0.0417	1.1733	0.018	1.1173	0.0002
	24.5897	1.2009	0.1733	1.2729	0.0371	1.068	0.0358	1.3031	0.0598			24.5897	1.3657	0.1535	1.389	0.0822	1.1861	0.1139	1.2386	0.0748			24.5119	1.3035	0.0293	1.2778	0.0394	1.2778	0.0117	1.21	0.0025			24.5119	1.2801	0.0054	1.2769	0.0432	1.1694	0.0265	1.1069	0.0056
	24.7567	1.2106	0.1776	1.2878	0.034	1.0786	0.0406	1.3203	0.0646			24.7567	1.3849	0.1322	1.3976	0.0789	1.1858	0.1171	1.2338	0.0702			24.6786	1.3194	0.0256	1.2889	0.0471	1.2861	0.0113	1.2196	0.0009			24.6786	1.2998	0.0121	1.2984	0.0367	1.1666	0.0401	1.1017	0.0064
	24.9233	1.2207	0.1705	1.2971	0.0381	1.0901	0.0341	1.3324	0.0694			24.9233	1.3931	0.1285	1.4147	0.0764	1.182	0.1136	1.2323	0.0737			24.8456	1.3226	0.0298	1.3048	0.0463	1.2892	0.0153	1.2226	0.0143			24.8456	1.3133	0.0186	1.3124	0.0403	1.1629	0.0332	1.0978	0.0057
	25.0906	1.2266	0.1666	1.3112	0.0467	1.1046	0.0408	1.3495	0.0678			25.0906	1.3963	0.1258	1.4288	0.0785	1.1767	0.1143	1.231	0.0772			25.0122	1.3389	0.0264	1.3066	0.0488	1.3003	0.0121	1.23	0.0135			25.0122	1.3345	0.0311	1.3226	0.0454	1.157	0.0386	1.0952	0.005
	25.2575	1.2385	0.1599	1.3187	0.0371	1.1166	0.0371	1.3629	0.0714			25.2575	1.4034	0.1251	1.4429	0.0766	1.1756	0.1117	1.2319	0.083			25.1789	1.3457	0.0185	1.3182	0.0455	1.3066	0.0132	1.2392	0.0079			25.1789	1.3318	0.0447	1.3403	0.0526	1.1488	0.0347	1.0875	0.0125
	25.4244	1.2465	0.1683	1.3256	0.0437	1.1276	0.0439	1.3801	0.0678			25.4244	1.4118	0.1261	1.4619	0.075	1.1786	0.1015	1.232	0.0799			25.3458	1.3513	0.0191	1.3194	0.0601	1.3169	0.0071	1.24	0.0123			25.3458	1.3506	0.0421	1.3497	0.0465	1.1441	0.0357	1.0792	0.0184
	25.5914	1.2577	0.1677	1.3418	0.0445	1.1409	0.0452	1.3852	0.0631			25.5914	1.4207	0.1185	1.4848	0.0764	1.1853	0.1028	1.2215	0.0801			25.5128	1.3632	0.0114	1.3269	0.0574	1.3169	0.0038	1.2451	0.0013			25.5128	1.368	0.0357	1.3597	0.0506	1.138	0.0377	1.0653	0.0167
	25.7581	1.2662	0.1733	1.3604	0.0477	1.1546	0.0495	1.4062	0.0705			25.7581	1.4306	0.1199	1.5033	0.0782	1.1895	0.0894	1.2174	0.0853			25.6797	1.3589	0.0192	1.3362	0.0539	1.3304	0.0008	1.2466	0.0013			25.6797	1.377	0.0469	1.3764	0.0543	1.1287	0.0456	1.0604	0.0262
	25.925	1.2754	0.169	1.3697	0.0482	1.1752	0.0599	1.4173	0.0657			25.925	1.4361	0.1153	1.5318	0.0763	1.1967	0.0889	1.2216	0.0888			25.8464	1.3638	0.023	1.3469	0.0554	1.332	0.0133	1.2526	0.0048			25.8464	1.3926	0.042	1.3908	0.0474	1.1246	0.0571	1.0485	0.0358
	26.0919	1.2928	0.1684	1.3854	0.0355	1.1821	0.0598	1.4341	0.0724			26.0919	1.4557	0.0987	1.5518	0.0788	1.2008	0.0908	1.2154	0.0969			26.0131	1.3795	0.0247	1.3457	0.0601	1.3425	0.0077	1.2516	0.0068			26.0131	1.4037	0.0501	1.4017	0.0466	1.1209	0.061	1.0357	0.0385
	26.2589	1.2905	0.1568	1.4078	0.0484	1.2023	0.0527	1.4484	0.0904			26.2589	1.4661	0.0898	1.5743	0.0816	1.1993	0.0859	1.216	0.0992			26.18	1.38	0.0198	1.3504	0.0554	1.3453	0.0094	1.258	0.0038			26.18	1.4188	0.0638	1.4097	0.0356	1.1183	0.0558	1.0286	0.0365
	26.4256	1.3082	0.1698	1.4163	0.0386	1.2095	0.0398	1.4725	0.0841			26.4256	1.4771	0.0954	1.5923	0.0842	1.2031	0.0824	1.1997	0.094			26.3469	1.387	0.0244	1.3522	0.0514	1.3559	0.0087	1.2649	0.0023			26.3469	1.4283	0.0665	1.4259	0.0487	1.1149	0.0649	1.0236	0.0361
	26.5928	1.3204	0.1717	1.4384	0.0497	1.2206	0.0449	1.4816	0.0715			26.5928	1.4876	0.0891	1.61	0.0828	1.2015	0.0827	1.1824	0.0982			26.5136	1.3918	0.0081	1.3554	0.047	1.3633	0.0069	1.2676	0.001			26.5136	1.4453	0.0717	1.4354	0.0462	1.1051	0.0688	1.0247	0.0338
	26.7597	1.3286	0.1672	1.4406	0.0442	1.226	0.0425	1.4909	0.0686			26.7597	1.4991	0.0885	1.6321	0.0874	1.1984	0.0861	1.1845	0.0975			26.6803	1.3972	0.0188	1.3656	0.0604	1.3742	0.0183	1.2763	0.0044			26.6803	1.4549	0.0612	1.4454	0.0518	1.1121	0.0706	1.0211	0.0399
	26.9267	1.3412	0.182	1.4513	0.0543	1.239	0.0336	1.505	0.0665			26.9267	1.5049	0.0891	1.6481	0.0849	1.196	0.0859	1.188	0.095			26.8472	1.3986	0.0124	1.3706	0.0506	1.3681	0.0211	1.2716	0.0009			26.8472	1.4735	0.059	1.4533	0.0465	1.1044	0.0676	1.0162	0.041
	27.0936	1.3507	0.1761	1.4681	0.0599	1.2486	0.0407	1.5044	0.065			27.0936	1.5174	0.0862	1.665	0.0907	1.1925	0.0774	1.1796	0.0939			27.0139	1.4126	0.0105	1.3696	0.0536	1.3719	0.013	1.2779	0.0019			27.0139	1.4894	0.0612	1.4598	0.0576	1.1098	0.0724	1.0137	0.0471
	27.2606	1.3671	0.1866	1.4899	0.0609	1.2554	0.041	1.5243	0.0702			27.2606	1.5329	0.0879	1.6818	0.0911	1.1931	0.0816	1.1654	0.1006			27.1806	1.4107	0.0085	1.376	0.0518	1.3843	0.0001	1.2876	0.0015			27.1806	1.4909	0.0704	1.4751	0.0585	1.1041	0.078	1.0169	0.0452
	27.4275	1.3766	0.1909	1.4976	0.0546	1.2712	0.0474	1.5314	0.0709			27.4275	1.5525	0.0811	1.6942	0.0944	1.1952	0.0739	1.1543	0.1001			27.3475	1.4156	0.0156	1.3855	0.0605	1.3963	0.0054	1.2908	0.0036			27.3475	1.5031	0.0719	1.488	0.0466	1.1063	0.0829	1.0134	0.0599
	27.5942	1.3949	0.202	1.5045	0.0533	1.2844	0.0458	1.5552	0.0838			27.5942	1.5651	0.0771	1.7106	0.0974	1.1885	0.0652	1.1422	0.0985			27.5142	1.4251	0.0103	1.3974	0.0592	1.3984	0.0089	1.2965	0.0043			27.5142	1.5167	0.0591	1.4999	0.059	1.1009	0.0792	1.0146	0.0608
	27.7611	1.4121	0.2086	1.5146	0.059	1.2985	0.0479	1.5643	0.0808			27.7611	1.5759	0.076	1.7232	0.1028	1.1794	0.0741	1.1305	0.1009			27.6811	1.4301	0.0041	1.403	0.0532	1.4115	0.0032	1.3076	0.0106			27.6811	1.5355	0.0651	1.5139	0.0574	1.1092	0.0772	1.0056	0.0627
	27.9281	1.4108	0.202	1.5334	0.0616	1.3041	0.0411	1.5665	0.0681			27.9281	1.5891	0.0719	1.7331	0.1004	1.1719	0.0783	1.1146	0.093			27.8478	1.4348	0.0121	1.4011	0.0404	1.4167	0.0009	1.3033	0.0097			27.8478	1.5553	0.0652	1.529	0.0661	1.1111	0.0892	1.0094	0.067
	28.0944	1.4051	0.1793	1.5537	0.0609	1.3151	0.0482	1.5637	0.06			28.0944	1.6037	0.0711	1.7441	0.1004	1.1612	0.0792	1.1	0.098			28.0147	1.4425	0.0023	1.4031	0.0594	1.4165	0.0017	1.3137	0.0116			28.0147	1.5741	0.0632	1.5435	0.0678	1.1129	0.0815	1.0091	0.0697
	28.2611	1.4242	0.1957	1.5653	0.0594	1.3253	0.0391	1.5753	0.0513			28.2611	1.6159	0.077	1.7531	0.0984	1.1557	0.0761	1.0826	0.0977			28.1814	1.4467	0.0048	1.4134	0.0593	1.4288	0	1.3193	0.0102			28.1814	1.5788	0.0707	1.5587	0.0759	1.1145	0.0898	1.0088	0.0743
	28.4281	1.4331	0.2042	1.5744	0.0745	1.3374	0.0375	1.5895	0.06			28.4281	1.6271	0.0764	1.7638	0.0893	1.1445	0.0739	1.0643	0.0975			28.3481	1.4578	0.0102	1.4214	0.0583	1.4357	0.0091	1.3283	0.012			28.3481	1.5903	0.0749	1.5711	0.0584	1.1158	0.0818	1.0055	0.0805
	28.595	1.4503	0.2147	1.5861	0.0666	1.3425	0.0439	1.6008	0.0466			28.595	1.6367	0.061	1.7777	0.0891	1.1339	0.0701	1.0339	0.0966			28.5147	1.4616	0.0065	1.4245	0.0576	1.4376	0.0011	1.332	0.0189			28.5147	1.6066	0.0687	1.5879	0.0637	1.1126	0.0906	1.0071	0.0764
	28.7619	1.4653	0.2229	1.6016	0.0614	1.3539	0.042	1.6148	0.0529			28.7619	1.6536	0.0652	1.7935	0.0845	1.1229	0.0701	1.0272	0.1097			28.6817	1.4667	0.0131	1.4352	0.0628	1.4453	0.0006	1.341	0.0121			28.6817	1.6292	0.073	1.612	0.064	1.1175	0.0981	0.998	0.0798
	28.9283	1.4701	0.2207	1.6171	0.0526	1.3636	0.0388	1.6161	0.0444			28.9283	1.6625	0.062	1.8062	0.0804	1.113	0.0728	1.0047	0.1091			28.8486	1.4711	0.0062	1.4422	0.0667	1.4521	0.0026	1.3453	0.0172			28.8486	1.6433	0.0679	1.6211	0.0662	1.1192	0.0909	0.9977	0.0746
	29.0953	1.4759	0.218	1.6246	0.0556	1.3676	0.0466	1.6401	0.0656			29.0953	1.6704	0.069	1.8226	0.0754	1.1072	0.0723	0.9795	0.1033			29.0156	1.4843	0.0036	1.44	0.066	1.4608	0.0053	1.3564	0.0136			29.0156	1.6573	0.0794	1.6402	0.0683	1.1176	0.0894	0.9953	0.0783
	29.2622	1.4817	0.2108	1.6352	0.0704	1.378	0.0393	1.6474	0.0566			29.2622	1.6854	0.0691	1.833	0.0622	1.103	0.0729	0.9612	0.1052			29.1825	1.4861	0.0039	1.4475	0.0744	1.4651	0.005	1.3623	0.007			29.1825	1.6836	0.074	1.656	0.0575	1.1211	0.0818	0.9979	0.0804
	29.4289	1.491	0.2197	1.6459	0.0648	1.3814	0.0391	1.654	0.0485			29.4289	1.7016	0.0751	1.8482	0.0634	1.092	0.0736	0.9379	0.0985			29.3492	1.4919	0.0026	1.4528	0.0836	1.4773	0.005	1.371	0.0189			29.3492	1.6966	0.0793	1.6665	0.0663	1.1255	0.0941	0.9949	0.0857
	29.5958	1.5119	0.2338	1.6548	0.0696	1.3879	0.0346	1.6641	0.0572			29.5958	1.715	0.0798	1.8592	0.0606	1.0813	0.0682	0.9202	0.1049			29.5161	1.5001	0.0097	1.4606	0.081	1.4851	0.0008	1.3726	0.0006			29.5161	1.708	0.0854	1.6779	0.0675	1.1253	0.1011	0.9946	0.0794
	29.7631	1.5227	0.2361	1.6662	0.094	1.3941	0.0389	1.6793	0.0517			29.7631	1.7303	0.0858	1.8725	0.0743	1.0728	0.0705	0.8973	0.1143			29.6828	1.5042	0.017	1.4671	0.0757	1.4951	0.0085	1.378	0.0121			29.6828	1.7225	0.0821	1.6992	0.0682	1.1232	0.0995	0.9913	0.0883
	29.9294	1.539	0.2408	1.6762	0.0795	1.3943	0.0323	1.6835	0.0625			29.9294	1.7482	0.0852	1.8882	0.0763	1.0617	0.0682	0.8808	0.1191			29.8497	1.5113	0.0139	1.4602	0.0644	1.5021	0.0146	1.381	0.0123			29.8497	1.7479	0.0845	1.7095	0.0702	1.1247	0.1062	0.9906	0.083
	30.0964	1.5475	0.2489	1.6899	0.0716	1.4048	0.0419	1.6988	0.0516			30.0964	1.7662	0.0886	1.9053	0.0876	1.0455	0.0613	0.8601	0.1228			30.0161	1.5115	0.0179	1.4756	0.076	1.5102	0.0113	1.394	0.0049			30.0161	1.7605	0.071	1.7242	0.064	1.1297	0.1003	0.991	0.0865
	30.2633	1.5572	0.2627	1.7116	0.0781	1.4091	0.046	1.7071	0.0509			30.2633	1.7842	0.0898	1.9193	0.0951	1.0347	0.06	0.8363	0.1235			30.1822	1.5157	0.0175	1.4818	0.065	1.5242	0.0213	1.403	0.0095			30.1822	1.7776	0.0755	1.7423	0.0699	1.1344	0.1027	0.9806	0.0805
	30.43	1.5713	0.2598	1.7184	0.0759	1.4152	0.0453	1.7183	0.0474			30.43	1.7999	0.0948	1.932	0.0998	1.0188	0.063	0.817	0.1159			30.3486	1.5278	0.0145	1.4889	0.0748	1.5376	0.0133	1.4108	0.0122			30.3486	1.7949	0.0766	1.7568	0.0649	1.1363	0.1028	0.9823	0.08
	30.5969	1.5779	0.2591	1.7306	0.092	1.4324	0.0433	1.7228	0.0438			30.5969	1.8145	0.1003	1.9487	0.1031	1.0008	0.0696	0.7916	0.1183			30.5153	1.5266	0.0157	1.4981	0.0769	1.5496	0.016	1.4181	0.0104			30.5153	1.8164	0.0761	1.7635	0.0676	1.1322	0.099	0.98	0.076
	30.7639	1.5948	0.2553	1.7385	0.09	1.4451	0.0408	1.7374	0.0445			30.7639	1.8307	0.1171	1.9652	0.1101	0.9841	0.0672	0.7707	0.1173			30.6819	1.5367	0.0038	1.5017	0.0817	1.5565	0.005	1.4182	0.009			30.6819	1.8279	0.0983	1.7774	0.0652	1.1306	0.0939	0.9805	0.0818
	30.9308	1.6	0.2524	1.7495	0.0734	1.452	0.0453	1.7517	0.0478			30.9308	1.8491	0.1184	1.9775	0.1089	0.9674	0.0661	0.7443	0.1147			30.8486	1.5403	0.0105	1.5068	0.0827	1.5643	0.0119	1.4232	0.0097			30.8486	1.8481	0.0949	1.7917	0.0623	1.1362	0.096	0.9792	0.0808
	31.0978	1.6085	0.2454	1.7535	0.0752	1.4593	0.0487	1.7526	0.0301			31.0978	1.8693	0.125	1.9895	0.1109	0.9555	0.0708	0.723	0.1165			31.0156	1.5432	0.0118	1.5066	0.0779	1.5719	0.0235	1.4284	0.0026			31.0156	1.8665	0.0968	1.81	0.0487	1.1377	0.0962	0.9772	0.0844
	31.2647	1.6184	0.2474	1.7611	0.0861	1.4734	0.0468	1.7658	0.0329			31.2647	1.8843	0.1311	1.9991	0.1013	0.9425	0.07	0.7012	0.1132			31.1825	1.556	0.0069	1.5133	0.0832	1.5812	0.0205	1.4306	0.0085			31.1825	1.8803	0.0945	1.8287	0.0601	1.142	0.0915	0.9723	0.092
	31.4319	1.6241	0.2568	1.776	0.0918	1.485	0.057	1.7797	0.0308			31.4319	1.9037	0.1258	2.0126	0.0846	0.9232	0.0716	0.6761	0.1103			31.3494	1.5539	0.0036	1.5142	0.0891	1.5901	0.0293	1.4381	0.0041			31.3494	1.8964	0.0973	1.8399	0.0683	1.1396	0.0871	0.9717	0.0893
	31.5989	1.6419	0.2531	1.7868	0.086	1.4924	0.0532	1.7863	0.041			31.5989	1.9227	0.1245	2.0278	0.0745	0.91	0.0702	0.6497	0.114			31.5156	1.5597	0.0003	1.5211	0.088	1.5969	0.0292	1.4378	0.0152			31.5156	1.9111	0.1041	1.8609	0.073	1.1467	0.1022	0.9681	0.0902
	31.7658	1.6489	0.2576	1.803	0.0839	1.4997	0.0509	1.8008	0.0467			31.7658	1.9487	0.1341	2.0326	0.0658	0.8978	0.0705	0.6299	0.116			31.6822	1.5735	0.0027	1.5254	0.0859	1.605	0.0293	1.4447	0.0114			31.6822	1.9246	0.0911	1.8769	0.0732	1.1536	0.1028	0.9648	0.0842
	31.9325	1.6557	0.2546	1.812	0.0919	1.5097	0.0541	1.8139	0.0469			31.9325	1.9642	0.1291	2.0514	0.0705	0.8807	0.0756	0.6055	0.1117			31.8492	1.5728	0.006	1.5368	0.0888	1.6175	0.0343	1.4569	0.0229			31.8492	1.9411	0.0867	1.8922	0.0687	1.1485	0.1013	0.9644	0.0964
	32.0994	1.6658	0.2652	1.8136	0.0954	1.522	0.0637	1.8213	0.0529			32.0994	1.9836	0.1375	2.0621	0.0828	0.8693	0.0731	0.5857	0.109			32.0156	1.5849	0.0066	1.5395	0.0873	1.6242	0.0295	1.4567	0.0135			32.0156	1.9578	0.0994	1.9082	0.0751	1.1521	0.1059	0.9648	0.0921
	32.2664	1.6803	0.2653	1.8204	0.1063	1.5243	0.0484	1.835	0.0583			32.2664	2.0026	0.1485	2.0816	0.0872	0.8557	0.0686	0.5603	0.1069			32.1822	1.5869	0.0024	1.545	0.0924	1.6308	0.033	1.4624	0.0115			32.1822	1.9662	0.1098	1.9231	0.0689	1.1585	0.1129	0.9631	0.0912
	32.4336	1.6859	0.2594	1.8321	0.104	1.5313	0.054	1.8451	0.0612			32.4336	2.0173	0.1365	2.0998	0.0898	0.8406	0.0794	0.5379	0.1048			32.3489	1.5944	0.0029	1.549	0.0896	1.6313	0.0218	1.4707	0.012			32.3489	1.9907	0.0995	1.9392	0.0756	1.158	0.1174	0.9663	0.0974
	32.6006	1.6958	0.2564	1.8458	0.1083	1.5394	0.0664	1.8567	0.0639			32.6006	2.0351	0.148	2.1197	0.0964	0.8224	0.0785	0.52	0.1044			32.5156	1.5984	0.0012	1.5524	0.0878	1.6391	0.0325	1.4743	0.0136			32.5156	2.0059	0.1034	1.9477	0.0637	1.1554	0.1141	0.9579	0.0941
	32.7675	1.7021	0.256	1.8603	0.101	1.5513	0.0751	1.8585	0.0619			32.7675	2.0539	0.1453	2.1349	0.0978	0.8066	0.077	0.5	0.1065			32.6825	1.6057	0.0066	1.5581	0.0921	1.6449	0.0388	1.4767	0.01			32.6825	2.0244	0.1037	1.9726	0.0772	1.1601	0.1119	0.9568	0.1032
	32.9344	1.7164	0.2557	1.8678	0.1011	1.5515	0.0677	1.8752	0.065			32.9344	2.0696	0.1489	2.1498	0.0928	0.7928	0.0731	0.4795	0.1012			32.8492	1.6056	0.0043	1.5585	0.0951	1.6556	0.0401	1.4833	0.0059			32.8492	2.0462	0.1038	1.991	0.0733	1.162	0.1217	0.9532	0.0972
	33.1014	1.7226	0.2552	1.882	0.0994	1.5706	0.0752	1.8865	0.052			33.1014	2.0853	0.1508	2.1598	0.09	0.7737	0.0708	0.453	0.1017			33.0158	1.6131	0.0038	1.5589	0.0892	1.6677	0.0381	1.4927	0.0016			33.0158	2.0554	0.1069	2.0039	0.0728	1.1529	0.1158	0.956	0.1058
	33.2683	1.7403	0.2551	1.8862	0.0987	1.5774	0.0707	1.8925	0.0453			33.2683	2.1042	0.1493	2.1773	0.1003	0.7578	0.0725	0.4326	0.0958			33.1828	1.6158	0.0028	1.5633	0.0872	1.672	0.0304	1.4996	0.0033			33.1828	2.0702	0.0922	2.0202	0.0643	1.1608	0.1193	0.9487	0.1055
	33.4353	1.7505	0.2589	1.902	0.0917	1.5774	0.0665	1.9059	0.039			33.4353	2.1249	0.1465	2.199	0.0986	0.7383	0.0726	0.4116	0.0973			33.3494	1.6262	0.0056	1.5716	0.0836	1.6796	0.0241	1.5052	0.0088			33.3494	2.0938	0.1053	2.0317	0.0751	1.1618	0.1245	0.946	0.1109
	33.6022	1.7602	0.2582	1.914	0.0909	1.585	0.0641	1.9151	0.0467			33.6022	2.1413	0.142	2.2195	0.1036	0.7253	0.0727	0.3892	0.0946			33.5161	1.6267	0.0065	1.5657	0.0893	1.6946	0.0333	1.5068	0.0117			33.5161	2.1014	0.1018	2.0391	0.0609	1.1682	0.1134	0.9389	0.1087
	33.7692	1.7711	0.2641	1.9311	0.0971	1.5942	0.0655	1.9382	0.0329			33.7692	2.1624	0.142	2.2275	0.1127	0.7083	0.0722	0.3658	0.0971			33.6825	1.6345	0.0012	1.574	0.0864	1.6933	0.0384	1.5069	0.0168			33.6825	2.1192	0.09	2.051	0.0545	1.1666	0.12	0.935	0.1094
	33.9361	1.7829	0.2679	1.9413	0.1008	1.5979	0.0522	1.9522	0.0344			33.9361	2.1779	0.146	2.2404	0.1182	0.6972	0.0733	0.3482	0.0936			33.8494	1.6307	0.0057	1.577	0.0898	1.7003	0.0359	1.5102	0.0088			33.8494	2.1303	0.0773	2.0583	0.0435	1.1708	0.1232	0.9286	0.1178
	34.1028	1.7926	0.2649	1.9529	0.1096	1.6132	0.0526	1.9642	0.035			34.1028	2.1991	0.1435	2.2529	0.108	0.68	0.0724	0.3306	0.0923			34.0158	1.6259	0.0167	1.5724	0.0895	1.6987	0.0325	1.5132	0.013			34.0158	2.1386	0.0679	2.0675	0.0442	1.1681	0.1211	0.921	0.1199
	34.2697	1.8036	0.2604	1.9654	0.1081	1.6337	0.0562	1.9774	0.0329			34.2697	2.2118	0.1418	2.2632	0.1125	0.6616	0.0695	0.3128	0.0863			34.1825	1.6273	0.0137	1.5717	0.09	1.7	0.0372	1.5178	0.011			34.1825	2.1541	0.0717	2.0788	0.0595	1.1706	0.1303	0.9237	0.1184
	34.4369	1.8168	0.2608	1.9769	0.1102	1.643	0.0441	1.988	0.0403			34.4369	2.2301	0.1507	2.2691	0.1154	0.6498	0.0687	0.2973	0.0867			34.3494	1.6237	0.0058	1.5734	0.0928	1.7055	0.0429	1.5241	0.0106			34.3494	2.1632	0.0738	2.0893	0.051	1.1623	0.1205	0.9191	0.1182
	34.6039	1.8191	0.2677	1.9904	0.1111	1.6563	0.0501	2.0011	0.0443			34.6039	2.2449	0.1564	2.286	0.1108	0.6337	0.0686	0.2778	0.0812			34.5164	1.6315	0.0023	1.5753	0.0936	1.7103	0.0372	1.52	0.0052			34.5164	2.1629	0.0552	2.1046	0.0546	1.1598	0.1262	0.9114	0.1258
	34.7708	1.842	0.27	2.0016	0.1127	1.6665	0.0462	2.0035	0.0565			34.7708	2.2624	0.1529	2.3052	0.1148	0.6171	0.0556	0.2575	0.0797			34.6831	1.6282	0.0061	1.5728	0.0834	1.7133	0.036	1.5267	0.0109			34.6831	2.1659	0.0398	2.1167	0.0475	1.1569	0.1259	0.9022	0.1306
	34.9378	1.8447	0.2706	2.0121	0.1212	1.6837	0.0397	2.0057	0.0543			34.9378	2.2807	0.1603	2.3192	0.1202	0.6049	0.0571	0.2409	0.0757			34.8497	1.633	0.0009	1.5644	0.0851	1.7212	0.0352	1.5211	0.0112			34.8497	2.1725	0.0416	2.1203	0.0393	1.1608	0.1322	0.8987	0.1349
	35.1044	1.8525	0.2678	2.0265	0.1183	1.6903	0.0489	2.0225	0.0584			35.1044	2.2991	0.162	2.3282	0.124	0.5907	0.0501	0.2231	0.073			35.0164	1.6317	0.0048	1.5702	0.0902	1.7189	0.0353	1.5272	0.0143			35.0164	2.1864	0.0434	2.1205	0.0445	1.1603	0.1226	0.8948	0.1361
	35.2711	1.8621	0.2681	2.0393	0.13	1.6984	0.0534	2.0403	0.0518			35.2711	2.3164	0.1658	2.3518	0.1121	0.5765	0.0566	0.2069	0.0685			35.1831	1.6272	0.0025	1.5719	0.0886	1.7141	0.0353	1.5192	0.0171			35.1831	2.1905	0.0434	2.121	0.0466	1.1591	0.112	0.8893	0.135
	35.4381	1.873	0.2694	2.0493	0.1272	1.709	0.059	2.0497	0.0442			35.4381	2.3331	0.1752	2.3702	0.1161	0.5602	0.0514	0.187	0.0713			35.35	1.6274	0.0033	1.5766	0.0902	1.7134	0.0366	1.5251	0.0134			35.35	2.1962	0.0509	2.1287	0.0498	1.1519	0.1214	0.8855	0.1366
	35.605	1.8805	0.2719	2.0658	0.1329	1.7139	0.0635	2.0582	0.0499			35.605	2.359	0.1756	2.3837	0.1189	0.5466	0.0496	0.1696	0.0659			35.5167	1.6207	0.006	1.5751	0.0927	1.7182	0.0298	1.5187	0.0174			35.5167	2.203	0.0437	2.1231	0.0443	1.1504	0.1202	0.8783	0.1359
	35.7719	1.8997	0.2674	2.0764	0.1395	1.7292	0.0578	2.076	0.0481			35.7719	2.3722	0.1771	2.4012	0.1077	0.5288	0.0515	0.1565	0.0651			35.6833	1.6261	0	1.5715	0.0906	1.7255	0.0336	1.5212	0.0142			35.6833	2.2035	0.0438	2.1314	0.0373	1.1442	0.1185	0.8726	0.1364
	35.9389	1.9133	0.2724	2.0909	0.1352	1.7385	0.0549	2.0845	0.052			35.9389	2.3946	0.1774	2.4132	0.1075	0.5162	0.0489	0.1457	0.0652			35.8503	1.619	0.0037	1.5705	0.0921	1.7186	0.0422	1.5171	0.0139			35.8503	2.2102	0.0404	2.1374	0.0296	1.1412	0.1177	0.8677	0.1386
	36.1058	1.9251	0.2644	2.1119	0.1348	1.7483	0.0543	2.0982	0.0484			36.1058	2.4146	0.1771	2.4384	0.1021	0.498	0.05	0.1279	0.0659			36.0169	1.617	0.0046	1.5671	0.0865	1.7227	0.0343	1.5106	0.017			36.0169	2.2157	0.049	2.1365	0.0284	1.1385	0.1217	0.858	0.1388
	36.2728	1.9387	0.2672	2.1209	0.1325	1.7596	0.0547	2.1067	0.0548			36.2728	2.427	0.1785	2.4552	0.0987	0.4843	0.0524	0.1144	0.0654			36.1839	1.6246	0.0057	1.5629	0.0853	1.7242	0.0486	1.5084	0.0097			36.1839	2.219	0.0319	2.1407	0.0157	1.1327	0.1187	0.8503	0.1424
	36.4394	1.9469	0.2615	2.135	0.1301	1.7799	0.0553	2.118	0.0508			36.4394	2.4454	0.1828	2.4737	0.0833	0.4702	0.047	0.1011	0.0615			36.3506	1.6231	0.0135	1.5594	0.0848	1.7173	0.0357	1.505	0.0107			36.3506	2.2309	0.0387	2.1418	0.009	1.1318	0.1222	0.8449	0.1422
	36.6064	1.9646	0.2519	2.147	0.1233	1.7895	0.0589	2.1342	0.0521			36.6064	2.4657	0.1831	2.4966	0.0801	0.4586	0.0433	0.0908	0.0596			36.5175	1.6176	0.0037	1.56	0.089	1.7206	0.0367	1.5037	0.0088			36.5175	2.2355	0.0206	2.1439	0.0163	1.1318	0.1193	0.837	0.1466
	36.7733	1.9828	0.2599	2.1578	0.132	1.8002	0.0624	2.1538	0.051			36.7733	2.4879	0.1869	2.5181	0.0825	0.4435	0.0391	0.0794	0.0537			36.6844	1.6158	0.0019	1.5573	0.085	1.7161	0.0483	1.5072	0.0094			36.6844	2.2271	0.0331	2.1508	0.0083	1.1199	0.1214	0.8356	0.1466
	36.9406	1.9973	0.2637	2.1745	0.1399	1.817	0.0674	2.162	0.0489			36.9406	2.5061	0.1861	2.5354	0.0827	0.4316	0.0432	0.0688	0.0564			36.8508	1.6142	0.006	1.5624	0.0875	1.71	0.0564	1.503	0.0101			36.8508	2.2333	0.0236	2.1483	0.0057	1.1139	0.1178	0.8323	0.153
	37.1072	2.0048	0.2608	2.1918	0.1535	1.8192	0.0619	2.1765	0.0557			37.1072	2.5198	0.1881	2.5492	0.0873	0.4191	0.0428	0.0595	0.0514			37.0175	1.6037	0.0061	1.5579	0.0892	1.71	0.054	1.4936	0.0123			37.0175	2.229	0.0269	2.1555	0.0002	1.1207	0.116	0.8239	0.1541
	37.2742	2.023	0.2628	2.2037	0.1462	1.8265	0.0629	2.1954	0.0426			37.2742	2.5351	0.173	2.5653	0.091	0.4104	0.0417	0.0486	0.0524			37.1842	1.6046	0.0047	1.5543	0.0919	1.7077	0.05	1.4906	0.0123			37.1842	2.236	0.0346	2.1692	0.0045	1.1069	0.1145	0.8164	0.157
	37.4414	2.0362	0.266	2.2156	0.1425	1.8375	0.0622	2.2065	0.048			37.4414	2.551	0.1753	2.5809	0.0914	0.3991	0.0379	0.0368	0.0514			37.3508	1.6006	0.0087	1.5492	0.0924	1.706	0.0562	1.4877	0.0051			37.3508	2.2424	0.0276	2.1573	0.004	1.1026	0.1099	0.8105	0.1617
	37.6083	2.0449	0.2627	2.2254	0.1508	1.8557	0.0663	2.2252	0.0422			37.6083	2.5693	0.1825	2.5992	0.0929	0.3859	0.0381	0.0267	0.0497			37.5178	1.5977	0.014	1.5484	0.0933	1.7058	0.0539	1.4871	0.0066			37.5178	2.2416	0.0349	2.1569	0.0083	1.0997	0.1033	0.8016	0.1636
	37.7753	2.0668	0.2663	2.2428	0.1458	1.8654	0.0623	2.2423	0.0409			37.7753	2.5853	0.1772	2.6141	0.0918	0.3778	0.0373	0.02	0.0463			37.6844	1.5972	0.016	1.5451	0.0959	1.701	0.0412	1.4835	0.0095			37.6844	2.2368	0.0284	2.1669	0.0062	1.1025	0.1083	0.7931	0.1664
	37.9422	2.0743	0.2663	2.2553	0.1384	1.8715	0.0678	2.2535	0.0571			37.9422	2.6061	0.173	2.6253	0.1046	0.3659	0.0366	0.0115	0.0459			37.8514	1.6017	0.0086	1.5472	0.0965	1.6969	0.0416	1.4815	0.0141			37.8514	2.2331	0.0225	2.1703	0.0122	1.1015	0.1065	0.7879	0.1644
	38.1092	2.0871	0.2668	2.2705	0.1488	1.8897	0.0657	2.2657	0.0552			38.1092	2.6097	0.1797	2.6505	0.1092	0.3558	0.0285	0.0034	0.0403			38.0183	1.5925	0.0073	1.5417	0.0944	1.6998	0.0381	1.4768	0.0117			38.0183	2.2301	0.0067	2.1666	0.004	1.0972	0.1114	0.7883	0.1676
	38.2764	2.1002	0.2651	2.2921	0.1506	1.9038	0.0583	2.2872	0.0568			38.2764	2.6267	0.1797	2.6667	0.1152	0.3446	0.0307	-0.0051	0.0435			38.185	1.587	0.0048	1.5435	0.0837	1.6929	0.0454	1.4722	0.0089			38.185	2.2414	0.0196	2.1665	0.0102	1.0968	0.1136	0.7788	0.1754
	38.4433	2.1153	0.2636	2.3099	0.1547	1.9095	0.0582	2.3026	0.0508			38.4433	2.6444	0.1784	2.6788	0.1061	0.3376	0.0305	-0.0118	0.0436			38.3517	1.5836	0.0075	1.5359	0.094	1.6976	0.045	1.4619	0.0092			38.3517	2.2347	0.018	2.177	0.0049	1.0907	0.1105	0.7733	0.1791
	38.61	2.133	0.2665	2.3288	0.1558	1.921	0.0586	2.3245	0.0574			38.61	2.6632	0.173	2.6828	0.1028	0.327	0.0289	-0.0188	0.0387			38.5183	1.5803	0.0155	1.5378	0.087	1.6886	0.0443	1.4567	0.0071			38.5183	2.2442	0.0169	2.1716	0.0059	1.091	0.1096	0.7654	0.1777
	38.7767	2.146	0.2721	2.3474	0.1631	1.9358	0.0533	2.3421	0.0584			38.7767	2.68	0.1766	2.6959	0.1106	0.3155	0.027	-0.026	0.035			38.6842	1.5825	0.0144	1.533	0.0854	1.6901	0.0384	1.4553	0.0001			38.6842	2.2446	0.0111	2.1775	0.0012	1.086	0.1059	0.7614	0.1817
	38.9436	2.1556	0.2686	2.3603	0.1663	1.9471	0.0607	2.3585	0.065			38.9436	2.7028	0.1806	2.7063	0.1106	0.306	0.028	-0.0336	0.0359			38.8508	1.5763	0.0144	1.5278	0.0825	1.6882	0.0346	1.4541	0.0043			38.8508	2.2501	0.0047	2.1721	0.0044	1.0837	0.1148	0.7545	0.191
	39.1106	2.1678	0.2664	2.3775	0.1722	1.9602	0.0592	2.3715	0.0696			39.1106	2.7169	0.1762	2.7185	0.1093	0.2962	0.0278	-0.0388	0.0352			39.0178	1.569	0.0169	1.5264	0.0791	1.689	0.0386	1.4519	0.0084			39.0178	2.2551	0.0013	2.1744	0.0067	1.0836	0.1148	0.7558	0.1869
	39.2772	2.1857	0.2672	2.3941	0.1748	1.969	0.067	2.3886	0.0663			39.2772	2.7307	0.1756	2.7369	0.1108	0.285	0.0254	-0.0462	0.0362			39.1844	1.5666	0.0085	1.5201	0.0855	1.6845	0.0511	1.4436	0.008			39.1844	2.2492	0.0028	2.1793	0.0081	1.083	0.1226	0.7492	0.1868
	39.4442	2.1969	0.2778	2.4023	0.1789	1.9836	0.0713	2.4026	0.0733			39.4442	2.7444	0.1827	2.7525	0.1245	0.2741	0.0221	-0.0517	0.0318			39.3514	1.5664	0.0121	1.5138	0.0845	1.6822	0.0459	1.44	0.0112			39.3514	2.251	0.0058	2.1786	0.0018	1.0813	0.1194	0.7473	0.1938
	39.6111	2.2083	0.277	2.4183	0.1816	2.0054	0.0684	2.425	0.0673			39.6111	2.7631	0.1823	2.7773	0.1181	0.2625	0.0198	-0.0555	0.0296			39.5181	1.5688	0.0072	1.5127	0.0845	1.6721	0.0519	1.4415	0.0039			39.5181	2.261	0.0053	2.1752	0.0032	1.0773	0.1203	0.7465	0.1901
	39.7781	2.2222	0.2791	2.4298	0.1881	2.0211	0.0676	2.4385	0.0744			39.7781	2.7743	0.1812	2.8044	0.1138	0.2558	0.0197	-0.0624	0.0265			39.6847	1.572	0.0049	1.5102	0.0869	1.6701	0.0528	1.4392	0.0085			39.6847	2.2523	0.0021	2.176	0.011	1.0779	0.121	0.7428	0.1928
	39.9447	2.2466	0.2771	2.444	0.1938	2.0398	0.0739	2.4633	0.0658			39.9447	2.7913	0.1842	2.8215	0.1172	0.2467	0.0192	-0.0656	0.0269			39.8517	1.5657	0.0093	1.5022	0.0828	1.663	0.0611	1.4364	0.012			39.8517	2.2565	0.0054	2.1807	0.0108	1.0784	0.1171	0.7404	0.1913
	40.1111	2.2527	0.2812	2.4654	0.2013	2.0591	0.0641	2.4826	0.0669			40.1111	2.8016	0.1862	2.8414	0.1157	0.2378	0.0186	-0.0693	0.0251			40.0181	1.5659	0.0116	1.5016	0.0846	1.6589	0.0564	1.4321	0.0033			40.0181	2.2601	0.0026	2.1794	0.0162	1.0755	0.1151	0.7372	0.1943
	40.2781	2.2622	0.2854	2.4833	0.2061	2.0736	0.06	2.4986	0.065			40.2781	2.8171	0.1838	2.8599	0.1068	0.227	0.0169	-0.0739	0.0229			40.185	1.5583	0.0042	1.4999	0.0815	1.654	0.0531	1.4297	0.0014			40.185	2.2645	0.0168	2.1738	0.0218	1.0715	0.1185	0.7352	0.1953
	40.445	2.2745	0.2945	2.4988	0.2114	2.0919	0.0513	2.513	0.0751			40.445	2.8356	0.1806	2.8727	0.1105	0.218	0.0147	-0.0803	0.0219			40.3519	1.5512	0.0106	1.4951	0.0862	1.6539	0.0527	1.4287	0.0015			40.3519	2.2737	0.0203	2.1828	0.0191	1.0695	0.1241	0.7311	0.1978
	40.6119	2.2902	0.3057	2.5165	0.2072	2.1096	0.0481	2.528	0.0818			40.6119	2.8539	0.175	2.8953	0.1193	0.2087	0.0105	-0.0857	0.0214			40.5181	1.5451	0.0133	1.4911	0.0843	1.6506	0.0556	1.4188	0.0053			40.5181	2.2684	0.0103	2.1844	0.0144	1.0659	0.1223	0.7301	0.1914
	40.7786	2.3066	0.2986	2.5361	0.2097	2.1278	0.0447	2.5512	0.0832			40.7786	2.8642	0.1698	2.9129	0.1219	0.2009	0.0097	-0.09	0.0201			40.685	1.538	0.0107	1.4879	0.0829	1.6541	0.049	1.4146	0.0123			40.685	2.2657	0.0068	2.1949	0.0167	1.0693	0.1215	0.7282	0.1936
	40.9456	2.3169	0.3055	2.5597	0.2048	2.1465	0.0419	2.5678	0.0921			40.9456	2.8801	0.1688	2.9426	0.1246	0.1934	0.0065	-0.0939	0.0198			40.8517	1.5362	0.0086	1.4915	0.0807	1.6484	0.0497	1.4109	0.0105			40.8517	2.2681	0.0047	2.1923	0.0177	1.0709	0.1274	0.7246	0.1898
	41.1122	2.3295	0.3118	2.5717	0.2021	2.1665	0.0368	2.5882	0.0904			41.1122	2.8908	0.1759	2.9748	0.1172	0.183	0.0047	-0.0976	0.015			41.0186	1.5326	0.0164	1.4902	0.0822	1.6519	0.0498	1.4106	0.0123			41.0186	2.2698	0.0232	2.1903	0.0368	1.0735	0.1302	0.7246	0.1974
	41.2792	2.3467	0.3064	2.5857	0.2209	2.1809	0.0404	2.6042	0.086			41.2792	2.8985	0.1713	3.0014	0.1141	0.1777	0.0065	-0.101	0.0148			41.1853	1.5272	0.0158	1.4879	0.0812	1.6491	0.0653	1.4038	0.0082			41.1853	2.2716	0.02	2.1957	0.0245	1.0775	0.1378	0.7191	0.1956
	41.4458	2.3651	0.3193	2.6038	0.2227	2.2128	0.0396	2.6329	0.0836			41.4458	2.9159	0.1759	3.0167	0.1151	0.1709	0.0026	-0.1056	0.0115			41.3522	1.5208	0.0153	1.4826	0.0845	1.6427	0.0665	1.4017	0.0088			41.3522	2.2687	0.0148	2.197	0.0318	1.0762	0.1391	0.7186	0.2008
	41.6128	2.3792	0.3254	2.6265	0.2137	2.236	0.0315	2.6568	0.0811			41.6128	2.928	0.1707	3.0337	0.1159	0.1603	0.003	-0.11	0.0099			41.5189	1.522	0.0148	1.4832	0.0865	1.64	0.0593	1.3985	0.0146			41.5189	2.2713	0.0225	2.2004	0.0322	1.0763	0.1378	0.7214	0.202
	41.7797	2.3921	0.3316	2.6458	0.2203	2.2485	0.0264	2.6842	0.0834			41.7797	2.9388	0.1748	3.0575	0.1054	0.1507	0.0042	-0.1121	0.0131			41.6853	1.5186	0.0142	1.4796	0.0818	1.6322	0.057	1.3915	0.0141			41.6853	2.2664	0.0211	2.1988	0.026	1.0777	0.1424	0.7197	0.2077
	41.9464	2.4087	0.3386	2.6714	0.2121	2.2529	0.0329	2.7092	0.0925			41.9464	2.9484	0.1784	3.0799	0.103	0.1453	0.0035	-0.1168	0.0117			41.8522	1.5171	0.0139	1.475	0.0822	1.6322	0.0508	1.3858	0.0097			41.8522	2.2644	0.0101	2.1938	0.0369	1.0779	0.1407	0.7222	0.2108
	42.1133	2.4215	0.3392	2.6858	0.2157	2.2734	0.0411	2.7312	0.0969			42.1133	2.9639	0.1808	3.104	0.0937	0.1372	0.0019	-0.1178	0.0098			42.0189	1.5147	0.0113	1.4712	0.0779	1.6255	0.0599	1.3793	0.007			42.0189	2.261	0.0183	2.1924	0.0381	1.0757	0.1436	0.7187	0.2165
	42.2803	2.4373	0.3476	2.7003	0.2228	2.2858	0.0279	2.7482	0.1047			42.2803	2.9796	0.1848	3.1248	0.0968	0.1312	0.0034	-0.1216	0.0083			42.1856	1.5176	0.0105	1.4693	0.084	1.6279	0.0603	1.3824	0.0143			42.1856	2.2614	0.0142	2.1936	0.0248	1.0765	0.1417	0.7164	0.2208
	42.4469	2.4528	0.3568	2.7114	0.2347	2.2923	0.0173	2.7694	0.109			42.4469	2.9974	0.1823	3.1444	0.1119	0.1234	0.0026	-0.1252	0.0088			42.3525	1.5093	0.0063	1.4638	0.0806	1.6229	0.0567	1.3826	0.016			42.3525	2.267	0.0265	2.1937	0.0339	1.0737	0.1448	0.7159	0.2192
	42.6139	2.4716	0.3631	2.7185	0.2527	2.3021	0.004	2.7882	0.107			42.6139	3.0079	0.1815	3.1679	0.1138	0.1142	0.0007	-0.1279	0.0051			42.5194	1.5059	0.0159	1.4599	0.0868	1.6204	0.0601	1.3779	0.0174			42.5194	2.2652	0.022	2.1959	0.0322	1.0756	0.142	0.7113	0.2185
	42.7806	2.4914	0.3628	2.7405	0.2507	2.3226	0.0063	2.8132	0.1076			42.7806	3.0251	0.1801	3.1888	0.1053	0.1083	0.0021	-0.13	0.0066			42.6864	1.5	0.0123	1.4599	0.0854	1.6121	0.0581	1.3763	0.0159			42.6864	2.2627	0.0316	2.2003	0.0231	1.0738	0.1433	0.712	0.2132
	42.9472	2.51	0.3698	2.7575	0.2511	2.3475	0.0233	2.8284	0.1123			42.9472	3.0398	0.1785	3.2097	0.1027	0.1004	0.0013	-0.1308	0.0029			42.8531	1.4972	0.0099	1.4557	0.0857	1.6081	0.0635	1.3723	0.016			42.8531	2.265	0.033	2.1992	0.0291	1.0733	0.1386	0.7043	0.216
	43.1142	2.52	0.3801	2.7676	0.2599	2.3677	0.0172	2.8565	0.1101			43.1142	3.0566	0.1748	3.2327	0.1017	0.097	0.0017	-0.1347	0.0047			43.0197	1.4914	0.0124	1.4506	0.0901	1.6105	0.0624	1.367	0.0155			43.0197	2.2617	0.0241	2.1948	0.0274	1.0714	0.1412	0.7027	0.2113
	43.2811	2.5326	0.39	2.7803	0.2583	2.39	0.012	2.8702	0.1111			43.2811	3.0782	0.1756	3.2543	0.1022	0.0895	0.0067	-0.1376	0.0004			43.1864	1.4899	0.0142	1.4486	0.0921	1.6067	0.0673	1.3667	0.012			43.1864	2.2576	0.0335	2.1979	0.029	1.0684	0.1427	0.6965	0.214
	43.4481	2.5462	0.4018	2.7999	0.2636	2.4143	0.007	2.8941	0.128			43.4481	3.0936	0.1823	3.2741	0.1141	0.0834	0.0044	-0.1403	0.0019			43.3533	1.4889	0.0197	1.4489	0.0816	1.6055	0.0681	1.3683	0.0109			43.3533	2.2639	0.0241	2.1886	0.0247	1.073	0.155	0.6962	0.2178
	43.6153	2.5743	0.4057	2.8205	0.2652	2.4255	0.0141	2.9204	0.128			43.6153	3.1057	0.1767	3.2883	0.1101	0.0783	0.0026	-0.1435	0.0004			43.52	1.483	0.0111	1.4445	0.0869	1.6068	0.0672	1.3649	0.0081			43.52	2.262	0.0157	2.1937	0.0328	1.0734	0.1546	0.6927	0.2237
	43.7822	2.5808	0.4082	2.8453	0.2783	2.4526	0.0166	2.9388	0.1365			43.7822	3.1247	0.1797	3.3033	0.123	0.0728	0.0025	-0.1439	0.0079			43.6867	1.4813	0.0129	1.4463	0.0846	1.5997	0.0688	1.3601	0.0093			43.6867	2.2543	0.0167	2.1887	0.0254	1.0692	0.1514	0.6924	0.2296
	43.9492	2.598	0.417	2.8589	0.2712	2.4708	0.0187	2.9611	0.1286			43.9492	3.1391	0.1767	3.3236	0.1285	0.0676	0.0006	-0.145	0.0044			43.8536	1.4783	0.0128	1.4432	0.0867	1.5927	0.0684	1.3598	0.0091			43.8536	2.2527	0.026	2.1798	0.0294	1.0702	0.1554	0.6906	0.2304
	44.1161	2.6137	0.4198	2.886	0.2852	2.4791	0.0234	2.9771	0.1217			44.1161	3.1619	0.1875	3.3472	0.1229	0.0626	0.0043	-0.1478	0.0065			44.0206	1.4749	0.0121	1.4417	0.0882	1.5917	0.0661	1.3529	0.008			44.0206	2.2526	0.034	2.1796	0.0115	1.0756	0.1562	0.6899	0.2316
	44.2831	2.6265	0.4258	2.9056	0.3006	2.5053	0.0357	2.9983	0.1142			44.2831	3.1814	0.1902	3.3641	0.1189	0.0566	0.0046	-0.1495	0.0048			44.1869	1.4672	0.017	1.4397	0.081	1.5877	0.067	1.3503	0.0057			44.1869	2.2516	0.031	2.1822	0.0291	1.0794	0.1581	0.6864	0.2305
	44.45	2.6461	0.4402	2.9208	0.3117	2.5183	0.0367	3.0146	0.1187			44.45	3.1893	0.1873	3.3943	0.1036	0.0516	0.0065	-0.1495	0.0096			44.3539	1.468	0.016	1.431	0.0856	1.5862	0.0659	1.3478	0.0006			44.3539	2.2467	0.0317	2.1725	0.0291	1.0739	0.1631	0.6867	0.2386
	44.6172	2.6677	0.446	2.9348	0.3225	2.5402	0.0281	3.0318	0.1223			44.6172	3.2101	0.1929	3.4209	0.1129	0.0465	0.0037	-0.1519	0.0104			44.5208	1.466	0.021	1.4273	0.0852	1.5821	0.0612	1.3474	0.0016			44.5208	2.2482	0.0262	2.1781	0.0388	1.0692	0.172	0.6868	0.2374
	44.7842	2.6898	0.4501	2.9608	0.3348	2.5576	0.0411	3.0433	0.1278			44.7842	3.2229	0.1954	3.4441	0.1094	0.0376	0.0053	-0.1536	0.0067			44.6872	1.4669	0.0187	1.4273	0.0856	1.5765	0.0647	1.3394	0.0012			44.6872	2.2494	0.0325	2.1733	0.0338	1.07	0.1699	0.6845	0.2461
	44.9511	2.7084	0.4517	2.9854	0.3325	2.5709	0.0444	3.0696	0.125			44.9511	3.2423	0.1959	3.4746	0.111	0.0344	0.0031	-0.1558	0.0057			44.8536	1.4622	0.0159	1.4233	0.0848	1.5714	0.0526	1.3359	0.0024			44.8536	2.2421	0.0271	2.167	0.0322	1.068	0.169	0.6819	0.2478
	45.1181	2.7195	0.4478	3.0041	0.337	2.5919	0.0456	3.0935	0.111			45.1181	3.2564	0.1963	3.488	0.1107	0.0278	0.0074	-0.1571	0.0116			45.0206	1.4624	0.0191	1.4227	0.082	1.5689	0.0551	1.3334	0.0007			45.0206	2.2359	0.0369	2.1579	0.0286	1.0723	0.1691	0.6837	0.2491
	45.285	2.7365	0.4469	3.0131	0.3577	2.6043	0.0547	3.1208	0.0953			45.285	3.2727	0.1912	3.5201	0.1065	0.0262	0.0051	-0.1592	0.0095			45.1872	1.4616	0.022	1.4182	0.0834	1.5641	0.0499	1.3277	0.0017			45.1872	2.2344	0.0288	2.1611	0.031	1.0685	0.1711	0.6835	0.253
	45.4519	2.752	0.4453	3.0351	0.3522	2.6275	0.0444	3.1391	0.108			45.4519	3.2968	0.188	3.5445	0.1086	0.0211	0.0002	-0.1598	0.0091			45.3542	1.4584	0.0189	1.4152	0.0808	1.5652	0.0479	1.3211	0.0034			45.3542	2.226	0.0279	2.1622	0.0329	1.07	0.1703	0.6782	0.2516
	45.6189	2.767	0.4528	3.0455	0.3501	2.6302	0.0666	3.1699	0.1167			45.6189	3.3208	0.1866	3.5726	0.1091	0.0147	0.0028	-0.1634	0.0081			45.5206	1.4564	0.0202	1.4126	0.0829	1.556	0.0511	1.32	0.0032			45.5206	2.2275	0.0271	2.1572	0.0317	1.07	0.1731	0.6783	0.2551
	45.7858	2.7896	0.4568	3.0601	0.3554	2.6548	0.066	3.1922	0.1055			45.7858	3.3353	0.1894	3.589	0.116	0.0093	0.0034	-0.1646	0.0098			45.6872	1.4535	0.0188	1.41	0.0846	1.5531	0.0487	1.3173	0.0047			45.6872	2.2293	0.0322	2.1594	0.0461	1.0701	0.1762	0.6747	0.2568
	45.9528	2.8079	0.4585	3.0772	0.3579	2.672	0.0639	3.2173	0.1068			45.9528	3.3605	0.1954	3.6183	0.1198	0.0047	0.0042	-0.1651	0.0108			45.8539	1.4538	0.0181	1.4089	0.0833	1.5485	0.0497	1.3134	0.005			45.8539	2.2288	0.0372	2.153	0.0378	1.0662	0.1698	0.675	0.2599
	46.1197	2.8278	0.4692	3.09	0.3451	2.6936	0.0504	3.243	0.1064			46.1197	3.3793	0.1885	3.6337	0.1246	-0.0013	0.0052	-0.1666	0.0145			46.0206	1.4498	0.0186	1.409	0.0868	1.5471	0.0491	1.3112	0.0081			46.0206	2.2338	0.0392	2.1518	0.0362	1.0651	0.174	0.6724	0.2616
	46.2867	2.8413	0.4588	3.1009	0.3691	2.7141	0.0516	3.2614	0.1007			46.2867	3.4027	0.1954	3.665	0.1424	-0.0076	0.0048	-0.168	0.0155			46.1875	1.45	0.0115	1.4026	0.0777	1.5443	0.051	1.3101	0.0136			46.1875	2.236	0.0498	2.1508	0.0441	1.0647	0.169	0.676	0.2656
	46.4533	2.8564	0.4597	3.1201	0.3882	2.736	0.0523	3.281	0.106			46.4533	3.4185	0.1958	3.6999	0.1448	-0.011	0.0028	-0.1707	0.0126			46.3544	1.4449	0.0199	1.3988	0.0808	1.5441	0.0569	1.3083	0.0155			46.3544	2.2279	0.0524	2.154	0.0444	1.0697	0.1848	0.6717	0.2665
	46.6203	2.8722	0.458	3.1348	0.4012	2.7465	0.0577	3.291	0.1005			46.6203	3.4388	0.1911	3.726	0.1474	-0.0164	0.0035	-0.1716	0.0161			46.5211	1.4427	0.0134	1.3981	0.0796	1.5342	0.0608	1.3029	0.0144			46.5211	2.2314	0.0486	2.1486	0.0533	1.0753	0.1937	0.6709	0.2693
	46.8864	2.9591	0.4647	3.1782	0.4127	2.8222	0.0434	3.3013	0.0852			46.8864	3.4913	0.1876	3.7697	0.1653	0.019	0.0054	-0.1335	0.0141			46.6881	1.4352	0.0155	1.3925	0.0815	1.5337	0.055	1.3027	0.0111			46.6881	2.2288	0.0555	2.1463	0.0551	1.0691	0.1941	0.6718	0.2685
	47.0533	2.9242	0.4729	3.1639	0.4136	2.7965	0.0582	3.2941	0.1031			47.0533	3.3707	0.1648	3.6709	0.1515	-0.012	0.0002	-0.1579	0.0198			46.8497	1.5146	0.0203	1.4541	0.0941	1.5944	0.0617	1.3494	0.0066			46.8497	2.3967	0.0571	2.2807	0.0661	1.1151	0.205	0.7061	0.2829
	47.2203	2.8531	0.4638	3.1455	0.3695	2.8165	0.0648	3.344	0.1309			47.2203	3.3242	0.1692	3.605	0.1601	-0.0322	0.0017	-0.169	0.0215			47.0167	1.5671	0.011	1.5229	0.0925	1.6729	0.072	1.4114	0.0035			47.0167	2.3579	0.0643	2.284	0.0824	1.1274	0.1808	0.7013	0.2738
	47.3872	2.8373	0.4561	3.1025	0.3329	2.8037	0.059	3.3149	0.2145			47.3872	3.3363	0.1869	3.6101	0.1805	-0.0444	0.0047	-0.1744	0.0192			47.1836	1.4715	0.0046	1.4304	0.0869	1.5711	0.0676	1.3301	0.0009			47.1836	2.2804	0.0543	2.2224	0.032	1.1231	0.2265	0.706	0.3145
	47.5542	2.8629	0.463	3.1278	0.3568	2.7771	0.0445	3.2876	0.1972			47.5542	3.3829	0.1854	3.6644	0.1845	-0.0533	0.0044	-0.1774	0.0212			47.3503	1.4415	0.0074	1.3468	0.0797	1.4903	0.0636	1.2592	0.0014			47.3503	2.2266	0.077	2.1607	0.0529	1.0936	0.1986	0.6987	0.2913
	47.7211	2.9071	0.4708	3.1609	0.3932	2.7577	0.0641	3.3203	0.1357			47.7211	3.4371	0.2065	3.731	0.1639	-0.0566	0.0055	-0.1818	0.021			47.5169	1.4189	0.0167	1.34	0.0713	1.4784	0.0649	1.2532	0.0031			47.5169	2.191	0.0755	2.1242	0.0481	1.0709	0.194	0.6835	0.2841
	47.8881	2.9405	0.4739	3.1834	0.4334	2.7598	0.0723	3.3281	0.0699			47.8881	3.4811	0.2112	3.8023	0.1583	-0.0625	0.0059	-0.1826	0.0212			47.6836	1.401	0.0221	1.3463	0.0693	1.4813	0.067	1.2506	0.0043			47.6836	2.1688	0.0701	2.1058	0.0502	1.0591	0.1971	0.671	0.2806
	48.0544	2.9455	0.4711	3.1864	0.4763	2.7587	0.0557	3.3436	0.0642			48.0544	3.5067	0.2099	3.8481	0.1367	-0.0642	0.0046	-0.1838	0.0235			47.8497	1.3933	0.0201	1.3601	0.0865	1.4832	0.065	1.2542	0.0092			47.8497	2.1618	0.0685	2.0933	0.0481	1.0518	0.1977	0.6634	0.2786
	48.2214	2.9595	0.4695	3.181	0.4609	2.7663	0.0611	3.3432	0.0714			48.2214	3.5283	0.2197	3.8751	0.1311	-0.0688	0.0063	-0.1852	0.0245			48.0164	1.3931	0.0152	1.3666	0.0888	1.4994	0.0617	1.2628	0.0122			48.0164	2.1623	0.077	2.0867	0.0589	1.0397	0.2116	0.655	0.2889
	48.3881	2.9679	0.4608	3.2014	0.463	2.7941	0.047	3.3566	0.0959			48.3881	3.5478	0.2269	3.8951	0.1318	-0.0706	0.003	-0.1875	0.0248			48.1831	1.4054	0.0123	1.3726	0.0888	1.5008	0.0614	1.2693	0.0082			48.1831	2.1708	0.0837	2.0903	0.0607	1.0448	0.2294	0.645	0.301
	48.5531	2.9603	0.4333	3.2352	0.4674	2.8254	0.0337	3.3803	0.1122			48.5531	3.5605	0.2285	3.9166	0.1443	-0.0741	0.0034	-0.1895	0.0231			48.3497	1.4086	0.0099	1.3766	0.0913	1.5058	0.0618	1.2741	0.0125			48.3497	2.1755	0.0848	2.0928	0.0631	1.0399	0.2316	0.6467	0.3058
	48.7217	2.9774	0.4344	3.2452	0.4859	2.852	0.0482	3.4136	0.117			48.7217	3.5789	0.2151	3.9552	0.1279	-0.0753	0.0016	-0.1922	0.0252			48.5167	1.4149	0.0099	1.3815	0.0905	1.5031	0.0646	1.2773	0.0132			48.5167	2.1708	0.0844	2.1015	0.0591	1.0429	0.2209	0.6514	0.3048
	48.8769	2.99	0.4276	3.2571	0.4891	2.8756	0.0543	3.4034	0.0994			48.8769	3.585	0.2097	3.9659	0.1142	-0.0762	0.002	-0.1912	0.0255			48.6833	1.416	0.0166	1.3808	0.0897	1.5055	0.0582	1.2805	0.0073			48.6833	2.1772	0.0797	2.0989	0.0577	1.0399	0.212	0.6481	0.2946
	49.0439	3.0016	0.4234	3.291	0.4998	2.8897	0.0512	3.4204	0.1057			49.0439	3.6026	0.2052	3.9704	0.1289	-0.0808	0.0016	-0.1911	0.0264			48.8586	1.4174	0.0146	1.3767	0.0865	1.5104	0.0645	1.2795	0.0095			48.8586	2.1739	0.0773	2.0992	0.059	1.0405	0.1955	0.6411	0.2867
	49.2108	3.0151	0.4334	3.2983	0.5028	2.9084	0.0454	3.4358	0.122			49.2108	3.6198	0.1862	3.9844	0.1256	-0.0833	0.0009	-0.1909	0.0294			49.0256	1.4128	0.0083	1.3768	0.0874	1.5099	0.0656	1.2787	0.0076			49.0256	2.1772	0.081	2.0972	0.0609	1.0394	0.1843	0.6361	0.2861
	49.3772	3.0231	0.4398	3.3035	0.5152	2.907	0.0283	3.4339	0.087			49.3772	3.6325	0.1906	3.9927	0.1201	-0.0859	0.0009	-0.1935	0.0244			49.1928	1.4064	0.0137	1.373	0.0858	1.5067	0.0576	1.2806	0.0024			49.1928	2.173	0.0752	2.0981	0.0501	1.0341	0.1721	0.6327	0.2835
	49.5444	3.0349	0.4317	3.3264	0.5204	2.9177	0.0318	3.4568	0.0724			49.5444	3.6472	0.1879	4.0085	0.109	-0.0897	0.0002	-0.1942	0.0289			49.3597	1.4059	0.0017	1.376	0.086	1.5061	0.0608	1.2779	0.0056			49.3597	2.1689	0.0799	2.1008	0.0531	1.0433	0.1799	0.6339	0.2902
	49.7114	3.0429	0.4401	3.3429	0.5304	2.9293	0.0439	3.4822	0.0896			49.7114	3.6568	0.1951	4.0145	0.1013	-0.0915	0.0037	-0.1978	0.0258			49.5261	1.4031	0.0046	1.3711	0.0867	1.504	0.06	1.2778	0.0048			49.5261	2.1802	0.0886	2.0993	0.0611	1.0444	0.1783	0.6312	0.2878
	49.8694	3.0534	0.4451	3.3601	0.534	2.9354	0.038	3.4936	0.1019			49.8694	3.666	0.1975	4.0371	0.0977	-0.0971	0.0017	-0.1967	0.0284			49.6947	1.402	0.0007	1.3698	0.0798	1.4991	0.0604	1.2761	0.0068			49.6947	2.1802	0.1029	2.1001	0.06	1.0473	0.176	0.6271	0.2842
	50.0364	3.0767	0.447	3.3624	0.5467	2.9463	0.0418	3.5052	0.0946			50.0364	3.6859	0.1992	4.0606	0.1004	-0.0979	0.0047	-0.1955	0.0301			49.8614	1.4021	0.0007	1.3657	0.083	1.4977	0.0577	1.2743	0.0033			49.8614	2.1813	0.1028	2.1018	0.0647	1.0501	0.1795	0.6229	0.2841
	50.2033	3.0888	0.4509	3.379	0.5348	2.9673	0.0606	3.5372	0.0775			50.2033	3.7042	0.1974	4.0808	0.1051	-0.1004	0.005	-0.1978	0.0279			50.0272	1.3957	0.0015	1.3644	0.0781	1.4961	0.0593	1.2737	0.0025			50.0272	2.1786	0.1036	2.1027	0.0688	1.0508	0.1844	0.6172	0.2822
	50.37	3.1162	0.4477	3.3912	0.5389	2.9958	0.0692	3.5402	0.0664			50.37	3.7153	0.1938	4.1087	0.1124	-0.1064	0.0065	-0.1982	0.029			50.1939	1.3985	0.0024	1.3658	0.0725	1.4914	0.0618	1.2739	0.0029			50.1939	2.1788	0.1188	2.1013	0.0681	1.0481	0.1924	0.6163	0.2819
	50.5369	3.1301	0.46	3.4167	0.5505	3.0074	0.058	3.5543	0.0876			50.5369	3.7422	0.2051	4.1368	0.1101	-0.1102	0.003	-0.1983	0.0268			50.3608	1.399	0.0011	1.3628	0.0726	1.4943	0.0599	1.2718	0.0006			50.3608	2.1695	0.1078	2.1014	0.066	1.0474	0.1855	0.6144	0.2846
	50.7036	3.1625	0.4618	3.453	0.5647	3.0351	0.0572	3.5727	0.0994			50.7036	3.7701	0.2138	4.1683	0.1034	-0.1112	0.0038	-0.2018	0.0285			50.5278	1.3972	0.0051	1.365	0.0726	1.4905	0.0572	1.2668	0.0001			50.5278	2.1679	0.1045	2.0971	0.0655	1.0449	0.1871	0.6129	0.2893
	50.8706	3.1855	0.4667	3.4792	0.5878	3.0432	0.0551	3.6035	0.0989			50.8706	3.7969	0.2372	4.2009	0.119	-0.1145	0.0034	-0.2014	0.0295			50.6947	1.3952	0.001	1.3629	0.0705	1.4869	0.0619	1.2689	0.0015			50.6947	2.1621	0.1028	2.0964	0.065	1.0358	0.1835	0.6109	0.2901
	51.0375	3.207	0.4706	3.5124	0.5926	3.0738	0.0666	3.6279	0.0988			51.0375	3.8248	0.2312	4.2299	0.1149	-0.1193	0.0033	-0.2032	0.0306			50.8614	1.3969	0.0024	1.3628	0.0748	1.4812	0.058	1.2672	0.0016			50.8614	2.1509	0.1028	2.0919	0.0606	1.0413	0.1875	0.6087	0.2876
	51.2042	3.2271	0.4597	3.5371	0.6122	3.0905	0.07	3.6393	0.1039			51.2042	3.8569	0.2281	4.2579	0.0966	-0.1206	0.0022	-0.2019	0.0331			51.0283	1.3917	0.0003	1.3606	0.0728	1.4825	0.061	1.2679	0.0038			51.0283	2.1523	0.1069	2.089	0.0714	1.0366	0.1884	0.6086	0.2891
	51.3711	3.2502	0.4542	3.5565	0.6203	3.1097	0.0963	3.6647	0.1072			51.3711	3.8789	0.2391	4.3025	0.1061	-0.1206	0.0065	-0.2004	0.0336			51.1953	1.3878	0.0026	1.3599	0.0766	1.4816	0.0634	1.2655	0.0064			51.1953	2.1477	0.1088	2.0903	0.0811	1.036	0.1857	0.6047	0.2918
	51.5378	3.2715	0.4541	3.5708	0.6235	3.1327	0.094	3.7019	0.1169			51.5378	3.9064	0.2355	4.3363	0.0864	-0.1237	0.0046	-0.2019	0.0314			51.3619	1.3916	0.0021	1.3565	0.0718	1.4774	0.0642	1.2643	0.0077			51.3619	2.1412	0.1127	2.0857	0.0757	1.034	0.187	0.6012	0.2934
	51.7047	3.294	0.4459	3.598	0.6368	3.1478	0.0965	3.7235	0.1053			51.7047	3.9243	0.2379	4.3648	0.0647	-0.1265	0.0022	-0.2054	0.0314			51.5289	1.3901	0.0022	1.3568	0.0713	1.4764	0.0731	1.2634	0.0036			51.5289	2.1356	0.1028	2.084	0.0758	1.0279	0.1833	0.5986	0.2928
	51.8717	3.3064	0.4636	3.6314	0.6465	3.1717	0.0767	3.7519	0.0915			51.8717	3.9577	0.2374	4.4024	0.0542	-0.1267	0.0041	-0.206	0.0296			51.6956	1.389	0.0035	1.3593	0.0754	1.475	0.0684	1.2606	0.0022			51.6956	2.1418	0.1099	2.0805	0.0784	1.0307	0.1854	0.5966	0.2957
	52.0386	3.3318	0.4576	3.6502	0.6661	3.1955	0.0652	3.7711	0.094			52.0386	3.9823	0.2335	4.4247	0.04	-0.1302	0.003	-0.2045	0.0344			51.8622	1.3855	0.0032	1.3567	0.0798	1.4717	0.0641	1.2627	0.0018			51.8622	2.1333	0.1135	2.0806	0.0752	1.0318	0.185	0.5939	0.2949
	52.2058	3.3413	0.4599	3.6636	0.6821	3.2229	0.071	3.7907	0.0959			52.2058	4.0132	0.2489	4.455	0.0346	-0.1319	0.0039	-0.2065	0.0355			52.0292	1.3886	0	1.3567	0.0768	1.4723	0.0632	1.258	0.0042			52.0292	2.1312	0.1136	2.081	0.0749	1.0296	0.1838	0.5908	0.2963
	52.3728	3.364	0.4544	3.6759	0.693	3.2532	0.073	3.8313	0.1027			52.3728	4.0338	0.2485	4.4599	0.0574	-0.135	0.0034	-0.2058	0.0336			52.1961	1.3871	0.0003	1.3581	0.0762	1.4721	0.0638	1.2585	0.0007			52.1961	2.1285	0.1191	2.0779	0.0768	1.026	0.1895	0.5883	0.3007
	52.5394	3.3724	0.4607	3.687	0.6806	3.2675	0.0623	3.8514	0.1112			52.5394	4.0568	0.253	4.508	0.0382	-0.1358	0.0083	-0.2088	0.0329			52.3628	1.381	0.0015	1.3594	0.0763	1.4703	0.0587	1.2538	0.0003			52.3628	2.1245	0.1188	2.0743	0.0755	1.0229	0.1893	0.5864	0.3041
	52.7064	3.3871	0.4462	3.7224	0.6933	3.2796	0.061	3.8708	0.1137			52.7064	4.0845	0.2639	4.5418	0.0231	-0.1366	0.0072	-0.2067	0.0356			52.5297	1.3805	0.0016	1.3553	0.0736	1.469	0.0628	1.2566	0.0006			52.5297	2.1183	0.1115	2.0741	0.0798	1.0219	0.1892	0.5822	0.3012
	52.8733	3.4068	0.4642	3.76	0.7223	3.3074	0.0544	3.9031	0.1095			52.8733	4.119	0.2689	4.5824	0.0002	-0.1381	0.0069	-0.2087	0.0369			52.6967	1.3794	0.0034	1.3565	0.0759	1.4677	0.0608	1.2536	0.004			52.6967	2.1195	0.1229	2.065	0.0751	1.0205	0.1892	0.5814	0.3024
	53.0406	3.4245	0.4778	3.7851	0.727	3.3372	0.0581	3.9413	0.1229			53.0406	4.1467	0.2706	4.6124	0.0103	-0.1412	0.0034	-0.2103	0.0378			52.8636	1.3764	0.0035	1.3571	0.0766	1.4635	0.0633	1.2515	0.0078			52.8636	2.1212	0.126	2.0638	0.0751	1.0229	0.1911	0.5771	0.3067
	53.2075	3.4445	0.472	3.8086	0.7313	3.354	0.0543	3.9474	0.1281			53.2075	4.1771	0.2704	4.6394	0.014	-0.1452	0.0025	-0.2092	0.0364			53.0306	1.383	0.0017	1.3583	0.0789	1.4628	0.0681	1.2516	0.0048			53.0306	2.1247	0.1274	2.0602	0.0722	1.0194	0.1966	0.575	0.3044
	53.3742	3.461	0.4704	3.8389	0.7201	3.3962	0.0541	3.9767	0.1126			53.3742	4.2037	0.2748	4.6813	0.0131	-0.1464	0.0041	-0.2099	0.0356			53.1972	1.3819	0.0035	1.3577	0.0755	1.4631	0.0612	1.2507	0.0092			53.1972	2.119	0.1308	2.0655	0.0708	1.0171	0.1967	0.5717	0.3032
	53.5411	3.487	0.4733	3.8674	0.733	3.4166	0.0565	3.9977	0.1072			53.5411	4.2325	0.2782	4.7025	0.0239	-0.1476	0.009	-0.211	0.0375			53.3642	1.3801	0.0015	1.3561	0.0786	1.4593	0.0679	1.2504	0.0091			53.3642	2.1124	0.1287	2.0546	0.0683	1.0136	0.1902	0.5703	0.3063
	53.7078	3.5072	0.4706	3.8893	0.7405	3.4345	0.0582	4.0099	0.0964			53.7078	4.2617	0.284	4.7175	0.0205	-0.1497	0.0081	-0.212	0.0366			53.5311	1.3744	0.0063	1.355	0.0783	1.4567	0.0643	1.2523	0.0084			53.5311	2.1058	0.1241	2.0533	0.0664	1.0083	0.1916	0.5671	0.3063
	53.8747	3.5244	0.4728	3.912	0.7467	3.4538	0.0298	4.0483	0.0936			53.8747	4.2907	0.2928	4.7341	0.0402	-0.1509	0.0076	-0.2129	0.0368			53.6981	1.3759	0.0058	1.3529	0.069	1.4562	0.0618	1.2496	0.0117			53.6981	2.0998	0.1203	2.0482	0.0699	1.0002	0.1922	0.5642	0.3097
	54.0414	3.5537	0.4783	3.936	0.7598	3.4798	0.0263	4.0765	0.1083			54.0414	4.3087	0.2854	4.7667	0.0485	-0.1532	0.0076	-0.2128	0.0374			53.865	1.3756	0.003	1.3522	0.0695	1.4534	0.0625	1.2483	0.0109			53.865	2.0874	0.1171	2.0482	0.0742	0.9965	0.1908	0.5601	0.3069
	54.2083	3.5737	0.4929	3.9661	0.7671	3.4996	0.0383	4.1008	0.1065			54.2083	4.3361	0.2909	4.8056	0.0434	-0.1555	0.0068	-0.2139	0.0374			54.0319	1.3721	0.0054	1.3512	0.0775	1.4507	0.059	1.2464	0.0093			54.0319	2.0868	0.1191	2.0529	0.078	0.9951	0.191	0.5568	0.3078
	54.375	3.5923	0.4992	3.9872	0.7969	3.5213	0.0418	4.1297	0.1166			54.375	4.3558	0.2947	4.8389	0.0451	-0.1546	0.0086	-0.2147	0.0385			54.1986	1.369	0.0067	1.3486	0.0699	1.4508	0.0614	1.245	0.0087			54.1986	2.0844	0.1215	2.0531	0.0797	0.9937	0.1927	0.5531	0.3061
	54.5419	3.6164	0.501	4.005	0.8053	3.544	0.0497	4.1528	0.1269			54.5419	4.3831	0.2972	4.8601	0.0334	-0.156	0.0099	-0.2119	0.0373			54.3656	1.37	0.0038	1.3491	0.0683	1.4485	0.0648	1.2415	0.0101			54.3656	2.0812	0.1286	2.0504	0.0798	0.9915	0.1931	0.549	0.3032
	54.7092	3.6409	0.5097	4.017	0.8077	3.5674	0.0474	4.1869	0.1345			54.7092	4.4145	0.2915	4.8888	0.0442	-0.1599	0.0095	-0.2149	0.0363			54.5325	1.3688	0.007	1.3486	0.0708	1.4478	0.0608	1.2422	0.0115			54.5325	2.0697	0.127	2.0446	0.078	0.9921	0.1903	0.545	0.304
	54.8764	3.657	0.5218	4.0293	0.8007	3.589	0.0637	4.2089	0.1507			54.8764	4.4432	0.296	4.9047	0.0516	-0.1614	0.0075	-0.213	0.04			54.6992	1.369	0.0086	1.3457	0.07	1.4471	0.0638	1.2456	0.0091			54.6992	2.074	0.1318	2.0435	0.075	0.9901	0.1936	0.541	0.3049
	55.0433	3.6796	0.5245	4.0414	0.7922	3.6171	0.0785	4.2341	0.1545			55.0433	4.4655	0.3024	4.9402	0.0441	-0.161	0.0068	-0.2132	0.0387			54.8658	1.3662	0.0087	1.3446	0.0714	1.4411	0.0598	1.2426	0.0139			54.8658	2.0746	0.1262	2.0364	0.0742	0.9871	0.1927	0.5409	0.3053
	55.2097	3.6963	0.5359	4.0736	0.8209	3.6282	0.0843	4.2721	0.1566			55.2097	4.496	0.3007	4.9735	0.0378	-0.1646	0.0075	-0.2138	0.0372			55.0328	1.3627	0.0095	1.3467	0.0702	1.4389	0.055	1.243	0.0099			55.0328	2.0651	0.1247	2.0379	0.0799	0.9808	0.1916	0.5361	0.3027
	55.3769	3.7263	0.5351	4.0977	0.8354	3.6471	0.0987	4.293	0.1541			55.3769	4.5174	0.2987	5.0019	0.0366	-0.1657	0.0091	-0.2152	0.0381			55.1997	1.3635	0.0107	1.3434	0.0701	1.4379	0.0563	1.2454	0.019			55.1997	2.0652	0.1299	2.0355	0.0754	0.975	0.1911	0.5331	0.3048
	55.5439	3.7351	0.5411	4.1323	0.8286	3.6606	0.1025	4.3149	0.1664			55.5439	4.5358	0.3003	5.0302	0.0396	-0.1681	0.0078	-0.216	0.0376			55.3664	1.3642	0.0036	1.3451	0.0725	1.4391	0.0584	1.2446	0.0149			55.3664	2.0625	0.1284	2.0337	0.0788	0.9743	0.1879	0.5301	0.3024
	55.7103	3.7499	0.5529	4.156	0.8375	3.6914	0.1225	4.3503	0.1714			55.7103	4.5587	0.2949	5.046	0.0317	-0.1672	0.0091	-0.2134	0.0388			55.5333	1.3626	0.0006	1.3419	0.0756	1.4377	0.0594	1.2421	0.0101			55.5333	2.0613	0.1319	2.029	0.0791	0.9722	0.1857	0.5268	0.3013
	55.8775	3.7726	0.5555	4.1769	0.8455	3.7144	0.123	4.3843	0.1731			55.8775	4.5852	0.2941	5.0819	0.0371	-0.1708	0.0076	-0.2163	0.0366			55.7	1.3602	0.0013	1.3411	0.0744	1.4366	0.0575	1.238	0.0126			55.7	2.0611	0.131	2.0201	0.0771	0.972	0.1876	0.5231	0.3013
	56.0439	3.7939	0.5592	4.2003	0.8421	3.7283	0.1044	4.4138	0.1558			56.0439	4.612	0.2937	5.1012	0.0335	-0.1698	0.0077	-0.2159	0.0367			55.8669	1.3596	0.001	1.3398	0.0751	1.4362	0.0522	1.2379	0.0136			55.8669	2.054	0.1309	2.0231	0.0782	0.9705	0.1856	0.5228	0.3055
	56.2106	3.8099	0.5714	4.2158	0.8554	3.7358	0.0675	4.4242	0.144			56.2106	4.6404	0.291	5.1298	0.0531	-0.1713	0.0082	-0.2171	0.0388			56.0331	1.3602	0.0018	1.3395	0.073	1.4321	0.0555	1.2385	0.0111			56.0331	2.0447	0.1317	2.0183	0.0801	0.9668	0.1854	0.5198	0.3042
	56.3775	3.8388	0.5828	4.2524	0.8698	3.7762	0.0763	4.4268	0.1215			56.3775	4.6593	0.3084	5.1497	0.0695	-0.1716	0.0118	-0.2172	0.0396			56.2	1.3551	0.0036	1.3407	0.0742	1.4309	0.0527	1.2433	0.0099			56.2	2.0472	0.1376	2.0165	0.0791	0.9671	0.1848	0.5153	0.3049
	56.5439	3.8532	0.5874	4.2891	0.8859	3.8034	0.0929	4.4606	0.1059			56.5439	4.6744	0.2995	5.1704	0.0667	-0.1727	0.0087	-0.2142	0.0408			56.3667	1.3565	0.0036	1.3365	0.0685	1.431	0.0572	1.2388	0.01			56.3667	2.042	0.1375	2.0146	0.0805	0.9621	0.1833	0.511	0.3032
	56.7111	3.8716	0.5864	4.3111	0.9075	3.8213	0.0961	4.5099	0.1136			56.7111	4.7061	0.3014	5.195	0.0635	-0.1731	0.0104	-0.218	0.0406			56.5333	1.3532	0.0072	1.3337	0.0669	1.4291	0.0534	1.2418	0.0166			56.5333	2.0405	0.1337	2.0136	0.0785	0.9548	0.183	0.5072	0.3041
	56.8783	3.8955	0.5928	4.3454	0.9294	3.8548	0.0848	4.5456	0.1362			56.8783	4.7266	0.2894	5.2227	0.0696	-0.1733	0.0119	-0.2195	0.0385			56.7003	1.3546	0.0057	1.3335	0.0685	1.4302	0.0561	1.2414	0.0168			56.7003	2.034	0.1285	2.0123	0.0718	0.9547	0.1803	0.5029	0.3023
	57.0453	3.9104	0.5954	4.3759	0.9205	3.8849	0.0918	4.5628	0.127			57.0453	4.7549	0.2829	5.2464	0.0737	-0.1785	0.009	-0.2188	0.0411			56.8669	1.3544	0.0053	1.3379	0.0694	1.4287	0.0529	1.2405	0.0109			56.8669	2.0303	0.1374	2.0099	0.07	0.9526	0.18	0.5004	0.303
	57.2122	3.9274	0.5935	4.3814	0.9118	3.9044	0.1045	4.5897	0.1468			57.2122	4.7788	0.2689	5.2519	0.0665	-0.1767	0.013	-0.2198	0.041			57.0336	1.3519	0.0049	1.3395	0.0704	1.4262	0.0584	1.2383	0.0121			57.0336	2.0302	0.1384	2.0086	0.0752	0.9516	0.1805	0.4995	0.3069
	57.3786	3.9533	0.5941	4.4074	0.9086	3.9398	0.1068	4.6216	0.1714			57.3786	4.8064	0.2713	5.2791	0.0858	-0.1764	0.0137	-0.2197	0.0392			57.2003	1.3535	0.0101	1.3357	0.0742	1.4272	0.0524	1.2347	0.0117			57.2003	2.0256	0.133	2.0115	0.0764	0.9497	0.1848	0.4985	0.3086
	57.5453	3.9659	0.5881	4.4233	0.9232	3.9585	0.113	4.6467	0.1817			57.5453	4.8334	0.2685	5.2956	0.0823	-0.179	0.0104	-0.2205	0.0427			57.3667	1.3534	0.0079	1.3406	0.0749	1.4232	0.0522	1.2356	0.0123			57.3667	2.0173	0.1365	2.0021	0.0797	0.9486	0.183	0.4951	0.3094
	57.7122	3.9848	0.5985	4.4494	0.9144	3.993	0.1202	4.6785	0.1736			57.7122	4.8627	0.2776	5.3269	0.0976	-0.1798	0.0125	-0.221	0.0381			57.5333	1.3504	0.0098	1.3376	0.0799	1.4242	0.0554	1.2337	0.0067			57.5333	2.0199	0.1312	1.9988	0.0769	0.9465	0.181	0.4915	0.3056
	57.8792	3.9999	0.6001	4.4665	0.9133	4.01	0.0836	4.7058	0.1659			57.8792	4.8913	0.2699	5.3421	0.0969	-0.1808	0.0156	-0.2197	0.0444			57.7	1.3524	0.0101	1.3358	0.079	1.4259	0.0518	1.2325	0.0136			57.7	2.0154	0.1348	1.9971	0.0768	0.9464	0.1841	0.4892	0.3057
	58.0378	4.0159	0.6122	4.4826	0.9022	4.0262	0.0897	4.7302	0.1428			58.0378	4.9113	0.268	5.3735	0.1147	-0.1811	0.0142	-0.2188	0.0414			57.8667	1.3495	0.0093	1.3362	0.076	1.4242	0.0543	1.2321	0.0137			57.8667	2.0106	0.1384	1.994	0.0767	0.9465	0.1857	0.4863	0.308
	58.2042	4.0391	0.6224	4.4984	0.8866	4.06	0.094	4.7491	0.1428			58.2042	4.9355	0.2697	5.4068	0.1114	-0.1814	0.0173	-0.2194	0.0426			58.0333	1.3503	0.0084	1.3343	0.0783	1.421	0.0516	1.2315	0.0104			58.0333	2.0108	0.1358	1.9954	0.0813	0.9444	0.1834	0.482	0.3074
	58.3711	4.0625	0.6261	4.5125	0.889	4.0896	0.1066	4.7795	0.131			58.3711	4.9671	0.2587	5.4358	0.1153	-0.1851	0.0163	-0.2198	0.0397			58.2003	1.3501	0.0069	1.3316	0.0781	1.421	0.0552	1.2304	0.011			58.2003	2.0078	0.1376	1.9939	0.0712	0.9412	0.1837	0.4801	0.3099
	58.5378	4.076	0.6162	4.5375	0.8841	4.1116	0.1171	4.8007	0.1491			58.5378	4.9869	0.2583	5.4548	0.1257	-0.1861	0.0152	-0.2208	0.0415			58.3672	1.3479	0.0086	1.3293	0.0757	1.4215	0.0538	1.23	0.0133			58.3672	2.0085	0.1367	1.9905	0.0668	0.9378	0.1864	0.4774	0.3098
	58.7044	4.0951	0.6392	4.5535	0.9006	4.1292	0.124	4.8423	0.1391			58.7044	5.0076	0.2575	5.4843	0.1309	-0.1861	0.0168	-0.2199	0.0425			58.5339	1.3474	0.0089	1.3298	0.0738	1.4213	0.0551	1.2284	0.0148			58.5339	2.0037	0.1343	1.9914	0.0772	0.9357	0.1837	0.4745	0.3138
	58.8714	4.1133	0.6413	4.5703	0.8924	4.1505	0.1175	4.8598	0.1245			58.8714	5.0362	0.2449	5.5058	0.1421	-0.184	0.0166	-0.2209	0.044			58.7006	1.3489	0.0065	1.3273	0.071	1.4204	0.0517	1.2269	0.0107			58.7006	1.9998	0.1375	1.9889	0.0807	0.9295	0.1818	0.4707	0.3111
	59.0381	4.124	0.6438	4.598	0.9005	4.1707	0.1304	4.8839	0.1207			59.0381	5.0529	0.2378	5.54	0.149	-0.1876	0.017	-0.2181	0.0437			58.8675	1.348	0.0061	1.3278	0.0733	1.4171	0.0554	1.2255	0.0101			58.8675	1.9984	0.1302	1.9852	0.0754	0.9281	0.1824	0.4673	0.309
	59.2044	4.1429	0.6424	4.6099	0.9125	4.1822	0.1326	4.9072	0.1315			59.2044	5.0775	0.231	5.5566	0.1562	-0.1875	0.0135	-0.2187	0.0464			59.0344	1.3476	0.0055	1.3263	0.0734	1.4156	0.0511	1.2239	0.0083			59.0344	1.9935	0.1282	1.9834	0.074	0.9247	0.1804	0.465	0.3108
	59.3711	4.1628	0.642	4.6346	0.9234	4.2076	0.1393	4.9399	0.1229			59.3711	5.1027	0.2242	5.5786	0.1484	-0.1874	0.0176	-0.2215	0.0431			59.2011	1.344	0.0112	1.3284	0.0745	1.4135	0.0526	1.2221	0.0124			59.2011	1.9906	0.1333	1.9833	0.0781	0.9248	0.1789	0.4623	0.3112
	59.5381	4.1717	0.6397	4.6555	0.9088	4.2299	0.1459	4.9584	0.1283			59.5381	5.1134	0.2263	5.6029	0.1434	-0.1899	0.0171	-0.2212	0.0436			59.3681	1.3417	0.0061	1.327	0.0728	1.4151	0.0552	1.2217	0.013			59.3681	1.9859	0.1343	1.9871	0.0789	0.9208	0.1807	0.4599	0.3114
	59.7053	4.2031	0.6373	4.67	0.9104	4.2461	0.1749	4.9754	0.1364			59.7053	5.1426	0.2278	5.6226	0.1641	-0.1897	0.0199	-0.221	0.0422			59.535	1.3443	0.0076	1.3287	0.071	1.4133	0.0567	1.2202	0.0087			59.535	1.9894	0.1366	1.9893	0.0791	0.9194	0.1816	0.4554	0.3122
	59.8719	4.2076	0.6316	4.6979	0.9389	4.2565	0.1735	5.0038	0.1361			59.8719	5.1659	0.2156	5.637	0.1579	-0.1902	0.0188	-0.2219	0.0406			59.7017	1.3435	0.0057	1.33	0.0713	1.4118	0.0547	1.2212	0.0136			59.7017	1.9907	0.1414	1.9845	0.073	0.9162	0.1807	0.454	0.3112
	60.0383	4.223	0.6408	4.7359	0.9525	4.2739	0.179	5.0213	0.1383			60.0383	5.1817	0.216	5.6468	0.1689	-0.1911	0.016	-0.2224	0.0409			59.8686	1.3435	0.0059	1.3292	0.076	1.4116	0.0516	1.2201	0.0105			59.8686	1.9888	0.1349	1.9877	0.0751	0.914	0.1786	0.4505	0.3076
	60.205	4.2464	0.6452	4.749	0.9478	4.2958	0.1986	5.0471	0.134			60.205	5.2002	0.214	5.6712	0.1735	-0.1902	0.0199	-0.2231	0.0438			60.0353	1.341	0.0088	1.328	0.0729	1.4124	0.0537	1.2231	0.0111			60.0353	1.9869	0.1336	1.982	0.0817	0.9112	0.1796	0.4466	0.3078
	60.3719	4.2531	0.6326	4.7793	0.9502	4.3255	0.2135	5.0713	0.1381			60.3719	5.2265	0.2143	5.6863	0.1705	-0.1922	0.019	-0.2208	0.0431			60.2019	1.3415	0.0072	1.3285	0.0751	1.4135	0.0543	1.2231	0.0105			60.2019	1.9858	0.1322	1.9856	0.0895	0.9107	0.1796	0.4429	0.3113
	60.5386	4.2677	0.6455	4.8048	0.9419	4.324	0.21	5.0893	0.1197			60.5386	5.2429	0.2117	5.7067	0.1571	-0.1931	0.0181	-0.2218	0.0438			60.3686	1.3377	0.0056	1.3291	0.081	1.4107	0.05	1.2217	0.0098			60.3686	1.9848	0.1356	1.9867	0.0909	0.9074	0.1789	0.4428	0.3134
	60.7056	4.2838	0.6508	4.7931	0.9179	4.3407	0.19	5.112	0.1172			60.7056	5.2575	0.2163	5.7296	0.1796	-0.1937	0.02	-0.2228	0.0421			60.5356	1.3348	0.0073	1.3301	0.0784	1.4099	0.0512	1.2213	0.0093			60.5356	1.9859	0.133	1.9777	0.0824	0.9064	0.1771	0.4392	0.3115
	60.8728	4.3089	0.6581	4.8163	0.9179	4.3727	0.1945	5.1349	0.1156			60.8728	5.281	0.2049	5.7454	0.1721	-0.193	0.018	-0.2241	0.0419			60.7022	1.3359	0.007	1.3287	0.0807	1.4091	0.0559	1.2209	0.0109			60.7022	1.9843	0.1322	1.9752	0.0829	0.9042	0.1793	0.4391	0.3149
	61.0397	4.3166	0.6578	4.8447	0.9489	4.3952	0.2004	5.1498	0.0927			61.0397	5.3033	0.2042	5.7764	0.1717	-0.1954	0.0209	-0.2232	0.0423			60.8689	1.3327	0.007	1.3294	0.0795	1.4101	0.0502	1.2216	0.0121			60.8689	1.9862	0.1309	1.9767	0.0858	0.9046	0.178	0.4363	0.316
	61.2064	4.3326	0.6597	4.8649	0.9473	4.414	0.1782	5.1609	0.0933			61.2064	5.3248	0.2021	5.7924	0.1718	-0.1942	0.0197	-0.2244	0.0441			61.0358	1.3314	0.0093	1.3268	0.0759	1.4128	0.0546	1.2206	0.012			61.0358	1.9848	0.1355	1.9743	0.084	0.9009	0.1736	0.4337	0.3139
	61.3733	4.3607	0.6758	4.8823	0.9243	4.43	0.2036	5.1799	0.0989			61.3733	5.3365	0.2036	5.8268	0.1618	-0.1956	0.0192	-0.2241	0.0445			61.2025	1.3329	0.006	1.3263	0.0782	1.4081	0.0501	1.2182	0.0082			61.2025	1.9838	0.1299	1.9708	0.0759	0.8978	0.1732	0.4283	0.3119
	61.54	4.382	0.682	4.9024	0.9252	4.451	0.2093	5.1905	0.0858			61.54	5.3484	0.2157	5.8395	0.1596	-0.1941	0.0225	-0.2237	0.0442			61.3694	1.3308	0.0073	1.3234	0.0768	1.4056	0.0499	1.2185	0.0078			61.3694	1.9817	0.136	1.9688	0.0683	0.8941	0.1712	0.4245	0.3124
	61.7067	4.3985	0.6801	4.9165	0.9061	4.4754	0.2177	5.1984	0.0838			61.7067	5.3689	0.2227	5.8599	0.1547	-0.1971	0.0177	-0.2244	0.0429			61.5361	1.3301	0.0106	1.3219	0.0741	1.4046	0.0573	1.2144	0.0103			61.5361	1.9744	0.1329	1.9665	0.0666	0.8942	0.1743	0.4243	0.3133
	61.8736	4.4119	0.6855	4.9301	0.892	4.5059	0.1999	5.2206	0.0885			61.8736	5.3974	0.2382	5.8777	0.1689	-0.1969	0.0187	-0.2259	0.0459			61.7028	1.3289	0.0064	1.3222	0.0709	1.4055	0.0549	1.2145	0.0114			61.7028	1.9749	0.1308	1.9599	0.0683	0.8866	0.1741	0.4227	0.3167
	62.0408	4.4163	0.6883	4.9439	0.9104	4.5215	0.2119	5.2361	0.1001			62.0408	5.407	0.2295	5.9053	0.1724	-0.197	0.0174	-0.2244	0.0457			61.8694	1.326	0.0123	1.3198	0.0694	1.4034	0.0495	1.2176	0.0058			61.8694	1.9791	0.1307	1.9593	0.0702	0.8849	0.1741	0.4216	0.3148
	62.2078	4.4265	0.6837	4.9556	0.9103	4.5367	0.2134	5.2668	0.0991			62.2078	5.4263	0.2294	5.9193	0.1911	-0.1969	0.0192	-0.2258	0.0425			62.0364	1.3258	0.0073	1.3203	0.0745	1.4037	0.053	1.2161	0.0099			62.0364	1.9749	0.1259	1.9597	0.0758	0.8851	0.1738	0.4177	0.3181
	62.375	4.4462	0.6697	4.9727	0.903	4.5592	0.2105	5.2886	0.0906			62.375	5.4386	0.2353	5.9386	0.2022	-0.1971	0.0177	-0.226	0.0436			62.2031	1.3265	0.0096	1.3211	0.0736	1.4078	0.0577	1.2144	0.012			62.2031	1.9728	0.1232	1.9607	0.0783	0.883	0.172	0.4175	0.3208
	62.5417	4.4495	0.6673	4.9994	0.9185	4.5892	0.2198	5.3055	0.1033			62.5417	5.4604	0.2392	5.9497	0.1994	-0.1976	0.0192	-0.2248	0.0444			62.37	1.3243	0.0076	1.3238	0.0723	1.4031	0.0567	1.2133	0.0119			62.37	1.968	0.1282	1.9675	0.0873	0.8833	0.1726	0.413	0.3178
	62.7086	4.4582	0.6665	4.9965	0.9123	4.6067	0.2166	5.3196	0.0954			62.7086	5.4716	0.2316	5.9723	0.2142	-0.1988	0.0192	-0.2233	0.046			62.5367	1.3239	0.0034	1.3203	0.0719	1.4036	0.0575	1.213	0.0133			62.5367	1.9697	0.131	1.9692	0.0911	0.8815	0.1766	0.408	0.3153
	62.8753	4.4586	0.6624	5.0057	0.8727	4.6318	0.2167	5.3443	0.0869			62.8753	5.4926	0.2246	5.9834	0.2082	-0.1974	0.0223	-0.2253	0.0441			62.7033	1.3234	0.0092	1.3196	0.0735	1.4024	0.0571	1.2131	0.0131			62.7033	1.9663	0.1315	1.9611	0.0871	0.8761	0.1779	0.4062	0.3154
	63.0422	4.4762	0.6638	4.9866	0.8574	4.6507	0.2272	5.3789	0.0909			63.0422	5.5068	0.2329	6.0027	0.2126	-0.1976	0.018	-0.2268	0.0451			62.8703	1.3231	0.0084	1.3186	0.0725	1.4007	0.0643	1.2111	0.0075			62.8703	1.9642	0.127	1.9566	0.0851	0.874	0.1768	0.406	0.3192
	63.2092	4.4902	0.6705	5.0108	0.8486	4.6557	0.2163	5.3882	0.0633			63.2092	5.5214	0.2188	6.0132	0.2389	-0.1984	0.021	-0.2261	0.0456			63.0372	1.3219	0.011	1.3181	0.0691	1.3973	0.0683	1.2087	0.0068			63.0372	1.9632	0.1304	1.9581	0.0816	0.8739	0.1778	0.4044	0.3181
	63.3758	4.4987	0.6698	5.049	0.8849	4.6736	0.1878	5.4177	0.0674			63.3758	5.5298	0.214	6.0277	0.2309	-0.1992	0.0191	-0.2255	0.0457			63.2039	1.3204	0.0124	1.3138	0.0666	1.398	0.0662	1.2091	0.0088			63.2039	1.9602	0.1293	1.9564	0.0765	0.8728	0.1795	0.4003	0.315
	63.5428	4.5203	0.6776	5.0661	0.8792	4.6841	0.1817	5.4501	0.0845			63.5428	5.5508	0.221	6.0495	0.2314	-0.2	0.0211	-0.2266	0.0459			63.3706	1.317	0.0151	1.3143	0.0696	1.3962	0.0632	1.2091	0.0081			63.3706	1.956	0.1298	1.9543	0.0793	0.8725	0.1788	0.3976	0.3143
	63.7097	4.5325	0.6812	5.086	0.8789	4.7014	0.1825	5.4722	0.0945			63.7097	5.5539	0.2154	6.0662	0.2386	-0.1996	0.0223	-0.225	0.0439			63.5372	1.3161	0.0126	1.3117	0.0738	1.3977	0.0637	1.2088	0.0074			63.5372	1.9557	0.1301	1.9481	0.0833	0.8696	0.1762	0.3955	0.3145
	63.8769	4.5341	0.6764	5.1007	0.8905	4.7196	0.1882	5.492	0.0909			63.8769	5.5681	0.2184	6.0947	0.2447	-0.1997	0.0229	-0.2266	0.0462			63.7042	1.3177	0.0155	1.3153	0.0711	1.3964	0.0645	1.2103	0.0082			63.7042	1.9572	0.1343	1.9461	0.073	0.8687	0.1747	0.393	0.3151
	64.0439	4.5489	0.6729	5.1123	0.891	4.7274	0.2029	5.512	0.0709			64.0439	5.5821	0.2263	6.1111	0.2492	-0.1998	0.0223	-0.225	0.0468			63.8708	1.3138	0.0124	1.3135	0.0757	1.3966	0.0598	1.2092	0.0101			63.8708	1.9541	0.1318	1.9411	0.0697	0.8661	0.1764	0.3902	0.3151
	64.21	4.5584	0.6737	5.1394	0.9039	4.7429	0.1938	5.525	0.0504			64.21	5.5899	0.23	6.1341	0.266	-0.2021	0.0198	-0.2275	0.0473			64.0378	1.3155	0.0143	1.3099	0.071	1.3936	0.0604	1.2066	0.0082			64.0378	1.9506	0.1342	1.9393	0.0624	0.8647	0.1795	0.3902	0.3167
	64.3769	4.5752	0.672	5.1526	0.9147	4.7491	0.1993	5.5455	0.0684			64.3769	5.599	0.2384	6.1446	0.265	-0.1994	0.0215	-0.2255	0.0481			64.2047	1.3114	0.0134	1.3092	0.0721	1.3915	0.0566	1.2058	0.0082			64.2047	1.9472	0.1313	1.9359	0.0602	0.865	0.1803	0.3865	0.3147
	64.5436	4.5835	0.6729	5.1698	0.9152	4.7672	0.2165	5.574	0.0297			64.5436	5.606	0.2358	6.1682	0.266	-0.201	0.0217	-0.2267	0.0467			64.3714	1.3113	0.014	1.3097	0.0714	1.3908	0.0595	1.2027	0.0061			64.3714	1.9441	0.129	1.933	0.0629	0.8612	0.18	0.3848	0.3132
	64.7106	4.5954	0.6676	5.1789	0.8948	4.7511	0.1945	5.5902	0.0363			64.7106	5.6229	0.2313	6.2033	0.272	-0.2017	0.022	-0.2287	0.0456			64.5381	1.3111	0.0177	1.3052	0.0737	1.3911	0.0587	1.2024	0.0042			64.5381	1.9405	0.1287	1.9269	0.0643	0.8571	0.1775	0.3837	0.3142
	64.8778	4.601	0.6715	5.1906	0.9091	4.7887	0.2161	5.5993	0.0253			64.8778	5.6463	0.2326	6.2065	0.2598	-0.2006	0.024	-0.2276	0.0478			64.7047	1.3101	0.0203	1.3064	0.0737	1.3933	0.0623	1.2013	0.0035			64.7047	1.9392	0.1294	1.9225	0.0673	0.8586	0.1772	0.383	0.3143
	65.0447	4.6094	0.6689	5.2084	0.9153	4.8127	0.2203	5.6256	0.0168			65.0447	5.6577	0.2378	6.2155	0.2728	-0.203	0.0223	-0.228	0.045			64.8714	1.31	0.0204	1.3081	0.0724	1.3884	0.0605	1.2012	0.0062			64.8714	1.9382	0.1291	1.9264	0.069	0.8549	0.184	0.378	0.3118
	65.2114	4.6192	0.6768	5.2178	0.95	4.8379	0.2221	5.6402	0.0262			65.2114	5.6753	0.2308	6.2354	0.2731	-0.2046	0.0243	-0.2272	0.0477			65.0381	1.3072	0.018	1.3077	0.0713	1.387	0.0617	1.2007	0.0068			65.0381	1.9384	0.1263	1.9272	0.0743	0.8536	0.1815	0.3771	0.3157
	65.3783	4.6251	0.6635	5.2336	0.9528	4.8564	0.2251	5.645	0.0067			65.3783	5.6848	0.2419	6.2399	0.2701	-0.2036	0.0252	-0.2278	0.0453			65.205	1.308	0.0182	1.3043	0.077	1.3852	0.058	1.201	0.0044			65.205	1.9377	0.1261	1.9314	0.0841	0.8498	0.1806	0.3724	0.3145
	65.545	4.6366	0.6696	5.2399	0.9628	4.8663	0.2305	5.6557	0.0121			65.545	5.6941	0.2471	6.2689	0.2679	-0.2024	0.0215	-0.2281	0.0492			65.3717	1.3066	0.0176	1.3017	0.0736	1.3838	0.0623	1.2	0.0085			65.3717	1.9383	0.1193	1.9373	0.0937	0.8498	0.1782	0.3716	0.3147
	65.7119	4.6416	0.6741	5.2421	0.959	4.8774	0.2207	5.6852	0.0235			65.7119	5.7195	0.2564	6.2946	0.2692	-0.2028	0.0217	-0.2289	0.0498			65.5386	1.3057	0.0188	1.3002	0.072	1.3825	0.0635	1.2016	0.007			65.5386	1.9357	0.1253	1.9415	0.0889	0.8487	0.1752	0.3693	0.3157
	65.8786	4.6526	0.6813	5.2431	0.9724	4.8802	0.2132	5.6798	0.0154			65.8786	5.7339	0.2631	6.3162	0.2751	-0.2018	0.0259	-0.2291	0.0496			65.7056	1.3027	0.0194	1.3035	0.0759	1.3799	0.0639	1.1992	0.007			65.7056	1.935	0.1229	1.9393	0.0915	0.8486	0.1775	0.3689	0.3171
	66.0453	4.6703	0.6982	5.275	0.985	4.903	0.2333	5.7063	0.0193			66.0453	5.7534	0.2596	6.3325	0.2745	-0.2017	0.0247	-0.2305	0.0446			65.8722	1.304	0.0143	1.302	0.0774	1.3815	0.0631	1.1994	0.0075			65.8722	1.9352	0.1241	1.9358	0.0876	0.8465	0.1728	0.3667	0.3168
	66.2122	4.6775	0.6716	5.2692	0.9669	4.9234	0.2384	5.7237	0.0195			66.2122	5.7507	0.2519	6.3717	0.2685	-0.2053	0.0224	-0.2284	0.0488			66.0392	1.3041	0.013	1.3006	0.0742	1.383	0.0642	1.1987	0.0048			66.0392	1.9351	0.1188	1.9336	0.0802	0.8447	0.1789	0.3634	0.3162
	66.3792	4.6876	0.6753	5.2716	0.9401	4.9268	0.2302	5.7357	0.0064			66.3792	5.766	0.2531	6.371	0.2921	-0.2034	0.0242	-0.2286	0.0472			66.2064	1.3013	0.0124	1.2999	0.076	1.3794	0.0663	1.1955	0.0063			66.2064	1.928	0.1263	1.9288	0.0813	0.8404	0.1775	0.3619	0.3155
	66.5464	4.6886	0.6834	5.2734	0.9253	4.9435	0.2362	5.7598	0.0168			66.5464	5.784	0.2468	6.3924	0.2925	-0.204	0.0213	-0.2277	0.0497			66.3733	1.2991	0.0081	1.2955	0.0719	1.3803	0.0652	1.193	0.006			66.3733	1.9244	0.1299	1.9225	0.071	0.8373	0.1812	0.3611	0.3164
	66.7133	4.6988	0.6825	5.289	0.9431	4.9613	0.2363	5.7758	0.0178			66.7133	5.7944	0.2437	6.4055	0.286	-0.2047	0.0226	-0.2301	0.0455			66.5403	1.2989	0.0087	1.2974	0.0762	1.3779	0.0681	1.1909	0.0066			66.5403	1.9207	0.1342	1.9176	0.064	0.8356	0.1802	0.3586	0.315
	66.8806	4.7032	0.6835	5.3011	0.9301	4.9753	0.2377	5.797	0.017			66.8806	5.8005	0.2517	6.4234	0.2898	-0.2045	0.0238	-0.2283	0.0477			66.7072	1.2948	0.0151	1.2927	0.0768	1.3767	0.0585	1.187	0.0025			66.7072	1.9201	0.1388	1.9124	0.0673	0.8358	0.1763	0.3566	0.315
	67.0475	4.7203	0.6894	5.313	0.9317	5.0012	0.2423	5.8011	0.0261			67.0475	5.8174	0.2509	6.4404	0.2895	-0.2067	0.0221	-0.2282	0.0489			66.8739	1.2925	0.0143	1.2963	0.0764	1.378	0.0613	1.1866	0.0072			66.8739	1.9208	0.1388	1.9123	0.0686	0.8347	0.1796	0.3548	0.316
	67.2144	4.7268	0.6712	5.3195	0.9466	5.002	0.2329	5.8289	0.0283			67.2144	5.8306	0.2436	6.4626	0.2851	-0.2054	0.0235	-0.2292	0.048			67.0406	1.2927	0.0158	1.2928	0.0764	1.3775	0.0598	1.1863	0.0044			67.0406	1.9217	0.139	1.9108	0.0682	0.8318	0.177	0.3522	0.3152
	67.3817	4.7485	0.6771	5.3304	0.9551	5.0228	0.2407	5.8329	0.0417			67.3817	5.8527	0.2472	6.4821	0.2932	-0.2046	0.0246	-0.2292	0.0506			67.2075	1.2913	0.009	1.2911	0.0735	1.3746	0.0612	1.1847	0.0078			67.2075	1.9179	0.1418	1.9071	0.0647	0.8313	0.1774	0.3507	0.3142
	67.5486	4.7619	0.6943	5.3478	0.9495	5.043	0.2571	5.8521	0.0425			67.5486	5.862	0.2385	6.5181	0.3	-0.2053	0.0215	-0.2294	0.0516			67.3742	1.2906	0.011	1.2913	0.0735	1.3735	0.0626	1.1852	0.0029			67.3742	1.9175	0.1423	1.9121	0.0744	0.8295	0.1741	0.349	0.3154
	67.7153	4.7722	0.6855	5.3584	0.9268	5.0601	0.2579	5.86	0.0306			67.7153	5.8742	0.2528	6.5336	0.3037	-0.205	0.0202	-0.2294	0.0501			67.5411	1.2884	0.0127	1.2879	0.0738	1.3705	0.0589	1.1858	0.0011			67.5411	1.9212	0.1379	1.9198	0.0905	0.8281	0.1734	0.3449	0.3143
	67.8822	4.7768	0.689	5.3776	0.9285	5.0728	0.2607	5.8667	0.0234			67.8822	5.8851	0.245	6.5519	0.3071	-0.2064	0.0216	-0.2287	0.0513			67.7078	1.2851	0.0128	1.2881	0.0734	1.3703	0.0569	1.186	0.0046			67.7078	1.9173	0.1357	1.9214	0.0944	0.8291	0.1757	0.3441	0.3132
	68.0492	4.7931	0.6904	5.3912	0.9126	5.0808	0.2647	5.8828	0.0261			68.0492	5.8933	0.2479	6.5702	0.3138	-0.2046	0.0245	-0.2292	0.0486			67.8744	1.2867	0.0095	1.2825	0.0743	1.3686	0.0584	1.1858	0.0072			67.8744	1.9167	0.1357	1.9207	0.0934	0.8293	0.175	0.3428	0.3148
	68.2164	4.8093	0.69	5.4099	0.9089	5.0957	0.2763	5.8903	0.0317			68.2164	5.9073	0.2335	6.5816	0.3174	-0.2055	0.024	-0.2284	0.0485			68.0414	1.2863	0.0129	1.2789	0.0749	1.366	0.0609	1.1846	0.0053			68.0414	1.9158	0.135	1.9214	0.0899	0.8267	0.1756	0.3409	0.3137
	68.3833	4.8216	0.6951	5.4194	0.9185	5.1077	0.275	5.9096	0.0225			68.3833	5.9146	0.242	6.5959	0.2989	-0.2061	0.0248	-0.2286	0.0486			68.2081	1.2852	0.0148	1.2788	0.0786	1.3659	0.0593	1.1856	0.005			68.2081	1.9128	0.1344	1.9214	0.0927	0.8251	0.1751	0.3393	0.3124
	68.5506	4.8308	0.6975	5.4185	0.9094	5.1213	0.2671	5.9295	0.0243			68.5506	5.9271	0.2358	6.6051	0.2785	-0.2039	0.0259	-0.2305	0.0476			68.375	1.2841	0.0127	1.2773	0.0726	1.3626	0.0589	1.1829	0.0049			68.375	1.9109	0.1328	1.916	0.0861	0.8248	0.1724	0.3365	0.3112
	68.7172	4.8397	0.7037	5.4438	0.9224	5.1376	0.2494	5.9348	0.0243			68.7172	5.9358	0.2451	6.6195	0.2903	-0.2061	0.0224	-0.2292	0.0478			68.5417	1.2801	0.0111	1.276	0.0725	1.3636	0.0559	1.1792	0.0053			68.5417	1.9108	0.1332	1.9125	0.0847	0.8245	0.172	0.3327	0.3104
	68.8842	4.859	0.7037	5.4413	0.9054	5.147	0.2456	5.9465	0.0309			68.8842	5.9388	0.2644	6.6448	0.2904	-0.2061	0.0229	-0.2296	0.0505			68.7086	1.2793	0.0147	1.2764	0.0705	1.3619	0.0542	1.178	0.0088			68.7086	1.9082	0.1319	1.9099	0.0864	0.8213	0.1732	0.3301	0.3093
	69.0508	4.8625	0.6886	5.4493	0.9109	5.1611	0.2604	5.9647	0.0248			69.0508	5.9421	0.2717	6.6648	0.286	-0.2057	0.0248	-0.2299	0.0483			68.8753	1.28	0.0158	1.2764	0.0667	1.361	0.0541	1.1765	0.0077			68.8753	1.9023	0.124	1.9104	0.0919	0.8215	0.17	0.3294	0.3089
	69.2178	4.8751	0.7047	5.4657	0.9036	5.1875	0.2547	5.972	0.0346			69.2178	5.9596	0.2863	6.6811	0.283	-0.2061	0.0245	-0.2287	0.0479			69.0422	1.279	0.0113	1.2748	0.0694	1.3581	0.0584	1.1778	0.0066			69.0422	1.9003	0.1199	1.9062	0.0928	0.819	0.1668	0.328	0.3112
	69.3847	4.8925	0.701	5.4824	0.8952	5.1873	0.2501	6.0074	0.0432			69.3847	5.9694	0.2805	6.686	0.2824	-0.2042	0.0255	-0.2299	0.0478			69.2089	1.2756	0.0167	1.2745	0.0678	1.3581	0.0576	1.1761	0.0099			69.2089	1.8989	0.12	1.9046	0.0889	0.8174	0.1701	0.3248	0.3095
	69.5519	4.8912	0.6942	5.4996	0.9071	5.2139	0.2667	6.0188	0.0238			69.5519	5.9779	0.2736	6.7009	0.2687	-0.2066	0.0235	-0.2309	0.0482			69.3758	1.2732	0.0149	1.2722	0.0695	1.3587	0.0574	1.1755	0.0036			69.3758	1.8964	0.118	1.8955	0.0871	0.8153	0.1681	0.322	0.3108
	69.7189	4.9069	0.693	5.5074	0.9066	5.2205	0.2568	6.0195	0.0137			69.7189	5.9826	0.2917	6.7265	0.2784	-0.2069	0.0233	-0.2293	0.0482			69.5428	1.2709	0.0157	1.2724	0.072	1.3563	0.063	1.1756	0.0072			69.5428	1.891	0.1232	1.8929	0.0851	0.8106	0.1734	0.3211	0.3089
	69.8861	4.9103	0.6999	5.5262	0.9093	5.2372	0.2583	6.035	0.0369			69.8861	5.9928	0.2846	6.7444	0.2743	-0.2082	0.025	-0.229	0.0509			69.7094	1.2724	0.0183	1.2712	0.0741	1.3562	0.0586	1.172	0.008			69.7094	1.8885	0.1241	1.8882	0.0816	0.8098	0.1718	0.3205	0.3106
	70.0528	4.9256	0.6927	5.5316	0.8892	5.25	0.2814	6.0459	0.0164			70.0528	6.0034	0.2832	6.7634	0.2641	-0.2064	0.0241	-0.2295	0.0488			69.8764	1.2708	0.0145	1.2675	0.0688	1.3556	0.0587	1.1731	0.0056			69.8764	1.887	0.119	1.8835	0.0756	0.808	0.1706	0.3182	0.3112
	70.2197	4.9315	0.6996	5.5465	0.8959	5.2696	0.282	6.0779	0.0205			70.2197	6.0197	0.2976	6.7751	0.2574	-0.2073	0.0272	-0.2308	0.0496			70.0433	1.2702	0.0128	1.2705	0.0743	1.3554	0.0595	1.1717	0.009			70.0433	1.8862	0.1235	1.8779	0.0733	0.8042	0.172	0.3168	0.3097
	70.3864	4.9488	0.7009	5.5398	0.8933	5.276	0.2755	6.0842	0.0007			70.3864	6.0238	0.2953	6.7873	0.2583	-0.2072	0.0232	-0.2297	0.0522			70.21	1.2694	0.0121	1.2656	0.0708	1.3539	0.0626	1.173	0.0077			70.21	1.8813	0.1181	1.8698	0.0738	0.8022	0.1695	0.3144	0.3096
	70.5533	4.9661	0.6841	5.5619	0.9044	5.2876	0.2938	6.0921	0.0001			70.5533	6.0312	0.3062	6.816	0.2662	-0.2081	0.0257	-0.2299	0.0492			70.3769	1.2666	0.0148	1.2674	0.0754	1.353	0.0603	1.1706	0.0086			70.3769	1.8802	0.1239	1.872	0.0715	0.8017	0.1678	0.3133	0.3102
	70.72	4.9699	0.6916	5.5741	0.8895	5.3145	0.2974	6.1149	0.0274			70.72	6.0375	0.302	6.8233	0.2652	-0.2062	0.0248	-0.2324	0.0495			70.5436	1.2655	0.0129	1.2628	0.0736	1.3519	0.0589	1.1696	0.0123			70.5436	1.8814	0.1246	1.8705	0.0773	0.8029	0.1696	0.3114	0.3091
	70.8869	4.9796	0.6957	5.5821	0.8849	5.3267	0.3109	6.1314	0.0337			70.8869	6.0542	0.3089	6.8325	0.2722	-0.2075	0.0261	-0.2288	0.0524			70.7106	1.2628	0.0139	1.2592	0.0726	1.3505	0.0574	1.1679	0.0127			70.7106	1.8832	0.128	1.8674	0.0732	0.8043	0.1681	0.3089	0.3076
	71.0542	4.9774	0.689	5.598	0.8766	5.3349	0.3037	6.1419	0.0232			71.0542	6.066	0.3165	6.844	0.2731	-0.2069	0.0263	-0.2297	0.0507			70.8772	1.2601	0.0155	1.2634	0.0743	1.3491	0.0585	1.1685	0.0112			70.8772	1.8822	0.1283	1.8731	0.0819	0.7998	0.1677	0.3071	0.3063
	71.2211	4.9844	0.6969	5.5885	0.8889	5.3501	0.3268	6.1443	0.0264			71.2211	6.0694	0.3118	6.8636	0.2498	-0.2057	0.0261	-0.2318	0.0502			71.0442	1.257	0.0119	1.259	0.0722	1.3504	0.0593	1.1671	0.0096			71.0442	1.8788	0.125	1.8787	0.094	0.7975	0.1668	0.3036	0.3036
	71.3878	4.9872	0.6865	5.5859	0.8888	5.3586	0.3286	6.1712	0.0271			71.3878	6.0953	0.3205	6.8775	0.2473	-0.2055	0.0249	-0.2315	0.0494			71.2108	1.2551	0.0092	1.259	0.0756	1.3493	0.0619	1.1634	0.0139			71.2108	1.8759	0.1311	1.8744	0.0857	0.7931	0.1679	0.3018	0.3021
	71.5542	5.0012	0.69	5.5989	0.8917	5.3672	0.339	6.1745	0.0447			71.5542	6.0952	0.3327	6.8773	0.2536	-0.2093	0.025	-0.2311	0.0512			71.3775	1.2566	0.0128	1.2575	0.0755	1.3484	0.0612	1.1636	0.0122			71.3775	1.8709	0.1252	1.8705	0.0823	0.7915	0.1692	0.2999	0.3006
	71.7211	5.0129	0.6983	5.5937	0.8715	5.3684	0.351	6.1863	0.0359			71.7211	6.1137	0.3408	6.8932	0.2566	-0.2063	0.028	-0.2295	0.0538			71.5442	1.2569	0.0138	1.2555	0.0759	1.3457	0.062	1.1607	0.0117			71.5442	1.8708	0.1301	1.8611	0.0711	0.7922	0.1666	0.2968	0.2976
	71.8883	5.019	0.6996	5.6168	0.8702	5.3939	0.3535	6.1985	0.0444			71.8883	6.1127	0.3508	6.9006	0.2561	-0.2095	0.0238	-0.2329	0.0512			71.7108	1.2545	0.0104	1.2545	0.077	1.3453	0.0603	1.1604	0.0135			71.7108	1.87	0.1329	1.857	0.068	0.7921	0.1678	0.2952	0.2971
	72.0553	5.0208	0.7087	5.6309	0.869	5.403	0.3604	6.2077	0.045			72.0553	6.1207	0.3597	6.9199	0.2625	-0.206	0.0277	-0.2316	0.0516			71.8775	1.2535	0.0094	1.254	0.0741	1.3425	0.0589	1.1591	0.0125			71.8775	1.8677	0.1284	1.8571	0.0694	0.7859	0.1639	0.2933	0.2971
	72.2219	5.0263	0.702	5.6284	0.881	5.404	0.3647	6.226	0.0398			72.2219	6.1331	0.361	6.9283	0.2597	-0.2079	0.0272	-0.2317	0.052			72.0442	1.249	0.0112	1.252	0.0772	1.3426	0.058	1.1543	0.0115			72.0442	1.8663	0.1319	1.8499	0.0683	0.7846	0.1637	0.2904	0.2955
	72.3889	5.0389	0.7263	5.6357	0.8725	5.4127	0.3629	6.2415	0.0346			72.3889	6.1431	0.3783	6.924	0.2655	-0.2076	0.028	-0.2322	0.051			72.2106	1.2505	0.0123	1.2522	0.0763	1.3419	0.0568	1.1551	0.0121			72.2106	1.8597	0.1211	1.8438	0.068	0.7856	0.1661	0.2883	0.2933
	72.5497	5.0486	0.7194	5.6534	0.8792	5.4284	0.3559	6.2463	0.0264			72.5497	6.158	0.3759	6.9452	0.2632	-0.2081	0.0281	-0.232	0.0522			72.3775	1.2511	0.0112	1.252	0.0769	1.3416	0.0559	1.1547	0.0113			72.3775	1.8576	0.1225	1.8457	0.0674	0.7831	0.166	0.2883	0.2924
	72.7167	5.0533	0.7189	5.6656	0.8675	5.4386	0.3482	6.2543	0.059			72.7167	6.166	0.3763	6.9592	0.2526	-0.2073	0.0279	-0.2319	0.0519			72.5442	1.2471	0.0089	1.2498	0.0802	1.3402	0.0556	1.1542	0.0144			72.5442	1.8589	0.1234	1.8484	0.0719	0.7816	0.164	0.2855	0.2924
	72.8836	5.0622	0.7067	5.6743	0.8738	5.4438	0.3447	6.255	0.0449			72.8836	6.1726	0.3795	6.9648	0.2645	-0.2081	0.0289	-0.2322	0.0504			72.7111	1.2467	0.0101	1.2482	0.0783	1.3374	0.056	1.1523	0.0132			72.7111	1.8577	0.1264	1.8483	0.0774	0.7784	0.164	0.2835	0.2912
	73.0508	5.0772	0.7214	5.686	0.8721	5.4557	0.3558	6.2613	0.0301			73.0508	6.1872	0.3874	6.9827	0.2652	-0.2093	0.0303	-0.2329	0.0509			72.8781	1.2455	0.0116	1.2478	0.0772	1.3354	0.0606	1.1503	0.0097			72.8781	1.8574	0.1246	1.8468	0.0792	0.7771	0.164	0.2824	0.2898
	73.2178	5.0896	0.729	5.6913	0.8836	5.4724	0.3603	6.2666	0.0248			73.2178	6.1924	0.3824	6.9938	0.2551	-0.2073	0.0282	-0.2329	0.0517			73.0447	1.2442	0.0105	1.2433	0.0786	1.3343	0.0601	1.1499	0.013			73.0447	1.8538	0.1225	1.8488	0.0822	0.774	0.1632	0.2804	0.289
	73.3844	5.0958	0.7239	5.7124	0.8916	5.4803	0.3584	6.2816	0.0373			73.3844	6.2006	0.3877	7.0034	0.2516	-0.2073	0.032	-0.2314	0.0534			73.2117	1.2408	0.0081	1.245	0.0778	1.3331	0.057	1.1465	0.0158			73.2117	1.8502	0.1233	1.8428	0.0803	0.7727	0.1644	0.2795	0.2914
	73.5514	5.1123	0.7277	5.7182	0.8959	5.5058	0.3578	6.3006	0.0394			73.5514	6.2098	0.3862	7.0129	0.2408	-0.2075	0.027	-0.2338	0.0515			73.3786	1.2386	0.0108	1.2424	0.0762	1.3317	0.0604	1.1458	0.0136			73.3786	1.8486	0.1203	1.8418	0.0756	0.7697	0.163	0.277	0.289
	73.7186	5.1176	0.7144	5.7231	0.9032	5.525	0.3721	6.299	0.0288			73.7186	6.22	0.3847	7.0134	0.2524	-0.2085	0.0277	-0.2323	0.0536			73.5453	1.235	0.0109	1.2427	0.0794	1.3324	0.061	1.145	0.0155			73.5453	1.8469	0.121	1.8348	0.0758	0.7678	0.1585	0.2743	0.287
	73.8856	5.1282	0.7183	5.742	0.8798	5.5155	0.3603	6.3149	0.0197			73.8856	6.2354	0.3903	7.0317	0.2289	-0.2084	0.0275	-0.2345	0.0537			73.7122	1.2333	0.0082	1.2402	0.0793	1.3358	0.0582	1.1447	0.0126			73.7122	1.8477	0.1236	1.8345	0.078	0.7646	0.162	0.2724	0.2853
	74.0522	5.1307	0.7167	5.7582	0.8823	5.5264	0.3684	6.3105	0.0109			74.0522	6.2407	0.388	7.0622	0.2343	-0.208	0.0259	-0.2326	0.0536			73.8792	1.2319	0.0079	1.2359	0.0783	1.3304	0.0589	1.1433	0.0134			73.8792	1.8449	0.1244	1.8349	0.0798	0.7641	0.1611	0.2698	0.2845
	74.2192	5.1395	0.7443	5.7587	0.8776	5.5288	0.3599	6.3386	0.0373			74.2192	6.2435	0.4003	7.0597	0.2475	-0.2075	0.0294	-0.234	0.0523			74.0458	1.2312	0.0081	1.2359	0.0819	1.328	0.0593	1.1434	0.0122			74.0458	1.8442	0.1199	1.8345	0.0796	0.7617	0.1593	0.2686	0.2827
	74.3864	5.1479	0.7421	5.7778	0.882	5.5429	0.3684	6.3475	0.0293			74.3864	6.2519	0.3939	7.0743	0.2474	-0.2082	0.0297	-0.2331	0.0534			74.2128	1.231	0.0122	1.2361	0.0834	1.3268	0.0581	1.1392	0.0174			74.2128	1.8447	0.1206	1.8317	0.0736	0.7602	0.157	0.2676	0.2818
	74.5533	5.1437	0.7487	5.7923	0.8731	5.5558	0.3844	6.3261	0.0321			74.5533	6.2666	0.4077	7.0813	0.2345	-0.2085	0.0288	-0.2321	0.054			74.3797	1.2286	0.008	1.2339	0.0783	1.327	0.0621	1.1399	0.0174			74.3797	1.845	0.1184	1.8331	0.079	0.7574	0.1554	0.2655	0.2807
	74.7206	5.1556	0.7427	5.8086	0.8846	5.5728	0.3921	6.3601	0.0319			74.7206	6.2652	0.4071	7.0911	0.2482	-0.2081	0.0271	-0.2324	0.0519			74.5467	1.2277	0.0077	1.2339	0.0833	1.3275	0.0621	1.1385	0.0142			74.5467	1.8413	0.1241	1.8305	0.0811	0.7561	0.1545	0.2635	0.2796
	74.8875	5.1646	0.7521	5.8215	0.915	5.5797	0.3909	6.3625	0.0226			74.8875	6.2729	0.4206	7.1037	0.2552	-0.2093	0.0295	-0.2333	0.0526			74.7136	1.2243	0.0122	1.2306	0.0832	1.3281	0.06	1.1369	0.0145			74.7136	1.8426	0.1193	1.8347	0.0823	0.7547	0.151	0.2621	0.2786
	75.0542	5.1712	0.7558	5.8416	0.9172	5.5924	0.4066	6.3716	0.0182			75.0542	6.2688	0.4172	7.1263	0.2319	-0.2084	0.0298	-0.2341	0.0549			74.8806	1.2224	0.0112	1.2289	0.0842	1.3238	0.0598	1.1356	0.0118			74.8806	1.8385	0.1191	1.8292	0.0778	0.7519	0.1517	0.2595	0.2759
	75.2208	5.1884	0.7526	5.8401	0.9217	5.5961	0.4052	6.3735	0.0169			75.2208	6.2825	0.4231	7.1367	0.2478	-0.2091	0.0291	-0.2343	0.0547			75.0475	1.2238	0.013	1.2292	0.0809	1.3201	0.0581	1.1332	0.0148			75.0475	1.844	0.1206	1.8247	0.0773	0.7495	0.1536	0.2579	0.2757
	75.3878	5.192	0.7565	5.8508	0.9154	5.5899	0.4156	6.3883	0.0174			75.3878	6.2852	0.4305	7.1542	0.2545	-0.2081	0.0291	-0.2321	0.0544			75.2144	1.2214	0.0168	1.2265	0.0852	1.3216	0.0597	1.1327	0.009			75.2144	1.8353	0.1213	1.8252	0.0846	0.7477	0.1515	0.2555	0.2745
	75.555	5.2029	0.7562	5.8649	0.9174	5.6061	0.4069	6.3901	0.049			75.555	6.2815	0.4364	7.1811	0.2482	-0.2085	0.0302	-0.2353	0.0546			75.3811	1.2224	0.0153	1.2235	0.0822	1.3197	0.0538	1.1289	0.0089			75.3811	1.8304	0.1178	1.8226	0.0808	0.7457	0.1509	0.2547	0.2726
	75.7219	5.206	0.7605	5.8854	0.9221	5.6089	0.4076	6.3924	0.0301			75.7219	6.2889	0.4386	7.2026	0.2385	-0.2079	0.031	-0.2345	0.0553			75.5478	1.2213	0.0143	1.2227	0.0825	1.3164	0.0533	1.1287	0.0096			75.5478	1.8303	0.1198	1.8211	0.0825	0.7425	0.1502	0.2517	0.27
	75.8892	5.2197	0.7655	5.8912	0.9114	5.6165	0.4126	6.4058	0.0238			75.8892	6.301	0.4378	7.223	0.2475	-0.2096	0.0305	-0.2334	0.0585			75.7147	1.2196	0.0137	1.2205	0.0825	1.3153	0.0516	1.1272	0.0079			75.7147	1.831	0.12	1.8152	0.0848	0.7417	0.1491	0.25	0.2685
	76.0561	5.227	0.7456	5.8942	0.9108	5.6169	0.4268	6.4143	0.0165			76.0561	6.2939	0.4461	7.2375	0.2539	-0.2088	0.0313	-0.2331	0.0553			75.8814	1.2182	0.0152	1.2218	0.0832	1.314	0.0501	1.1257	0.0081			75.8814	1.8289	0.1217	1.8125	0.0805	0.7407	0.1506	0.2468	0.2666
	76.2233	5.2335	0.7461	5.9102	0.9115	5.6261	0.4162	6.4285	0.0226			76.2233	6.3087	0.4558	7.2629	0.2698	-0.2108	0.0311	-0.2335	0.0557			76.0483	1.216	0.0122	1.2158	0.0804	1.3118	0.0496	1.1251	0.006			76.0483	1.8274	0.1173	1.8112	0.0816	0.7389	0.1509	0.2461	0.2662
	76.39	5.246	0.7353	5.933	0.9248	5.6341	0.4271	6.4376	0.0048			76.39	6.3088	0.461	7.2711	0.2768	-0.2094	0.031	-0.2335	0.0555			76.2153	1.2149	0.0131	1.2146	0.081	1.3098	0.0534	1.1242	0.0072			76.2153	1.828	0.1218	1.8116	0.0801	0.738	0.1532	0.2442	0.2638
	76.5569	5.2519	0.7341	5.9392	0.9354	5.6591	0.423	6.4303	0.0064			76.5569	6.3153	0.4724	7.2924	0.2744	-0.2091	0.0306	-0.2336	0.0549			76.3822	1.2136	0.0143	1.2159	0.0804	1.3072	0.0518	1.122	0.0087			76.3822	1.8225	0.1179	1.8118	0.0772	0.7337	0.1516	0.2424	0.2627
	76.7236	5.2599	0.7398	5.9522	0.9505	5.6639	0.4492	6.4249	0.0057			76.7236	6.3185	0.48	7.3021	0.2806	-0.2097	0.0304	-0.2358	0.0574			76.5489	1.2099	0.0117	1.2163	0.0793	1.3104	0.0535	1.1238	0.0103			76.5489	1.8214	0.1145	1.8087	0.0803	0.7325	0.1505	0.2418	0.2633
	76.8908	5.276	0.743	5.967	0.9471	5.6629	0.4405	6.4279	0.0082			76.8908	6.3237	0.4841	7.3072	0.2728	-0.2093	0.0311	-0.2361	0.0571			76.7156	1.2094	0.0133	1.2156	0.077	1.3066	0.0534	1.1209	0.0102			76.7156	1.8217	0.1193	1.8052	0.086	0.7299	0.1479	0.2398	0.2616
	77.0578	5.2866	0.743	5.979	0.9543	5.6841	0.4366	6.4527	0.0009			77.0578	6.3146	0.4819	7.3052	0.2759	-0.2108	0.031	-0.2346	0.0578			76.8825	1.2093	0.015	1.2099	0.081	1.3056	0.0545	1.1202	0.0095			76.8825	1.822	0.1151	1.8047	0.0897	0.7291	0.1501	0.2369	0.2588
	77.2244	5.2858	0.7468	5.9834	0.9289	5.6753	0.4204	6.4366	0.0089			77.2244	6.3253	0.4848	7.3252	0.2841	-0.2096	0.0325	-0.2344	0.06			77.0492	1.2111	0.0109	1.2099	0.0803	1.3054	0.0546	1.1198	0.0092			77.0492	1.8207	0.1194	1.8008	0.086	0.7245	0.1525	0.2362	0.2565
	77.3914	5.2798	0.7425	6.0014	0.9517	5.6882	0.4354	6.4715	0.0167			77.3914	6.3329	0.4995	7.3356	0.2832	-0.212	0.0302	-0.2351	0.059			77.2161	1.2114	0.0133	1.2065	0.083	1.3068	0.055	1.1188	0.0085			77.2161	1.8174	0.1221	1.8009	0.0909	0.7218	0.1492	0.2343	0.2568
	77.5583	5.292	0.752	6.0229	0.9577	5.6972	0.4444	6.4746	0.0131			77.5583	6.3364	0.5106	7.3455	0.2858	-0.2077	0.0316	-0.2351	0.0576			77.3828	1.2086	0.0127	1.2065	0.0813	1.3038	0.0575	1.1182	0.0105			77.3828	1.8111	0.1226	1.7975	0.0885	0.7198	0.1481	0.233	0.254
	77.725	5.301	0.73	6.0255	0.9715	5.7073	0.4414	6.4657	0.0259			77.725	6.3357	0.5318	7.3445	0.2924	-0.212	0.0311	-0.2356	0.0595			77.5497	1.2083	0.0111	1.2056	0.0807	1.3025	0.0594	1.1206	0.0075			77.5497	1.81	0.1227	1.7943	0.0919	0.7183	0.1488	0.2315	0.2537
	77.8919	5.3016	0.7362	6.0385	0.9755	5.7192	0.4429	6.4707	0.0317			77.8919	6.3414	0.5407	7.3537	0.2971	-0.2121	0.0304	-0.2347	0.06			77.7167	1.2058	0.0161	1.2042	0.0823	1.3017	0.0572	1.1181	0.0096			77.7167	1.8108	0.1248	1.7902	0.0884	0.7165	0.1461	0.2298	0.2518
	78.0589	5.3142	0.7301	6.0564	0.9648	5.7308	0.4329	6.4838	0.0101			78.0589	6.3445	0.5465	7.3552	0.3046	-0.2105	0.0328	-0.2362	0.059			77.8833	1.2025	0.0166	1.2049	0.0836	1.3013	0.0577	1.1163	0.0087			77.8833	1.808	0.1205	1.79	0.0909	0.7152	0.1447	0.2283	0.251
	78.2261	5.3098	0.7274	6.0532	0.9528	5.7339	0.4481	6.5022	0.0068			78.2261	6.3518	0.5555	7.3672	0.3084	-0.2095	0.0328	-0.2358	0.059			78.0503	1.2022	0.0133	1.2039	0.0863	1.2992	0.0575	1.1155	0.0117			78.0503	1.8061	0.1182	1.7919	0.0924	0.7126	0.1476	0.2272	0.2493
	78.3928	5.3157	0.7319	6.0628	0.9423	5.7518	0.467	6.5048	0.0024			78.3928	6.3558	0.5656	7.3785	0.3288	-0.2102	0.0346	-0.2354	0.0591			78.2172	1.202	0.0146	1.2007	0.084	1.2987	0.0557	1.1125	0.0087			78.2172	1.8061	0.1184	1.7928	0.0897	0.7126	0.1474	0.2247	0.2481
	78.5597	5.3216	0.7337	6.0587	0.9423	5.7476	0.4511	6.5132	0.0062			78.5597	6.3635	0.5594	7.3931	0.3065	-0.21	0.034	-0.2363	0.0565			78.3842	1.2041	0.016	1.1985	0.084	1.299	0.0572	1.1126	0.0073			78.3842	1.8028	0.1155	1.7884	0.0907	0.7099	0.1474	0.2236	0.2462
	78.7269	5.3276	0.7387	6.0825	0.9468	5.7443	0.4448	6.5279	0.0148			78.7269	6.3631	0.5744	7.4079	0.3015	-0.2115	0.0333	-0.2354	0.0604			78.5508	1.2023	0.0151	1.1983	0.0814	1.2968	0.0618	1.1062	0.0114			78.5508	1.8026	0.1169	1.7873	0.0884	0.7075	0.1464	0.2219	0.2469
	78.8939	5.3326	0.7467	6.0681	0.9484	5.7514	0.4265	6.5396	0.0179			78.8939	6.35	0.566	7.428	0.2685	-0.2101	0.0364	-0.2372	0.0592			78.7178	1.199	0.0113	1.1976	0.0826	1.2928	0.0617	1.109	0.0081			78.7178	1.7985	0.1131	1.7834	0.0888	0.7061	0.1443	0.2188	0.2438
	79.0611	5.3321	0.7258	6.0813	0.9364	5.7777	0.4477	6.5326	0.0053			79.0611	6.3683	0.5812	7.428	0.2972	-0.2106	0.0356	-0.2351	0.0597			78.8844	1.1979	0.0132	1.194	0.078	1.2916	0.057	1.1055	0.0093			78.8844	1.7935	0.1114	1.7849	0.0915	0.7031	0.1389	0.2178	0.2429
	79.2281	5.3525	0.7318	6.0839	0.943	5.7846	0.4492	6.5202	0.0086			79.2281	6.3717	0.5755	7.4426	0.296	-0.2108	0.0337	-0.234	0.0611			79.0511	1.1998	0.0139	1.1927	0.0789	1.2908	0.0605	1.1056	0.0138			79.0511	1.7942	0.1081	1.7818	0.0902	0.7009	0.1386	0.2168	0.2433
	79.3947	5.3495	0.7222	6.0935	0.9624	5.8039	0.4511	6.557	0.0056			79.3947	6.369	0.5699	7.4584	0.286	-0.212	0.034	-0.2355	0.0596			79.2181	1.197	0.0141	1.1907	0.0791	1.2894	0.0593	1.1038	0.0128			79.2181	1.7919	0.1121	1.781	0.0904	0.6971	0.1353	0.2153	0.2407
	79.5617	5.366	0.7304	6.1033	0.9605	5.8106	0.4513	6.5639	0.0141			79.5617	6.3745	0.5601	7.4619	0.2925	-0.2104	0.0353	-0.2353	0.0605			79.385	1.1977	0.0144	1.19	0.0795	1.2859	0.0608	1.1023	0.0135			79.385	1.7931	0.1179	1.7795	0.0896	0.6956	0.1341	0.2135	0.2398
	79.7289	5.3659	0.728	6.1201	0.9596	5.8318	0.4569	6.583	0.0038			79.7289	6.3671	0.5683	7.4576	0.296	-0.2119	0.0316	-0.2362	0.0607			79.5517	1.1965	0.0139	1.1909	0.0782	1.2871	0.059	1.1008	0.0152			79.5517	1.7909	0.1192	1.7757	0.0859	0.6919	0.1331	0.2121	0.2384
	79.8958	5.3731	0.7441	6.1131	0.9622	5.8418	0.4642	6.5985	0.0061			79.8958	6.3707	0.5686	7.4672	0.3055	-0.2128	0.0324	-0.2355	0.0595			79.7186	1.1932	0.0149	1.1898	0.0766	1.2846	0.0599	1.1016	0.0153			79.7186	1.789	0.1215	1.7748	0.0883	0.6917	0.1336	0.2099	0.2373
	80.0631	5.3796	0.724	6.1323	0.9559	5.8454	0.4519	6.6111	0.0034			80.0631	6.3661	0.5746	7.4795	0.3034	-0.2105	0.033	-0.2354	0.0584			79.8856	1.19	0.0118	1.1889	0.0771	1.2837	0.0595	1.1006	0.0141			79.8856	1.7831	0.1233	1.7737	0.0953	0.69	0.1298	0.2093	0.2349
	80.2303	5.3743	0.7346	6.1518	0.9546	5.8665	0.4609	6.5995	0.0111			80.2303	6.3694	0.5693	7.4847	0.3062	-0.2109	0.0322	-0.2362	0.0607			80.0522	1.1913	0.0142	1.1866	0.0779	1.2808	0.0575	1.0981	0.0154			80.0522	1.7835	0.1189	1.7703	0.0962	0.6877	0.1296	0.2079	0.2344
	80.3972	5.3753	0.7264	6.1405	0.9523	5.8786	0.4585	6.6105	0.0084			80.3972	6.3811	0.5786	7.4957	0.3112	-0.2095	0.0348	-0.2352	0.0594			80.2189	1.1901	0.0155	1.1846	0.0754	1.28	0.0561	1.0982	0.0133			80.2189	1.7805	0.1148	1.7668	0.0925	0.6885	0.1276	0.2069	0.2333
	80.5642	5.3918	0.7261	6.148	0.9448	5.8882	0.4579	6.612	0.0216			80.5642	6.385	0.571	7.5077	0.3032	-0.2106	0.0352	-0.2346	0.0606			80.3856	1.1903	0.0193	1.1837	0.0781	1.2801	0.0585	1.0975	0.0111			80.3856	1.7762	0.1103	1.7669	0.0893	0.684	0.1285	0.2057	0.2312
	80.7311	5.3975	0.7293	6.1443	0.9472	5.8929	0.4728	6.6086	0.0284			80.7311	6.3854	0.5865	7.5111	0.3059	-0.2093	0.0348	-0.2356	0.06			80.5522	1.1864	0.0135	1.1839	0.0766	1.2799	0.0586	1.0957	0.0111			80.5522	1.7773	0.1116	1.7649	0.0861	0.6812	0.129	0.2032	0.2291
	80.8981	5.4016	0.7342	6.1552	0.9634	5.8942	0.4591	6.6191	0.0141			80.8981	6.4026	0.5937	7.5176	0.3041	-0.2093	0.0346	-0.235	0.0595			80.7189	1.1869	0.0144	1.1806	0.0768	1.2799	0.0606	1.0968	0.0123			80.7189	1.776	0.1146	1.7644	0.0949	0.68	0.1269	0.2013	0.2281
	81.0653	5.4066	0.7421	6.1661	0.9829	5.9047	0.4589	6.6374	0.0197			81.0653	6.4066	0.5922	7.5219	0.3153	-0.2093	0.0351	-0.235	0.0594			80.8853	1.1854	0.0151	1.1784	0.0729	1.2793	0.0575	1.0927	0.0107			80.8853	1.7735	0.1116	1.762	0.0942	0.6769	0.1281	0.2019	0.2278
	81.2319	5.4053	0.7338	6.1726	0.9826	5.9149	0.4448	6.6464	0.0268			81.2319	6.4082	0.6028	7.5376	0.3272	-0.2116	0.0354	-0.2349	0.0604			81.0519	1.1836	0.0183	1.1785	0.0747	1.2776	0.0592	1.0935	0.0093			81.0519	1.7688	0.1109	1.7607	0.095	0.6746	0.1274	0.1995	0.2271
	81.3889	5.4118	0.7262	6.1839	0.9713	5.9184	0.4449	6.6684	0.0213			81.3889	6.4103	0.6013	7.5595	0.3105	-0.2084	0.038	-0.2362	0.0597			81.2186	1.1838	0.0162	1.1796	0.0734	1.2738	0.0586	1.0917	0.011			81.2186	1.767	0.1114	1.7602	0.0946	0.6712	0.127	0.1978	0.2262
	81.5558	5.421	0.7375	6.1895	0.9809	5.9329	0.4328	6.667	0.023			81.5558	6.4062	0.6099	7.5573	0.3217	-0.2088	0.0382	-0.2363	0.0633			81.3853	1.1813	0.0167	1.1768	0.071	1.273	0.0556	1.0879	0.0147			81.3853	1.7662	0.1087	1.7599	0.0943	0.6696	0.1284	0.1963	0.2247
	81.7231	5.4173	0.7276	6.1984	0.9764	5.9386	0.4476	6.6675	0.009			81.7231	6.408	0.6201	7.5645	0.3336	-0.2113	0.0343	-0.2373	0.0608			81.5514	1.1774	0.0186	1.174	0.0715	1.2705	0.0544	1.0873	0.0124			81.5514	1.7641	0.1106	1.752	0.0907	0.6688	0.1249	0.1945	0.2231
	81.89	5.4077	0.7275	6.208	0.9625	5.9446	0.4671	6.6727	0.0283			81.89	6.4236	0.6143	7.5653	0.3369	-0.2087	0.037	-0.2358	0.0607			81.7183	1.1765	0.0218	1.1744	0.0757	1.2714	0.0551	1.0882	0.013			81.7183	1.7596	0.1065	1.7519	0.0922	0.6657	0.1254	0.1945	0.2214
	82.0567	5.4215	0.7216	6.2097	0.9834	5.9711	0.4734	6.6663	0.0019			82.0567	6.4103	0.6217	7.5861	0.3211	-0.2101	0.0388	-0.2372	0.0626			81.8853	1.1767	0.0225	1.1738	0.0733	1.2687	0.0542	1.0869	0.0125			81.8853	1.757	0.1074	1.7485	0.091	0.6639	0.1256	0.193	0.2209
	82.2236	5.4258	0.7327	6.2292	0.9675	5.9801	0.472	6.6859	0.0155			82.2236	6.4137	0.6236	7.5831	0.3311	-0.2097	0.0374	-0.2371	0.0617			82.0522	1.1757	0.0191	1.1719	0.0738	1.2696	0.054	1.0836	0.0122			82.0522	1.7541	0.111	1.7459	0.0909	0.6616	0.1223	0.1913	0.2204
	82.3903	5.4302	0.712	6.2446	0.9673	5.9697	0.4669	6.6803	0.0033			82.3903	6.413	0.6223	7.5968	0.3381	-0.2089	0.0426	-0.2378	0.0601			82.2186	1.1738	0.0175	1.1689	0.0748	1.2667	0.0563	1.0845	0.0111			82.2186	1.7547	0.1111	1.745	0.0948	0.6578	0.1228	0.1895	0.2184
	82.5572	5.4417	0.7027	6.2364	0.9569	5.9859	0.4926	6.7105	0.0229			82.5572	6.4148	0.6376	7.5923	0.3309	-0.2107	0.0374	-0.2387	0.0628			82.3856	1.1751	0.0231	1.1706	0.0747	1.2667	0.0562	1.0824	0.01			82.3856	1.7491	0.1076	1.7429	0.0966	0.6567	0.1232	0.189	0.218
	82.7239	5.4486	0.6977	6.2541	0.9613	5.9852	0.4978	6.7208	0.0038			82.7239	6.4157	0.6123	7.6053	0.3342	-0.2093	0.0407	-0.2375	0.0629			82.5522	1.1725	0.0171	1.1695	0.0753	1.2649	0.0585	1.0801	0.0102			82.5522	1.7493	0.1104	1.7411	0.0892	0.6544	0.1216	0.1874	0.2175
	82.8908	5.4381	0.7035	6.2529	0.9699	6.0067	0.4859	6.7113	0.013			82.8908	6.409	0.6258	7.6171	0.3472	-0.2106	0.0394	-0.2373	0.0619			82.7192	1.1719	0.0174	1.1662	0.073	1.2659	0.0549	1.0809	0.01			82.7192	1.7419	0.1075	1.7401	0.0911	0.653	0.1213	0.1867	0.2165
	83.0578	5.4377	0.697	6.2524	0.9699	6.0055	0.4659	6.7312	0.0233			83.0578	6.4011	0.6272	7.6227	0.3435	-0.2097	0.0398	-0.2375	0.0623			82.8861	1.1707	0.0176	1.1627	0.0726	1.2637	0.0576	1.0794	0.0094			82.8861	1.742	0.1016	1.7391	0.0919	0.6511	0.1186	0.1851	0.2147
	83.225	5.447	0.6811	6.2649	0.9729	6.0157	0.4691	6.7397	0.0196			83.225	6.4112	0.6232	7.6363	0.3472	-0.2109	0.0387	-0.2369	0.0634			83.0528	1.1709	0.0199	1.1632	0.0745	1.2634	0.0579	1.0797	0.0089			83.0528	1.7389	0.1046	1.7345	0.0866	0.6495	0.1196	0.1835	0.2139
	83.3919	5.4554	0.661	6.2659	0.9902	6.0269	0.4572	6.7477	0.0246			83.3919	6.4115	0.6181	7.624	0.3451	-0.2099	0.0397	-0.2361	0.0622			83.2194	1.1692	0.0214	1.163	0.0744	1.2609	0.0599	1.0773	0.008			83.2194	1.7414	0.1074	1.7291	0.0867	0.647	0.1176	0.1821	0.2122
	83.5586	5.4645	0.6611	6.2628	0.9742	6.0465	0.4461	6.759	0.0126			83.5586	6.4125	0.6139	7.6261	0.3567	-0.2084	0.0397	-0.2366	0.0616			83.3864	1.167	0.0214	1.1632	0.0748	1.2594	0.0607	1.0764	0.0075			83.3864	1.7365	0.1064	1.7279	0.0846	0.6451	0.1187	0.1812	0.2116
	83.7256	5.4689	0.6813	6.2865	0.9801	6.0639	0.4557	6.7734	0.0087			83.7256	6.4269	0.6101	7.6311	0.3447	-0.2088	0.0414	-0.2371	0.0625			83.5533	1.1668	0.0216	1.1591	0.0743	1.26	0.0566	1.0773	0.0062			83.5533	1.7318	0.1011	1.7239	0.084	0.641	0.1171	0.1794	0.212
	83.8925	5.456	0.6782	6.286	0.9647	6.0708	0.4524	6.7886	0.0158			83.8925	6.438	0.5972	7.6431	0.3446	-0.2082	0.0393	-0.2375	0.0643			83.72	1.1637	0.0204	1.1587	0.076	1.2574	0.057	1.0784	0.0099			83.72	1.7282	0.1025	1.7242	0.0777	0.6393	0.1194	0.1775	0.2079
	84.0592	5.4608	0.6756	6.2968	0.9692	6.0589	0.4574	6.7861	0.009			84.0592	6.4363	0.6124	7.6391	0.3713	-0.2086	0.0415	-0.2377	0.0641			83.8869	1.1616	0.0198	1.1558	0.0762	1.2558	0.0614	1.0765	0.0097			83.8869	1.7262	0.1057	1.7203	0.084	0.6374	0.119	0.1755	0.2069
	84.2256	5.4768	0.674	6.303	0.9598	6.0797	0.4659	6.793	0.0041			84.2256	6.4306	0.6419	7.6442	0.3584	-0.2092	0.0417	-0.2373	0.0622			84.0539	1.1577	0.017	1.1563	0.0756	1.2548	0.0637	1.0746	0.0095			84.0539	1.725	0.1055	1.7189	0.0785	0.6371	0.1186	0.1743	0.2061
	84.3928	5.4833	0.6853	6.3058	0.9664	6.0905	0.4521	6.7877	0.0117			84.3928	6.4313	0.6335	7.645	0.3614	-0.2115	0.0382	-0.237	0.0642			84.2208	1.1611	0.0198	1.1539	0.0774	1.2532	0.063	1.0725	0.0096			84.2208	1.7226	0.1023	1.7168	0.0838	0.6338	0.117	0.1736	0.206
	84.5597	5.4803	0.6791	6.3003	0.9583	6.0882	0.4697	6.8111	0.0073			84.5597	6.4384	0.6368	7.6409	0.3618	-0.2088	0.0402	-0.236	0.0621			84.3878	1.1593	0.0187	1.1534	0.0741	1.2497	0.0617	1.0703	0.0099			84.3878	1.7246	0.1018	1.715	0.0804	0.6318	0.1188	0.1721	0.2044
	84.7264	5.4933	0.6802	6.3048	0.9435	6.1015	0.4705	6.8223	0.0029			84.7264	6.4409	0.643	7.6521	0.3761	-0.2117	0.0398	-0.2369	0.0652			84.5547	1.1596	0.0187	1.1522	0.0773	1.2496	0.0628	1.0706	0.0092			84.5547	1.7221	0.1013	1.715	0.0791	0.6301	0.1139	0.1703	0.2027
	84.8933	5.494	0.6849	6.3093	0.9459	6.1095	0.4546	6.8407	0.0045			84.8933	6.4447	0.634	7.6535	0.3806	-0.2102	0.0408	-0.2363	0.0659			84.7214	1.1597	0.0177	1.1504	0.0724	1.2485	0.0624	1.069	0.0109			84.7214	1.7153	0.1016	1.7108	0.0764	0.6286	0.1168	0.169	0.2
	85.0603	5.5	0.6729	6.3032	0.96	6.104	0.4618	6.8533	0.0212			85.0603	6.433	0.6329	7.6426	0.381	-0.2102	0.0413	-0.2356	0.0658			84.8881	1.1591	0.0205	1.1485	0.0737	1.2485	0.06	1.0684	0.0098			84.8881	1.7146	0.1029	1.7124	0.0743	0.6259	0.1175	0.1676	0.2006
	85.2275	5.5152	0.6891	6.299	0.9572	6.1152	0.4768	6.8548	0.0096			85.2275	6.4354	0.6357	7.6481	0.3862	-0.2098	0.0399	-0.2373	0.0669			85.055	1.1573	0.0187	1.1507	0.0771	1.2491	0.0618	1.066	0.0103			85.055	1.717	0.1021	1.7069	0.0711	0.6228	0.1148	0.166	0.199
	85.3944	5.5173	0.6888	6.3087	0.9346	6.128	0.4741	6.8581	0.0127			85.3944	6.4339	0.6246	7.6358	0.3989	-0.2095	0.041	-0.2354	0.0672			85.2217	1.1547	0.0162	1.1497	0.0767	1.2451	0.0608	1.0654	0.0098			85.2217	1.713	0.103	1.7046	0.0708	0.6232	0.1147	0.1647	0.1965
	85.5614	5.5222	0.7058	6.3103	0.9244	6.129	0.4516	6.8648	0.0071			85.5614	6.4407	0.6067	7.6484	0.4091	-0.2087	0.0418	-0.2353	0.0662			85.3883	1.1553	0.0176	1.1511	0.0748	1.2436	0.0612	1.0627	0.0093			85.3883	1.7119	0.1035	1.7018	0.0716	0.6221	0.1157	0.1645	0.1963
	85.7283	5.5235	0.712	6.3175	0.9407	6.1405	0.4917	6.8898	0.0162			85.7283	6.4267	0.628	7.6515	0.4389	-0.2079	0.0437	-0.2388	0.0661			85.555	1.1552	0.0165	1.1487	0.0749	1.2438	0.0609	1.0638	0.0123			85.555	1.7086	0.1035	1.6984	0.0715	0.6208	0.1161	0.1621	0.1944
	85.895	5.5299	0.7162	6.3333	0.9347	6.1572	0.4936	6.8973	0.0279			85.895	6.4215	0.6324	7.6409	0.4172	-0.2079	0.0424	-0.2362	0.0666			85.7217	1.1528	0.0179	1.147	0.079	1.2443	0.0598	1.0628	0.0102			85.7217	1.7092	0.1041	1.7006	0.0695	0.6189	0.1167	0.1609	0.1926
	86.0619	5.5193	0.708	6.3486	0.9452	6.1604	0.4973	6.9013	0.0471			86.0619	6.4278	0.6302	7.641	0.4058	-0.2091	0.0433	-0.237	0.0655			85.8886	1.153	0.0163	1.147	0.0802	1.2453	0.0605	1.0618	0.0084			85.8886	1.7057	0.106	1.6984	0.0651	0.6166	0.113	0.1588	0.1906
	86.2289	5.5336	0.7226	6.3596	0.9713	6.1612	0.4843	6.9132	0.0636			86.2289	6.4266	0.6304	7.6501	0.4035	-0.2088	0.0418	-0.2377	0.0651			86.0553	1.1507	0.0203	1.1481	0.0794	1.2446	0.0648	1.0615	0.0074			86.0553	1.705	0.1057	1.6966	0.0656	0.6145	0.1121	0.158	0.191
	86.3956	5.5454	0.7143	6.3476	0.9475	6.1699	0.489	6.9126	0.0461			86.3956	6.4298	0.6258	7.6562	0.4091	-0.2083	0.0426	-0.2373	0.0682			86.2219	1.1503	0.0182	1.1471	0.0794	1.2425	0.0621	1.0611	0.0076			86.2219	1.706	0.1027	1.6942	0.0669	0.612	0.1079	0.1563	0.189
	86.5625	5.543	0.7142	6.3559	0.947	6.1833	0.4872	6.9185	0.0547			86.5625	6.4189	0.6198	7.6626	0.4116	-0.2084	0.0448	-0.2366	0.068			86.3886	1.1513	0.0182	1.1443	0.0768	1.2401	0.0628	1.0611	0.012			86.3886	1.7044	0.1031	1.6937	0.0703	0.6088	0.1085	0.1562	0.1885
	86.7294	5.5476	0.7199	6.3467	0.9554	6.1877	0.4886	6.924	0.0387			86.7294	6.4152	0.6373	7.6601	0.4052	-0.2079	0.0435	-0.2385	0.0659			86.5553	1.1498	0.0177	1.1433	0.0767	1.2381	0.0644	1.0616	0.0112			86.5553	1.7007	0.1038	1.6928	0.0678	0.6048	0.1079	0.1547	0.1877
	86.8961	5.5577	0.7245	6.3617	0.9583	6.1982	0.5052	6.9102	0.0463			86.8961	6.4162	0.6364	7.6766	0.4009	-0.2094	0.0443	-0.2371	0.067			86.7222	1.1477	0.0197	1.1415	0.0785	1.2361	0.0628	1.0604	0.0092			86.7222	1.6976	0.1024	1.6899	0.0699	0.6034	0.1081	0.1542	0.1869
	87.0631	5.5649	0.7371	6.3713	0.9488	6.1983	0.5138	6.9191	0.0372			87.0631	6.4197	0.63	7.6696	0.4265	-0.2082	0.0441	-0.2356	0.0669			86.8889	1.1463	0.0152	1.1396	0.0766	1.2358	0.0621	1.0588	0.0115			86.8889	1.6959	0.1004	1.6924	0.0723	0.6002	0.1042	0.1525	0.1849
	87.23	5.5637	0.7399	6.3664	0.9626	6.2015	0.4853	6.916	0.0307			87.23	6.4148	0.6313	7.6653	0.4347	-0.208	0.0439	-0.2373	0.0675			87.0556	1.1442	0.0146	1.138	0.0794	1.2354	0.0651	1.0571	0.0102			87.0556	1.6967	0.1051	1.6886	0.067	0.5979	0.1065	0.1512	0.1827
	87.3969	5.5746	0.7533	6.3656	0.9627	6.2048	0.485	6.9106	0.0106			87.3969	6.4197	0.6246	7.6704	0.4366	-0.2081	0.0451	-0.2357	0.0684			87.2225	1.1445	0.0151	1.1358	0.0737	1.2348	0.0645	1.056	0.0089			87.2225	1.6938	0.1024	1.6851	0.0669	0.5966	0.106	0.1492	0.1809
	87.5642	5.5699	0.7751	6.3683	0.9632	6.2238	0.4897	6.9198	0.0111			87.5642	6.419	0.6065	7.6589	0.4554	-0.2089	0.0456	-0.2363	0.0674			87.3892	1.1435	0.0161	1.1355	0.0755	1.2325	0.0627	1.0584	0.0067			87.3892	1.6946	0.1017	1.6799	0.0619	0.5961	0.105	0.1464	0.1794
	87.7311	5.5441	0.8122	6.384	0.9792	6.2136	0.4742	6.9252	0.0159			87.7311	6.4317	0.6121	7.6656	0.454	-0.2093	0.0446	-0.2364	0.0666			87.5561	1.1393	0.0124	1.1333	0.0729	1.2313	0.0594	1.0564	0.0093			87.5561	1.6892	0.1032	1.6769	0.0652	0.5924	0.104	0.1465	0.1773
	87.8983	5.535	0.8363	6.3851	0.9654	6.2278	0.4863	6.9403	0.0241			87.8983	6.4433	0.625	7.66	0.4806	-0.2088	0.0446	-0.2356	0.0667			87.7231	1.1403	0.0179	1.1294	0.0725	1.2304	0.0591	1.0546	0.008			87.7231	1.6868	0.1062	1.6747	0.0636	0.5911	0.1039	0.1444	0.1767
	88.0653	5.5309	0.8597	6.3938	0.97	6.2422	0.4862	6.9407	0.0419			88.0653	6.4491	0.6131	7.6617	0.4623	-0.2068	0.0469	-0.2384	0.0668			87.8897	1.1384	0.0187	1.1288	0.0765	1.2287	0.0598	1.0541	0.0075			87.8897	1.6816	0.1028	1.6727	0.0624	0.5891	0.1032	0.1429	0.1738
	88.2319	5.5361	0.8617	6.4091	0.9884	6.2396	0.4805	6.957	0.0381			88.2319	6.4614	0.6123	7.6486	0.4681	-0.2072	0.0468	-0.2362	0.0674			88.0564	1.1371	0.0174	1.1284	0.0759	1.2278	0.0605	1.0511	0.0079			88.0564	1.682	0.1086	1.6718	0.0666	0.5886	0.1028	0.1426	0.1733
	88.3989	5.5378	0.8729	6.4173	0.973	6.2467	0.4737	6.9544	0.0409			88.3989	6.4573	0.6273	7.6535	0.484	-0.2079	0.0476	-0.2374	0.0673			88.2231	1.1363	0.0185	1.1261	0.0715	1.2275	0.06	1.0485	0.0077			88.2231	1.6799	0.1059	1.6683	0.0668	0.5844	0.1008	0.1411	0.1726
	88.5658	5.5559	0.8753	6.4103	0.9778	6.2553	0.4492	6.9431	0.0186			88.5658	6.4647	0.6203	7.6406	0.4878	-0.2066	0.0469	-0.2371	0.0695			88.3897	1.134	0.0173	1.1247	0.0753	1.2243	0.0575	1.0463	0.0071			88.3897	1.6795	0.1037	1.6656	0.0653	0.5829	0.1001	0.1399	0.1715
	88.7325	5.5521	0.8673	6.3995	0.9865	6.248	0.4582	6.9492	0.0367			88.7325	6.4553	0.639	7.6597	0.4822	-0.2073	0.0463	-0.2377	0.071			88.5564	1.1349	0.0175	1.1226	0.0781	1.2231	0.0569	1.0472	0.0077			88.5564	1.677	0.1038	1.6701	0.0654	0.5807	0.1003	0.1376	0.1681
	88.8994	5.5549	0.8472	6.421	0.9983	6.2397	0.472	6.9564	0.0399			88.8994	6.4442	0.6578	7.6582	0.493	-0.2099	0.0455	-0.2367	0.0692			88.7233	1.1325	0.0171	1.1229	0.0778	1.2235	0.0566	1.0461	0.0095			88.7233	1.6732	0.1035	1.6672	0.0663	0.579	0.0997	0.1363	0.1682
	89.0664	5.5589	0.8752	6.4225	0.986	6.2486	0.4867	6.9736	0.0411			89.0664	6.4483	0.6475	7.6571	0.5051	-0.2078	0.0477	-0.2371	0.0709			88.89	1.1325	0.0162	1.1233	0.0754	1.2233	0.0595	1.0472	0.0079			88.89	1.6759	0.1014	1.6642	0.0678	0.5766	0.1011	0.1345	0.1645
	89.2328	5.5524	0.8781	6.4302	1.0165	6.2548	0.482	6.9721	0.0274			89.2328	6.4494	0.652	7.6596	0.5043	-0.2095	0.0454	-0.2351	0.0702			89.0567	1.1295	0.0154	1.1206	0.0739	1.2233	0.0588	1.0463	0.0098			89.0567	1.6686	0.1019	1.6634	0.0644	0.574	0.1016	0.1324	0.1631
	89.3997	5.5482	0.8895	6.4372	0.987	6.2619	0.4785	6.9863	0.0256			89.3997	6.4399	0.6583	7.6594	0.5157	-0.2087	0.0461	-0.2369	0.0692			89.2228	1.1293	0.0175	1.12	0.0732	1.2212	0.0592	1.0448	0.0088			89.2228	1.6693	0.1002	1.6629	0.0631	0.5731	0.1001	0.1308	0.1607
	89.5669	5.5488	0.8853	6.4353	0.9844	6.2678	0.4519	6.9711	0.0156			89.5669	6.4464	0.6488	7.6512	0.4836	-0.2078	0.048	-0.2356	0.0742			89.3894	1.1285	0.0172	1.1195	0.0747	1.2221	0.0573	1.0424	0.0104			89.3894	1.6676	0.1011	1.6601	0.0645	0.5721	0.1006	0.1295	0.1593
	89.7342	5.5601	0.9014	6.4281	0.9824	6.2733	0.4634	6.9802	0.0349			89.7342	6.4535	0.6398	7.6497	0.5028	-0.2087	0.0465	-0.2368	0.0695			89.5564	1.1268	0.0157	1.118	0.0795	1.2189	0.0552	1.0394	0.0115			89.5564	1.6652	0.1046	1.66	0.0653	0.5699	0.0982	0.128	0.1569
	89.9011	5.5578	0.8951	6.4502	0.9943	6.2827	0.4489	6.9915	0.0259			89.9011	6.443	0.6422	7.6608	0.4957	-0.2091	0.0455	-0.236	0.0702			89.7233	1.1287	0.0147	1.1152	0.078	1.2213	0.0565	1.0374	0.0112			89.7233	1.6637	0.1025	1.6555	0.0654	0.5678	0.0983	0.1268	0.1546
	90.0683	5.5569	0.9099	6.4405	1.0086	6.2815	0.4561	7.0008	0.0105			90.0683	6.4396	0.6445	7.6568	0.48	-0.2088	0.0479	-0.2351	0.0685			89.8903	1.1275	0.0126	1.1173	0.0775	1.2171	0.0579	1.0347	0.0101			89.8903	1.6596	0.1005	1.6537	0.0638	0.5655	0.0971	0.1248	0.1518
	90.2353	5.5469	0.9025	6.4345	1.0215	6.2785	0.4524	6.9964	0.0438			90.2353	6.4365	0.6522	7.6505	0.4852	-0.2103	0.0473	-0.2364	0.0708			90.0569	1.1256	0.0157	1.1148	0.0783	1.2162	0.0552	1.0343	0.0098			90.0569	1.6629	0.1012	1.6554	0.0666	0.5613	0.0964	0.1228	0.1506
	90.4003	5.5589	0.907	6.4522	0.995	6.3046	0.4525	7.0206	0.0248			90.4003	6.4385	0.6538	7.6623	0.4841	-0.2079	0.0484	-0.2367	0.0708			90.2239	1.1265	0.0154	1.1162	0.0778	1.2146	0.0564	1.0361	0.0111			90.2239	1.6569	0.0978	1.6533	0.0655	0.5592	0.0979	0.1222	0.1489
	90.5672	5.5589	0.9086	6.464	1.0158	6.298	0.452	7.0086	0.0381			90.5672	6.4353	0.6512	7.6721	0.5008	-0.2079	0.048	-0.2366	0.0737			90.3906	1.1242	0.0145	1.1141	0.0743	1.2135	0.0564	1.0331	0.0107			90.3906	1.6569	0.0955	1.6485	0.0675	0.558	0.0986	0.1191	0.1469
	90.7342	5.543	0.9301	6.4572	0.9946	6.3038	0.462	7.0042	0.0279			90.7342	6.4227	0.6662	7.6852	0.4984	-0.2097	0.0498	-0.2362	0.0743			90.5575	1.1213	0.0173	1.1126	0.0721	1.211	0.0561	1.0349	0.01			90.5575	1.6541	0.0925	1.6529	0.0658	0.5563	0.0965	0.117	0.145
	90.9008	5.5583	0.9464	6.461	1.0142	6.3052	0.4525	7.021	0.0313			90.9008	6.4204	0.6803	7.6713	0.4951	-0.2082	0.0484	-0.237	0.0726			90.7242	1.122	0.0134	1.1126	0.0719	1.2087	0.0566	1.0333	0.0057			90.7242	1.65	0.0967	1.6449	0.0612	0.5528	0.0978	0.1158	0.143
	91.0678	5.5465	0.9605	6.467	0.993	6.3057	0.4564	7.0219	0.023			91.0678	6.4075	0.706	7.6715	0.4954	-0.2098	0.0492	-0.2361	0.0731			90.8911	1.1187	0.0149	1.1089	0.0736	1.2104	0.0573	1.0307	0.009			90.8911	1.6491	0.0932	1.6448	0.0616	0.5534	0.0959	0.1144	0.1406
	91.2344	5.5461	0.9658	6.4651	1	6.3223	0.441	7.0363	0.034			91.2344	6.3968	0.7173	7.6824	0.5041	-0.2077	0.05	-0.2369	0.0707			91.0578	1.1182	0.0168	1.1107	0.0711	1.2098	0.056	1.0286	0.0086			91.0578	1.6461	0.0983	1.6414	0.0676	0.5518	0.0925	0.1124	0.139
	91.4014	5.5385	0.9587	6.4624	0.9935	6.3385	0.4551	7.0107	0.0223			91.4014	6.4044	0.7129	7.6846	0.5087	-0.2085	0.0495	-0.2361	0.0753			91.2247	1.1163	0.0124	1.1098	0.0732	1.2063	0.0547	1.0273	0.0101			91.2247	1.6438	0.0949	1.6377	0.0727	0.5478	0.0928	0.1103	0.1368
	91.5686	5.5471	0.9775	6.4735	0.9991	6.3326	0.4487	7.02	0.0217			91.5686	6.3925	0.7006	7.6771	0.5084	-0.2061	0.0505	-0.2373	0.0708			91.3914	1.1148	0.0113	1.1073	0.0747	1.2081	0.0564	1.0279	0.009			91.3914	1.6416	0.096	1.635	0.0673	0.5482	0.0965	0.1095	0.1343
	91.7356	5.547	0.9786	6.4693	0.9848	6.3515	0.4535	7.0242	0.0038			91.7356	6.4054	0.6977	7.6831	0.5212	-0.208	0.0494	-0.2359	0.0736			91.5581	1.115	0.0147	1.1076	0.0709	1.2055	0.0582	1.0273	0.0073			91.5581	1.6406	0.0961	1.6327	0.0693	0.5468	0.0961	0.1075	0.1332
	91.9019	5.5378	0.9938	6.4634	0.9913	6.3529	0.4402	7.0293	0.0009			91.9019	6.4125	0.7005	7.6854	0.5228	-0.2067	0.0504	-0.235	0.0728			91.7247	1.1149	0.0084	1.1064	0.0731	1.2049	0.0557	1.0257	0.0077			91.7247	1.6392	0.0946	1.6314	0.07	0.5456	0.0953	0.1065	0.1326
	92.0689	5.5426	0.9815	6.4868	0.9862	6.3619	0.4301	7.0448	0.0007			92.0689	6.4051	0.6923	7.6668	0.5097	-0.2064	0.0527	-0.2357	0.0727			91.8917	1.1154	0.0152	1.1062	0.0739	1.2072	0.0574	1.0256	0.0089			91.8917	1.6351	0.0896	1.6285	0.0658	0.5401	0.0928	0.105	0.1284
	92.2356	5.5431	1.0108	6.4931	1.0009	6.3738	0.426	7.0222	0.0074			92.2356	6.404	0.6949	7.6773	0.5253	-0.2053	0.0507	-0.2357	0.0732			92.0583	1.1157	0.0143	1.1041	0.0743	1.2044	0.0577	1.0249	0.0112			92.0583	1.6337	0.0902	1.6283	0.0664	0.5387	0.0947	0.1023	0.1265
	92.4025	5.5501	1.0121	6.4908	0.9848	6.3691	0.4149	7.021	0.0199			92.4025	6.4188	0.6906	7.6702	0.5276	-0.2064	0.0525	-0.2359	0.0762			92.225	1.1132	0.014	1.1022	0.0719	1.2027	0.0556	1.024	0.0119			92.225	1.6315	0.0855	1.6295	0.0647	0.5379	0.095	0.1009	0.1232
	92.5686	5.5651	1.015	6.5023	0.9922	6.376	0.4071	7.0328	0.0168			92.5686	6.4058	0.7033	7.6537	0.5332	-0.2075	0.0503	-0.2357	0.0746			92.3914	1.1132	0.0115	1.1014	0.0698	1.2018	0.0572	1.0243	0.013			92.3914	1.6295	0.0878	1.6275	0.0668	0.5343	0.0944	0.0987	0.1217
	92.7356	5.5614	1.0068	6.5137	0.9837	6.3719	0.4023	7.0455	0.0343			92.7356	6.4047	0.6823	7.6804	0.5374	-0.2061	0.0518	-0.2354	0.0738			92.5581	1.112	0.0104	1.1004	0.07	1.2011	0.0568	1.0256	0.0108			92.5581	1.6284	0.089	1.6273	0.072	0.5328	0.0938	0.0974	0.1194
	92.9025	5.5555	1.0481	6.5116	0.9825	6.4033	0.4237	7.0445	0.019			92.9025	6.4106	0.6999	7.6688	0.5517	-0.2066	0.0504	-0.2356	0.0756			92.7247	1.1099	0.0087	1.1003	0.0731	1.1993	0.0579	1.0248	0.0086			92.7247	1.6257	0.0909	1.6267	0.0716	0.5309	0.0962	0.0957	0.1185
	93.0694	5.5473	1.044	6.5283	0.9873	6.3744	0.4192	7.0595	0.012			93.0694	6.4137	0.7039	7.6827	0.5411	-0.2076	0.0506	-0.2362	0.0719			92.8914	1.1117	0.0114	1.0993	0.0724	1.1984	0.0586	1.0229	0.0088			92.8914	1.6256	0.0876	1.6228	0.0724	0.5303	0.0948	0.0933	0.116
	93.2289	5.5549	1.038	6.5132	0.9906	6.3759	0.4113	7.0631	0.024			93.2289	6.4106	0.7139	7.6966	0.5401	-0.2044	0.0542	-0.2341	0.0768			93.0583	1.1099	0.0125	1.0981	0.0744	1.1973	0.0617	1.0226	0.0112			93.0583	1.6196	0.0893	1.6201	0.0743	0.5271	0.0931	0.0927	0.1152
	93.3958	5.5578	1.0433	6.5101	0.9879	6.3754	0.4128	7.0627	0.03			93.3958	6.4025	0.7052	7.7142	0.5533	-0.2067	0.0517	-0.234	0.0773			93.225	1.1077	0.0134	1.0974	0.0724	1.1967	0.0597	1.0209	0.0111			93.225	1.6206	0.0887	1.6196	0.0726	0.5248	0.0941	0.0913	0.1125
	93.5625	5.5632	1.0432	6.5061	0.9803	6.3854	0.3885	7.0677	0.0018			93.5625	6.4048	0.7167	7.7078	0.5551	-0.2054	0.0523	-0.2337	0.077			93.3917	1.1075	0.0156	1.0986	0.0714	1.1914	0.0605	1.0212	0.0106			93.3917	1.6204	0.0972	1.6172	0.0705	0.5255	0.0943	0.0896	0.1091
	93.7294	5.5361	1.0163	6.5071	0.9984	6.3805	0.4012	7.0682	0.0098			93.7294	6.3984	0.7129	7.7143	0.5539	-0.2049	0.0528	-0.2339	0.0768			93.5583	1.1059	0.0147	1.097	0.0711	1.1935	0.0621	1.0193	0.0132			93.5583	1.6144	0.0972	1.614	0.0691	0.5235	0.0936	0.0872	0.1054
	93.8964	5.5124	0.9755	6.506	1.0018	6.3875	0.3896	7.0647	0.013			93.8964	6.4062	0.71	7.7082	0.5582	-0.2071	0.0524	-0.2347	0.0777			93.725	1.1054	0.0143	1.0958	0.0738	1.1914	0.0606	1.0193	0.0113			93.725	1.6158	0.0957	1.6136	0.0654	0.5219	0.0922	0.0871	0.1057
	94.0636	5.5258	0.9697	6.5052	0.9924	6.3831	0.3885	7.0792	0.023			94.0636	6.4055	0.7353	7.7089	0.5609	-0.2054	0.0552	-0.2346	0.0762			93.8917	1.1043	0.015	1.0939	0.0707	1.191	0.0614	1.0161	0.0113			93.8917	1.6117	0.0935	1.6094	0.0641	0.5204	0.0921	0.0854	0.1041
	94.2306	5.5466	1.0077	6.5238	0.9971	6.3887	0.3864	7.0872	0.0165			94.2306	6.3926	0.7305	7.7065	0.5427	-0.207	0.055	-0.2337	0.0778			94.0583	1.104	0.0137	1.0917	0.0701	1.1896	0.0611	1.0143	0.0089			94.0583	1.6104	0.0974	1.6063	0.0654	0.5183	0.0912	0.0836	0.1015
	94.3972	5.5531	1.0019	6.5113	0.9885	6.385	0.3663	7.0862	0.0131			94.3972	6.3875	0.7072	7.708	0.5584	-0.205	0.056	-0.2339	0.0798			94.225	1.1025	0.0133	1.0906	0.0717	1.1866	0.0586	1.0138	0.0092			94.225	1.6085	0.095	1.6072	0.0645	0.5157	0.0915	0.0831	0.1
	94.5636	5.5593	1.0064	6.5085	0.9723	6.4019	0.3778	7.0914	0.0243			94.5636	6.4039	0.7244	7.7213	0.5551	-0.2057	0.0556	-0.233	0.0787			94.3919	1.1023	0.0136	1.0898	0.0735	1.1843	0.0561	1.0117	0.0111			94.3919	1.6085	0.0989	1.6029	0.0708	0.5153	0.091	0.0804	0.0975
	94.7306	5.5901	1.0289	6.5201	0.9802	6.4059	0.3751	7.1102	0.0382			94.7306	6.3861	0.7423	7.7146	0.546	-0.2057	0.0543	-0.2329	0.0786			94.5586	1.101	0.0142	1.0887	0.0719	1.1858	0.061	1.0097	0.0101			94.5586	1.6063	0.0989	1.5994	0.0662	0.5137	0.09	0.0797	0.0966
	94.8972	5.5752	1.0313	6.5118	0.9787	6.4008	0.3717	7.1068	0.054			94.8972	6.3827	0.7601	7.7161	0.5442	-0.2057	0.0553	-0.2341	0.0798			94.7253	1.1007	0.0119	1.0863	0.0714	1.1832	0.0583	1.0095	0.0107			94.7253	1.6053	0.0998	1.6001	0.0672	0.5121	0.0895	0.079	0.0957
	95.0642	5.5717	1.0414	6.5137	0.9738	6.4116	0.3612	7.1021	0.0325			95.0642	6.3844	0.7497	7.7093	0.563	-0.2059	0.0555	-0.2344	0.0787			94.8922	1.0991	0.0158	1.0829	0.0693	1.1825	0.0601	1.011	0.0065			94.8922	1.6063	0.1003	1.5974	0.067	0.5094	0.0902	0.0774	0.0936
	95.2308	5.5704	1.0582	6.5069	0.9911	6.41	0.3612	7.0963	0.0406			95.2308	6.3775	0.7563	7.6992	0.5719	-0.205	0.0573	-0.2352	0.0791			95.0589	1.1002	0.0162	1.0836	0.0727	1.1818	0.0596	1.0066	0.0072			95.0589	1.6045	0.0979	1.596	0.0707	0.5059	0.0886	0.0758	0.0924
	95.3978	5.5718	1.0555	6.5166	0.9933	6.411	0.3353	7.1031	0.016			95.3978	6.3655	0.7302	7.7078	0.5646	-0.2044	0.0552	-0.2326	0.0797			95.2258	1.0977	0.0145	1.0827	0.0685	1.1827	0.0596	1.0073	0.0094			95.2258	1.5988	0.0949	1.5961	0.0689	0.5058	0.0861	0.0745	0.091
	95.565	5.5858	1.0476	6.5078	0.9855	6.4128	0.3186	7.1084	0.0106			95.565	6.37	0.7767	7.694	0.5578	-0.2055	0.0567	-0.2333	0.079			95.3925	1.0977	0.0117	1.0814	0.0697	1.1816	0.0592	1.0053	0.0069			95.3925	1.5969	0.0954	1.5953	0.0748	0.5037	0.0856	0.0734	0.0886
	95.7319	5.5863	1.0226	6.5018	0.9557	6.4139	0.3424	7.0999	0.018			95.7319	6.3461	0.746	7.6797	0.5612	-0.2052	0.0536	-0.235	0.0788			95.5594	1.096	0.014	1.0828	0.0668	1.1827	0.0605	1.006	0.008			95.5594	1.5946	0.0945	1.5902	0.0729	0.5018	0.0832	0.0713	0.0864
	95.8989	5.5846	1.014	6.4945	0.9652	6.4012	0.3349	7.107	0.0259			95.8989	6.3403	0.738	7.6793	0.5509	-0.2049	0.0564	-0.2305	0.0851			95.7264	1.0915	0.0144	1.0819	0.0663	1.1829	0.0609	1.004	0.0082			95.7264	1.5912	0.0922	1.5913	0.0743	0.4998	0.0849	0.0694	0.0846
	96.0658	5.5932	1.0024	6.4892	0.9489	6.3764	0.3442	7.1053	0.0114			96.0658	6.3503	0.7583	7.6869	0.5329	-0.2058	0.0565	-0.2352	0.079			95.8931	1.0931	0.0094	1.0783	0.0669	1.1809	0.0608	1.0035	0.0097			95.8931	1.5914	0.094	1.5904	0.0736	0.4987	0.0843	0.0679	0.0826
	96.2328	5.6034	0.9957	6.4858	0.9269	6.3857	0.3509	7.1021	0.016			96.2328	6.3494	0.7337	7.6728	0.5419	-0.2051	0.0584	-0.2333	0.0811			96.06	1.0935	0.0124	1.078	0.065	1.1819	0.0588	1.003	0.0098			96.06	1.5889	0.094	1.5904	0.0746	0.4965	0.0825	0.0675	0.0815
	96.4	5.6136	0.9911	6.4648	0.9259	6.391	0.3393	7.1064	0.008			96.4	6.354	0.7294	7.6654	0.543	-0.205	0.0584	-0.2332	0.0826			96.2267	1.0899	0.0131	1.0751	0.0677	1.1795	0.0584	1.0016	0.0104			96.2267	1.5883	0.0957	1.588	0.0729	0.4943	0.0837	0.066	0.0793
	96.5669	5.6198	0.9973	6.443	0.9028	6.3866	0.3088	7.1049	0.0011			96.5669	6.3286	0.7425	7.6822	0.5517	-0.2037	0.057	-0.2309	0.0837			96.3936	1.0902	0.0107	1.0766	0.0691	1.1787	0.0598	1	0.0075			96.3936	1.5885	0.097	1.5876	0.0765	0.4938	0.0834	0.0645	0.077
	96.7336	5.6277	0.9892	6.4348	0.8903	6.388	0.3361	7.1039	0.0063			96.7336	6.3069	0.7634	7.6734	0.5451	-0.2039	0.0582	-0.2318	0.0822			96.5603	1.0896	0.0132	1.075	0.0675	1.1788	0.0598	0.9971	0.0097			96.5603	1.5854	0.0972	1.5845	0.0727	0.4913	0.0834	0.0628	0.0757
	96.9006	5.6314	0.9891	6.4316	0.8726	6.3843	0.3094	7.1106	0.0262			96.9006	6.3048	0.7836	7.6786	0.5502	-0.2048	0.0579	-0.2329	0.0826			96.7272	1.0876	0.015	1.0715	0.0686	1.1761	0.058	0.9954	0.01			96.7272	1.584	0.099	1.5857	0.0785	0.4903	0.0825	0.0622	0.0725
	97.0675	5.6388	0.9647	6.4142	0.8713	6.3771	0.3048	7.0966	0.0197			97.0675	6.3032	0.7782	7.669	0.5563	-0.2037	0.058	-0.2323	0.0838			96.8939	1.0867	0.0133	1.0731	0.0695	1.176	0.0608	0.9971	0.0115			96.8939	1.581	0.1025	1.5846	0.0757	0.4879	0.082	0.061	0.0715
	97.2342	5.6571	0.9594	6.408	0.8655	6.374	0.2869	7.1048	0.0091			97.2342	6.3082	0.7686	7.6762	0.5443	-0.2035	0.0588	-0.2324	0.0828			97.0608	1.0854	0.0136	1.0705	0.0739	1.1724	0.0626	0.9953	0.0111			97.0608	1.5802	0.101	1.582	0.0779	0.4874	0.0812	0.0597	0.0706
	97.4011	5.6326	0.9895	6.4053	0.8398	6.3755	0.2749	7.0804	0.0005			97.4011	6.2953	0.7613	7.6682	0.5357	-0.2041	0.0579	-0.2333	0.0832			97.2278	1.0844	0.0159	1.0707	0.074	1.1742	0.0595	0.9964	0.0092			97.2278	1.5777	0.101	1.5821	0.0765	0.4852	0.0803	0.0586	0.0679
	97.5681	5.6175	0.9954	6.3878	0.8509	6.3864	0.2734	7.0969	0.0131			97.5681	6.3044	0.7554	7.6598	0.533	-0.2039	0.0619	-0.2325	0.0828			97.3944	1.0823	0.0154	1.0706	0.0737	1.1742	0.0599	0.9959	0.0071			97.3944	1.5731	0.0969	1.5818	0.0785	0.4822	0.081	0.057	0.0668
	97.7347	5.5936	0.9508	6.3801	0.8245	6.3809	0.2861	7.0856	0.0009			97.7347	6.3023	0.7625	7.668	0.5361	-0.2044	0.0601	-0.2322	0.0824			97.5614	1.0807	0.0141	1.0679	0.0734	1.1725	0.0583	0.9959	0.0081			97.5614	1.5729	0.0981	1.5781	0.0795	0.4809	0.0811	0.0559	0.0636
	97.9017	5.584	0.9073	6.3759	0.8171	6.3784	0.2778	7.0791	0.0002			97.9017	6.2888	0.7586	7.656	0.5373	-0.2019	0.0576	-0.2326	0.0836			97.7283	1.0819	0.0135	1.0677	0.0733	1.1693	0.0569	0.9945	0.0105			97.7283	1.5735	0.1042	1.577	0.076	0.4788	0.0798	0.0544	0.0632
	98.0686	5.577	0.8963	6.3792	0.8035	6.3659	0.2672	7.1076	0.0168			98.0686	6.2843	0.7503	7.6597	0.5375	-0.2035	0.0588	-0.2319	0.0832			97.895	1.0825	0.0095	1.0669	0.0721	1.1705	0.0578	0.9903	0.0105			97.895	1.5707	0.1007	1.5775	0.0732	0.4762	0.0795	0.0531	0.0617
	98.2358	5.5952	0.9291	6.3714	0.7979	6.3597	0.2584	7.105	0.0191			98.2358	6.284	0.762	7.6528	0.5436	-0.2038	0.0569	-0.2313	0.0843			98.0619	1.0827	0.0117	1.0665	0.0721	1.1671	0.0583	0.9906	0.0084			98.0619	1.5679	0.0994	1.5744	0.0715	0.4743	0.0786	0.0526	0.0616
	98.4028	5.6151	0.9451	6.3586	0.774	6.3518	0.2548	7.1015	0.0119			98.4028	6.2794	0.7621	7.631	0.5402	-0.2038	0.0603	-0.2308	0.0859			98.2289	1.0789	0.0133	1.0655	0.0683	1.1666	0.057	0.9911	0.0115			98.2289	1.5671	0.0992	1.5695	0.0717	0.4728	0.0815	0.0514	0.059
	98.5692	5.6141	0.9596	6.3506	0.7517	6.351	0.2569	7.0976	0.0131			98.5692	6.2744	0.7451	7.6324	0.5561	-0.2031	0.0623	-0.2311	0.0857			98.3956	1.0798	0.013	1.0647	0.0696	1.1644	0.0577	0.9904	0.0101			98.3956	1.566	0.1034	1.5694	0.0738	0.4717	0.0805	0.0494	0.0571
	98.7364	5.6309	0.955	6.3338	0.7503	6.3448	0.2297	7.0941	0.0194			98.7364	6.2884	0.7565	7.6362	0.5569	-0.2016	0.0616	-0.2315	0.0816			98.5625	1.0807	0.0113	1.063	0.0692	1.1632	0.0545	0.9912	0.008			98.5625	1.5646	0.1013	1.567	0.0735	0.4712	0.0811	0.048	0.0544
	98.9033	5.6286	0.95	6.3423	0.7474	6.3511	0.2261	7.1064	0.022			98.9033	6.2833	0.7432	7.634	0.5585	-0.2025	0.062	-0.2318	0.0829			98.7294	1.0784	0.0126	1.0631	0.0672	1.1637	0.055	0.9891	0.0078			98.7294	1.5645	0.101	1.5652	0.0713	0.4687	0.0814	0.0459	0.0522
	99.07	5.6473	0.9766	6.3219	0.6991	6.3502	0.214	7.1078	0.0254			99.07	6.2698	0.7201	7.6364	0.5525	-0.2022	0.0637	-0.2306	0.0867			98.8964	1.0781	0.0107	1.0611	0.0704	1.1632	0.0581	0.9868	0.0087			98.8964	1.5619	0.0999	1.5639	0.073	0.4698	0.0813	0.0446	0.0516
	99.2369	5.6546	0.9812	6.3119	0.7026	6.3461	0.2141	7.1029	0.0159			99.2369	6.2685	0.7264	7.6394	0.5543	-0.2003	0.0614	-0.2306	0.085			99.0633	1.0756	0.0119	1.0606	0.0656	1.1643	0.055	0.987	0.0079			99.0633	1.5581	0.1004	1.5644	0.0757	0.4688	0.0832	0.0431	0.0496
	99.4042	5.6437	0.9749	6.2996	0.687	6.3399	0.2017	7.1231	0.0036			99.4042	6.2634	0.7151	7.6411	0.5495	-0.2015	0.0616	-0.2317	0.086			99.2303	1.0745	0.015	1.0583	0.067	1.1642	0.0567	0.987	0.0089			99.2303	1.5602	0.1056	1.5648	0.0748	0.468	0.0843	0.0419	0.0467
	99.5711	5.6338	0.9668	6.2927	0.6571	6.3432	0.2138	7.1073	0.0064			99.5711	6.2779	0.7027	7.6378	0.5489	-0.2018	0.062	-0.2321	0.0867			99.3972	1.0761	0.0122	1.0579	0.0684	1.1633	0.055	0.9873	0.009			99.3972	1.556	0.1005	1.5621	0.0719	0.4668	0.087	0.0411	0.0455
	99.7383	5.6403	0.9714	6.2781	0.6367	6.3443	0.1825	7.1063	0.0196			99.7383	6.2725	0.6797	7.6407	0.5352	-0.2027	0.0623	-0.2319	0.0855			99.5639	1.0755	0.0115	1.057	0.0676	1.1615	0.0551	0.985	0.0068			99.5639	1.5532	0.1	1.5599	0.0731	0.4653	0.0848	0.0395	0.0435
	99.9053	5.6449	0.9799	6.2785	0.6422	6.3494	0.187	7.1162	0.0324			99.9053	6.2531	0.7091	7.6398	0.5231	-0.2017	0.0629	-0.2317	0.0862			99.7306	1.0744	0.013	1.0559	0.0657	1.1615	0.0572	0.9847	0.0067			99.7306	1.5516	0.0983	1.5569	0.0682	0.4631	0.0879	0.0388	0.0428
	100.072	5.6312	0.9624	6.2769	0.6445	6.3451	0.1838	7.0959	0.0385			100.072	6.236	0.7366	7.6293	0.5272	-0.2016	0.0621	-0.2302	0.0842			99.8972	1.0711	0.0113	1.0547	0.0682	1.1587	0.0565	0.9838	0.0055			99.8972	1.554	0.0979	1.5579	0.0732	0.4612	0.0853	0.0372	0.0415
	100.239	5.6251	0.973	6.2606	0.637	6.3275	0.1745	7.1042	0.0096			100.239	6.2218	0.7329	7.6295	0.5122	-0.2018	0.0618	-0.2313	0.0871			100.064	1.0703	0.0112	1.0545	0.0666	1.1566	0.0557	0.9813	0.0072			100.064	1.5502	0.0953	1.5544	0.0706	0.461	0.0864	0.0366	0.0384
	100.406	5.6315	0.9948	6.2608	0.6343	6.3227	0.1456	7.0896	0.0047			100.406	6.2132	0.7035	7.6233	0.5035	-0.2011	0.0624	-0.2305	0.0875			100.231	1.0701	0.0103	1.0527	0.0675	1.158	0.0564	0.9801	0.0087			100.231	1.55	0.0943	1.5503	0.0706	0.4604	0.0852	0.0345	0.0364
	100.574	5.6148	0.9844	6.2667	0.6346	6.3207	0.1435	7.0823	0.0335			100.574	6.2092	0.698	7.6316	0.5067	-0.201	0.064	-0.2311	0.0885			100.397	1.068	0.0123	1.0525	0.0657	1.1556	0.0574	0.9791	0.0074			100.397	1.5522	0.0952	1.5454	0.0703	0.457	0.0841	0.033	0.0358
	100.741	5.5929	0.9575	6.2469	0.6255	6.3106	0.1397	7.0775	0.0323			100.741	6.2142	0.6841	7.6325	0.5228	-0.202	0.0617	-0.2289	0.0875			100.564	1.0662	0.0096	1.0503	0.0658	1.1544	0.0591	0.978	0.0044			100.564	1.5491	0.0949	1.5458	0.0734	0.4557	0.083	0.0328	0.0346
	100.907	5.5907	0.9693	6.2278	0.6067	6.309	0.1492	7.079	0.0422			100.907	6.2188	0.697	7.6191	0.5133	-0.2016	0.0613	-0.2308	0.0878			100.731	1.0672	0.0136	1.0512	0.0655	1.1535	0.0577	0.9778	0.0064			100.731	1.549	0.0948	1.5424	0.0709	0.4552	0.0859	0.031	0.0334
	101.074	5.5805	0.9897	6.2083	0.5986	6.3121	0.1589	7.0624	0.0536			101.074	6.1907	0.6868	7.6407	0.5083	-0.2009	0.0669	-0.2288	0.0879			100.898	1.0683	0.0131	1.0489	0.0634	1.1526	0.0594	0.9743	0.0054			100.898	1.5433	0.0908	1.5448	0.0764	0.4526	0.0836	0.0299	0.0311
	101.24	5.598	1.023	6.2019	0.584	6.3159	0.157	7.0658	0.0308			101.24	6.1615	0.6676	7.6248	0.5185	-0.2003	0.067	-0.2286	0.0898			101.065	1.0668	0.0113	1.0497	0.0647	1.1528	0.0563	0.9748	0.0047			101.065	1.5419	0.0915	1.5409	0.0727	0.452	0.0848	0.0285	0.0299
	101.407	5.607	1.0226	6.1994	0.5653	6.3215	0.1307	7.0655	0.0361			101.407	6.1661	0.665	7.6241	0.5093	-0.1995	0.065	-0.2282	0.0881			101.232	1.0676	0.0111	1.0502	0.0607	1.1516	0.0595	0.9742	0.0082			101.232	1.5411	0.0905	1.541	0.0753	0.4494	0.0861	0.0273	0.0279
	101.574	5.6073	1.0427	6.2027	0.5483	6.3276	0.1259	7.0681	0.034			101.574	6.1712	0.664	7.6176	0.5047	-0.2005	0.0641	-0.2292	0.0911			101.399	1.0656	0.0126	1.05	0.0619	1.1512	0.0578	0.9728	0.0062			101.399	1.5422	0.0946	1.5396	0.0705	0.4465	0.0825	0.0264	0.0266
	101.741	5.5907	1.0414	6.1914	0.535	6.3322	0.1368	7.0566	0.0121			101.741	6.1735	0.6674	7.613	0.4985	-0.2015	0.0646	-0.231	0.088			101.566	1.0646	0.0137	1.0477	0.0622	1.1471	0.057	0.9729	0.0075			101.566	1.5372	0.093	1.5395	0.0716	0.4448	0.086	0.0254	0.0254
	101.908	5.5965	1.0467	6.1824	0.5019	6.3414	0.1472	7.0659	0.0247			101.908	6.1725	0.6437	7.5952	0.497	-0.1998	0.0666	-0.2293	0.0907			101.733	1.0635	0.013	1.0485	0.0641	1.1484	0.0598	0.9723	0.0092			101.733	1.5353	0.0933	1.5403	0.0709	0.4434	0.0862	0.0244	0.0238
	102.076	5.5954	1.0281	6.1821	0.5146	6.3348	0.1317	7.0609	0.0048			102.076	6.1671	0.6291	7.6217	0.5059	-0.1971	0.0679	-0.2297	0.0882			101.899	1.0643	0.0127	1.047	0.0636	1.1485	0.0595	0.972	0.0079			101.899	1.5352	0.0921	1.5403	0.0708	0.441	0.0858	0.0236	0.0214
	102.243	5.5829	1.0328	6.1819	0.5057	6.3242	0.1512	7.058	0.0205			102.243	6.1668	0.6391	7.6191	0.5071	-0.2006	0.066	-0.228	0.0896			102.066	1.062	0.0161	1.0468	0.0654	1.1442	0.0577	0.9713	0.0045			102.066	1.536	0.0938	1.5362	0.0702	0.4399	0.0832	0.0228	0.0204
	102.409	5.5811	1.0491	6.1768	0.5279	6.3239	0.1416	7.074	0.0252			102.409	6.1741	0.639	7.6099	0.5102	-0.2004	0.0677	-0.228	0.0909			102.233	1.061	0.014	1.0446	0.0646	1.1413	0.0574	0.9724	0.007			102.233	1.5349	0.0908	1.5365	0.0701	0.4381	0.0835	0.0211	0.0194
	102.576	5.553	1.0524	6.1731	0.5105	6.3303	0.1563	7.0723	0.0136			102.576	6.1695	0.6134	7.6057	0.5229	-0.2014	0.0658	-0.2274	0.0896			102.4	1.0603	0.0147	1.0444	0.0633	1.141	0.0607	0.9729	0.0042			102.4	1.5356	0.0913	1.5335	0.0681	0.4374	0.0837	0.0205	0.0178
	102.743	5.5722	1.0781	6.1623	0.4901	6.3218	0.1246	7.0566	0.016			102.743	6.154	0.6061	7.6045	0.5164	-0.2003	0.0654	-0.2284	0.0898			102.567	1.0582	0.0158	1.0429	0.0635	1.141	0.062	0.9691	0.0071			102.567	1.5323	0.0949	1.5313	0.0674	0.4354	0.0844	0.02	0.0171
	102.91	5.5641	1.0484	6.1586	0.4773	6.3295	0.1501	7.0491	0.0229			102.91	6.1357	0.604	7.603	0.5323	-0.1988	0.0665	-0.2285	0.0916			102.734	1.0605	0.0142	1.0437	0.0636	1.14	0.0612	0.9681	0.0066			102.734	1.5333	0.0961	1.5277	0.0683	0.4337	0.0833	0.0187	0.0158
	103.077	5.5262	0.9988	6.1603	0.4819	6.3182	0.1433	7.0593	0.0391			103.077	6.1406	0.584	7.5974	0.5209	-0.1985	0.0671	-0.2274	0.0937			102.901	1.0568	0.014	1.0436	0.062	1.1396	0.0592	0.9686	0.0053			102.901	1.5331	0.1	1.5263	0.0707	0.4333	0.0832	0.0178	0.015
	103.244	5.5061	0.9761	6.1472	0.4684	6.3078	0.1361	7.0511	0.0371			103.244	6.1107	0.563	7.6055	0.5304	-0.1983	0.0666	-0.2295	0.0912			103.067	1.0564	0.0129	1.0412	0.0624	1.1383	0.06	0.9669	0.0084			103.067	1.5295	0.0981	1.5249	0.0693	0.4326	0.0826	0.0175	0.0129
	103.411	5.5096	0.9832	6.1531	0.4771	6.2853	0.1204	7.0367	0.0527			103.411	6.0976	0.5798	7.5983	0.5332	-0.1983	0.0678	-0.2287	0.0935			103.234	1.0554	0.0116	1.0394	0.0666	1.136	0.0606	0.9664	0.0058			103.234	1.5269	0.0963	1.5281	0.0699	0.432	0.0829	0.0154	0.0117
	103.578	5.5118	0.9993	6.1408	0.4803	6.2939	0.1053	7.0419	0.0412			103.578	6.0935	0.5866	7.6024	0.5394	-0.1975	0.0695	-0.2274	0.0941			103.401	1.0537	0.013	1.0384	0.063	1.1356	0.0572	0.9657	0.0086			103.401	1.5252	0.098	1.5253	0.0682	0.4304	0.0844	0.0143	0.0101
	103.745	5.4991	0.9988	6.1246	0.4671	6.312	0.1123	7.0475	0.0545			103.745	6.0913	0.5982	7.6202	0.5414	-0.1986	0.0674	-0.2262	0.093			103.568	1.0552	0.0112	1.0368	0.0646	1.1368	0.058	0.966	0.0085			103.568	1.5243	0.0985	1.5233	0.0706	0.4283	0.083	0.0149	0.0087
	103.912	5.5091	1.0146	6.1213	0.4384	6.303	0.113	7.0337	0.0674			103.912	6.0763	0.5909	7.6069	0.544	-0.1973	0.0684	-0.2276	0.0918			103.734	1.0519	0.017	1.0379	0.0638	1.1368	0.0568	0.9665	0.0068			103.734	1.5227	0.0979	1.5194	0.0681	0.4276	0.0842	0.0126	0.0093
	104.078	5.5364	1.0087	6.1286	0.4525	6.2947	0.1242	7.0375	0.0517			104.078	6.0793	0.5945	7.6112	0.5428	-0.1979	0.0696	-0.227	0.092			103.902	1.053	0.014	1.0364	0.0615	1.136	0.0567	0.9645	0.0071			103.902	1.5221	0.0974	1.5205	0.0674	0.4259	0.0835	0.0117	0.0082
	104.245	5.5435	0.9973	6.1161	0.4436	6.303	0.1199	7.0422	0.0492			104.245	6.0698	0.5841	7.5992	0.5296	-0.1976	0.0673	-0.2276	0.0921			104.069	1.0517	0.0153	1.0344	0.0646	1.1329	0.056	0.9631	0.0049			104.069	1.5206	0.0962	1.5196	0.0676	0.4246	0.0846	0.0108	0.0066
	104.411	5.5223	1.0205	6.1089	0.4488	6.3058	0.129	7.032	0.0275			104.411	6.059	0.5778	7.5898	0.5205	-0.1989	0.0691	-0.2265	0.0926			104.236	1.0513	0.0153	1.0342	0.0624	1.1323	0.0564	0.961	0.0061			104.236	1.5191	0.0971	1.5178	0.0646	0.424	0.0822	0.0109	0.0044
	104.578	5.5208	1.0289	6.1179	0.4321	6.3114	0.132	7.0134	0.0476			104.578	6.0521	0.5676	7.5963	0.533	-0.1969	0.0703	-0.2262	0.0945			104.402	1.0492	0.013	1.0339	0.0634	1.1342	0.0577	0.9592	0.0058			104.402	1.5182	0.1081	1.5166	0.0709	0.4222	0.0825	0.0098	0.0035
	104.745	5.5191	1.0224	6.0986	0.4329	6.3141	0.1349	7.0207	0.0391			104.745	6.0335	0.5597	7.5661	0.5082	-0.1962	0.0687	-0.2253	0.0951			104.569	1.048	0.0132	1.0332	0.0637	1.1317	0.0571	0.9597	0.005			104.569	1.5166	0.1049	1.5151	0.069	0.4205	0.0824	0.008	0.003
	104.912	5.4961	1.0426	6.097	0.4456	6.3252	0.1346	7.0188	0.0366			104.912	6.0155	0.5596	7.5652	0.5104	-0.1968	0.0688	-0.2278	0.0916			104.736	1.0476	0.0154	1.032	0.064	1.1306	0.0559	0.9582	0.0086			104.736	1.5154	0.1017	1.5144	0.0666	0.4195	0.082	0.0074	0.0009
	105.079	5.4915	1.0559	6.1111	0.4373	6.3154	0.1274	7.0215	0.0306			105.079	6.0257	0.573	7.5727	0.4924	-0.1966	0.0709	-0.2273	0.0942			104.903	1.0438	0.0168	1.0319	0.0612	1.131	0.0571	0.9566	0.0092			104.903	1.5148	0.106	1.5092	0.0692	0.4177	0.0834	0.0065	0.0008
	105.246	5.5211	1.0304	6.1093	0.4337	6.2956	0.1372	7.022	0.0517			105.246	6.0134	0.5797	7.5644	0.5017	-0.198	0.0687	-0.2249	0.0945			105.07	1.0434	0.016	1.0318	0.0633	1.1302	0.0543	0.9561	0.0049			105.07	1.5126	0.1047	1.5126	0.0698	0.4177	0.0815	0.0048	0.0012
	105.412	5.5189	1.031	6.0997	0.443	6.3027	0.1186	7.0264	0.0496			105.412	6.0149	0.57	7.563	0.5287	-0.198	0.0695	-0.2259	0.0952			105.236	1.0422	0.0158	1.031	0.0613	1.1308	0.0598	0.9566	0.0085			105.236	1.5111	0.1055	1.511	0.0652	0.4159	0.0811	0.005	0.0013
	105.579	5.5261	1.0543	6.093	0.4323	6.2929	0.115	7.0141	0.0376			105.579	5.9908	0.5583	7.5533	0.5158	-0.1967	0.0693	-0.2246	0.0941			105.403	1.0403	0.0148	1.0281	0.0597	1.1308	0.059	0.9564	0.0098			105.403	1.5108	0.1062	1.5095	0.066	0.4136	0.0801	0.0036	0.004
	105.746	5.5314	1.0602	6.0901	0.4203	6.2965	0.1283	7.0183	0.0306			105.746	5.9846	0.5737	7.5601	0.5024	-0.1981	0.07	-0.2246	0.096			105.57	1.0407	0.0132	1.0255	0.0622	1.1275	0.0575	0.9557	0.0111			105.57	1.5117	0.1041	1.5063	0.0631	0.4134	0.0811	0.0031	0.0052
	105.913	5.5332	1.0812	6.0945	0.4108	6.2952	0.1413	7.017	0.0608			105.913	5.9745	0.5708	7.5555	0.5197	-0.1953	0.0714	-0.2258	0.0931			105.736	1.0396	0.0136	1.0251	0.0601	1.1272	0.0555	0.9542	0.0082			105.736	1.5094	0.1067	1.5027	0.0631	0.4113	0.0813	0.0024	0.0055
	106.08	5.524	1.0747	6.0905	0.3933	6.3032	0.1457	6.9996	0.0769			106.08	5.9664	0.5655	7.5539	0.5057	-0.1963	0.0715	-0.2256	0.0965			105.903	1.0404	0.013	1.0257	0.0601	1.1277	0.0572	0.9526	0.0063			105.903	1.5105	0.1097	1.5014	0.0648	0.4091	0.0792	0.0022	0.0064
	106.247	5.5247	1.0654	6.0978	0.3997	6.2911	0.1472	6.99	0.0852			106.247	5.9614	0.5519	7.5514	0.5158	-0.197	0.0704	-0.2244	0.0974			106.07	1.0404	0.0126	1.0277	0.0604	1.1263	0.0574	0.9535	0.0044			106.07	1.5084	0.1101	1.5002	0.0637	0.4084	0.0801	0.0016	0.0077
	106.414	5.5332	1.0808	6.0975	0.3927	6.2852	0.1481	6.9932	0.098			106.414	5.9701	0.563	7.5483	0.5283	-0.1954	0.0733	-0.2255	0.0954			106.237	1.0397	0.0163	1.0263	0.0593	1.1264	0.0579	0.9523	0.0068			106.237	1.5075	0.1083	1.4987	0.0627	0.4068	0.0797	0.0012	0.0081
	106.581	5.5272	1.0641	6.096	0.3664	6.2876	0.1457	6.9716	0.0813			106.581	5.9657	0.5554	7.5355	0.5327	-0.1949	0.0707	-0.2238	0.0964			106.404	1.0388	0.0144	1.0234	0.0589	1.1257	0.0567	0.9518	0.0086			106.404	1.5071	0.112	1.4978	0.0646	0.4065	0.0786	0.0004	0.0087
	106.748	5.5282	1.0346	6.0994	0.3708	6.2863	0.122	6.9857	0.0962			106.748	5.9451	0.5429	7.5259	0.5052	-0.1971	0.0691	-0.2234	0.0956			106.571	1.0396	0.0144	1.0217	0.0602	1.1251	0.0575	0.9513	0.0057			106.571	1.5034	0.1084	1.4962	0.0586	0.4044	0.0778	-0.0008	0.0098
	106.915	5.5227	1.0172	6.1061	0.3641	6.2866	0.1435	6.9703	0.0877			106.915	5.9381	0.5364	7.5114	0.5238	-0.1945	0.0705	-0.2239	0.0989			106.737	1.0368	0.0133	1.022	0.0624	1.1249	0.0548	0.952	0.0042			106.737	1.5055	0.1111	1.4952	0.0604	0.4028	0.0772	-0.0003	0.0108
	107.081	5.5236	1.0093	6.1001	0.3373	6.2861	0.1281	6.9629	0.0923			107.081	5.9399	0.5359	7.5065	0.5154	-0.1964	0.0697	-0.2261	0.098			106.904	1.0361	0.012	1.0204	0.0609	1.1236	0.0571	0.951	0.004			106.904	1.5029	0.1099	1.4945	0.0606	0.4012	0.0772	-0.0017	0.0124
	107.248	5.5076	1.0096	6.1091	0.345	6.2764	0.122	6.9683	0.0965			107.248	5.9328	0.5069	7.5144	0.5224	-0.1958	0.0704	-0.2248	0.0987			107.071	1.0375	0.0109	1.0187	0.0618	1.1249	0.0571	0.9508	0.0087			107.071	1.5019	0.1099	1.4933	0.0631	0.3998	0.0771	-0.0017	0.0118
	107.415	5.5064	1.0124	6.1129	0.3161	6.2825	0.1414	6.9659	0.1092			107.415	5.9266	0.5433	7.5153	0.5273	-0.1939	0.0696	-0.2242	0.097			107.237	1.0352	0.0116	1.0171	0.0618	1.1259	0.0546	0.9507	0.0077			107.237	1.4997	0.1113	1.491	0.0609	0.3966	0.0756	-0.0026	0.0125
	107.582	5.5114	0.9951	6.105	0.3276	6.2793	0.1339	6.9637	0.0979			107.582	5.9227	0.5369	7.506	0.5337	-0.1948	0.0712	-0.2245	0.0999			107.404	1.0323	0.0121	1.0171	0.0618	1.123	0.0549	0.9488	0.0062			107.404	1.4966	0.1084	1.491	0.0622	0.3962	0.0769	-0.002	0.0136
	107.749	5.5157	0.9636	6.1238	0.3306	6.2866	0.1438	6.9699	0.0877			107.749	5.9083	0.5396	7.5107	0.5576	-0.1947	0.0714	-0.2227	0.0979			107.571	1.0313	0.0131	1.0148	0.0622	1.1244	0.053	0.9488	0.0077			107.571	1.4955	0.1077	1.4908	0.0609	0.3939	0.0748	-0.0034	0.0151
	107.916	5.5024	0.9401	6.1152	0.3218	6.2783	0.1438	6.9629	0.0724			107.916	5.9123	0.5297	7.5267	0.5483	-0.1947	0.0729	-0.2239	0.0994			107.738	1.0339	0.0104	1.0132	0.0632	1.1241	0.055	0.9504	0.0076			107.738	1.4952	0.1093	1.4891	0.0586	0.3928	0.0747	-0.0041	0.0152
	108.083	5.4611	0.9517	6.114	0.318	6.2683	0.1317	6.9683	0.0653			108.083	5.9071	0.5176	7.5222	0.5415	-0.195	0.0718	-0.2219	0.1			107.904	1.0325	0.0125	1.0156	0.0626	1.1232	0.0552	0.9469	0.0076			107.904	1.4956	0.1124	1.4881	0.0596	0.3904	0.0744	-0.0045	0.0157
	108.25	5.4527	0.9803	6.1186	0.3051	6.2554	0.1279	6.97	0.0558			108.25	5.9004	0.527	7.5115	0.5371	-0.195	0.0728	-0.2238	0.0998			108.071	1.0308	0.0122	1.013	0.0623	1.1214	0.0513	0.9491	0.0074			108.071	1.4943	0.1126	1.4872	0.0614	0.3888	0.0749	-0.0044	0.0159
	108.408	5.4492	0.9908	6.1019	0.2797	6.2601	0.1225	6.9542	0.0633			108.408	5.8872	0.5304	7.5065	0.5214	-0.1932	0.0725	-0.2217	0.1006			108.237	1.0284	0.0144	1.0129	0.0641	1.1228	0.0514	0.9477	0.0055			108.237	1.4927	0.112	1.4839	0.0601	0.3885	0.0754	-0.0049	0.0172
	108.575	5.4537	0.9975	6.1066	0.2627	6.2646	0.1299	6.9488	0.0795			108.575	5.8905	0.5197	7.517	0.5395	-0.1927	0.0752	-0.223	0.1			108.404	1.0294	0.014	1.0134	0.0631	1.1235	0.0523	0.9469	0.0043			108.404	1.4925	0.1128	1.4824	0.0628	0.3874	0.0759	-0.0053	0.0172
	108.742	5.4496	0.9886	6.1054	0.2534	6.25	0.1104	6.9396	0.0686			108.742	5.8896	0.5248	7.506	0.5461	-0.1933	0.0745	-0.2214	0.1021			108.571	1.0276	0.0171	1.0116	0.063	1.1222	0.0535	0.9459	0.0041			108.571	1.4897	0.113	1.4823	0.0606	0.3858	0.0768	-0.0055	0.0179
	108.909	5.4661	0.9953	6.111	0.2446	6.2601	0.1357	6.9388	0.0731			108.909	5.8949	0.5099	7.4985	0.5371	-0.192	0.0751	-0.2217	0.1016			108.738	1.0263	0.0134	1.0107	0.0618	1.1212	0.0515	0.9452	0.0033			108.738	1.4922	0.1136	1.4835	0.0587	0.385	0.0767	-0.0053	0.0189
	109.076	5.4601	0.9753	6.1078	0.2283	6.2498	0.1321	6.9167	0.0664			109.076	5.8678	0.5313	7.4998	0.5371	-0.191	0.0742	-0.221	0.1019			108.904	1.0279	0.0145	1.0102	0.0599	1.1197	0.0532	0.9449	0.0052			108.904	1.4916	0.1131	1.481	0.0586	0.3841	0.0758	-0.0064	0.019
	109.243	5.451	0.9461	6.1099	0.2191	6.2374	0.1127	6.9023	0.0572			109.243	5.8556	0.5513	7.4904	0.533	-0.1916	0.0764	-0.2213	0.0984			109.071	1.0257	0.0097	1.0095	0.0629	1.12	0.0538	0.9452	0.0042			109.071	1.4955	0.1161	1.4818	0.0594	0.382	0.0741	-0.006	0.0198
	109.41	5.4324	0.9231	6.1128	0.1973	6.2509	0.1311	6.8951	0.0789			109.41	5.8371	0.5604	7.4977	0.5532	-0.1914	0.0747	-0.2222	0.1034			109.238	1.026	0.0109	1.0088	0.0631	1.1179	0.0557	0.9439	0.0045			109.238	1.4906	0.1137	1.4767	0.0615	0.3821	0.0743	-0.0072	0.0198
	109.576	5.4372	0.9351	6.105	0.1876	6.2322	0.108	6.8914	0.0661			109.576	5.8241	0.5501	7.4885	0.5668	-0.1916	0.0721	-0.2204	0.1025			109.405	1.0236	0.0102	1.008	0.0626	1.1173	0.0559	0.9434	0.0081			109.405	1.4882	0.1145	1.4747	0.058	0.3816	0.076	-0.0068	0.0196
	109.743	5.4344	0.9376	6.1072	0.176	6.2365	0.1007	6.9013	0.0658			109.743	5.8248	0.5652	7.4995	0.5619	-0.1914	0.0747	-0.2212	0.1024			109.571	1.0249	0.0106	1.0099	0.063	1.1149	0.0507	0.9424	0.0089			109.571	1.4879	0.1082	1.4759	0.0606	0.3804	0.0764	-0.0068	0.02
	109.91	5.4197	0.934	6.1174	0.1699	6.2475	0.1033	6.8814	0.058			109.91	5.8188	0.542	7.4757	0.5447	-0.1915	0.077	-0.2226	0.1007			109.738	1.0228	0.0111	1.0072	0.062	1.1144	0.0568	0.942	0.0067			109.738	1.4861	0.1079	1.4746	0.0637	0.3799	0.0756	-0.0078	0.0207
	110.078	5.4212	0.9195	6.1241	0.1709	6.2466	0.1018	6.8809	0.02			110.078	5.802	0.5223	7.4977	0.5443	-0.1935	0.0745	-0.2196	0.1006			109.904	1.0241	0.0111	1.0069	0.0643	1.117	0.0507	0.943	0.0094			109.904	1.4872	0.1114	1.4751	0.0586	0.3788	0.0742	-0.0081	0.0212
	110.244	5.4357	0.9183	6.1136	0.1596	6.2381	0.1267	6.8979	0.0472			110.244	5.7889	0.5015	7.4894	0.552	-0.1913	0.0743	-0.2205	0.1025			110.071	1.0228	0.0131	1.0052	0.0642	1.1113	0.0503	0.9428	0.0108			110.071	1.4819	0.1094	1.4744	0.0607	0.3771	0.0752	-0.0084	0.0222
	110.411	5.4293	0.911	6.1088	0.1745	6.242	0.1264	6.8935	0.055			110.411	5.7992	0.5062	7.4887	0.5528	-0.1903	0.0757	-0.2218	0.1013			110.238	1.0207	0.0119	1.0051	0.0606	1.1122	0.0506	0.9427	0.008			110.238	1.4785	0.1098	1.4716	0.0576	0.3745	0.0734	-0.0084	0.0222
	110.578	5.4224	0.9174	6.1066	0.1621	6.2394	0.137	6.903	0.0725			110.578	5.7922	0.5117	7.4841	0.5516	-0.1903	0.0755	-0.219	0.1051			110.405	1.022	0.0154	1.0034	0.061	1.1105	0.0509	0.9401	0.0079			110.405	1.4777	0.1085	1.4705	0.0581	0.3746	0.074	-0.009	0.0219
	110.745	5.4201	0.9153	6.0982	0.1664	6.2275	0.1293	6.8924	0.0507			110.745	5.7923	0.499	7.4764	0.5597	-0.1918	0.0761	-0.2188	0.1023			110.571	1.0184	0.0119	1.0024	0.0607	1.1076	0.0475	0.9387	0.0067			110.571	1.4786	0.1103	1.4702	0.0564	0.3733	0.0747	-0.0096	0.0224
	110.912	5.4057	0.9404	6.09	0.1567	6.2226	0.1355	6.8869	0.049			110.912	5.7855	0.485	7.4619	0.5798	-0.1891	0.0756	-0.2195	0.1037			110.738	1.021	0.0113	1.0021	0.0618	1.1087	0.046	0.939	0.0081			110.738	1.476	0.112	1.4684	0.0583	0.3731	0.0761	-0.0093	0.0225
	111.079	5.3761	0.9453	6.0723	0.1588	6.214	0.1352	6.8906	0.0487			111.079	5.8024	0.484	7.4678	0.5626	-0.1904	0.0753	-0.218	0.1052			110.905	1.0198	0.0102	1.0008	0.0601	1.1074	0.046	0.9394	0.0066			110.905	1.4732	0.1077	1.4682	0.0545	0.3705	0.0741	-0.01	0.0228
	111.246	5.3808	0.9699	6.0692	0.177	6.2081	0.113	6.8939	0.0578			111.246	5.7897	0.4706	7.455	0.5485	-0.1918	0.0756	-0.2202	0.1042			111.072	1.0202	0.009	0.9991	0.0593	1.1061	0.0466	0.938	0.0076			111.072	1.4735	0.1066	1.4645	0.0548	0.3686	0.0759	-0.0096	0.0228
	111.414	5.3783	0.9704	6.0733	0.17	6.1966	0.1173	6.873	0.05			111.414	5.7937	0.47	7.457	0.545	-0.1908	0.0741	-0.2197	0.1024			111.239	1.0168	0.0079	0.9986	0.0594	1.1038	0.0466	0.9363	0.0076			111.239	1.4705	0.1067	1.463	0.0555	0.3662	0.0757	-0.0096	0.0248
	111.581	5.3629	0.9644	6.0547	0.165	6.1866	0.1283	6.8674	0.0598			111.581	5.791	0.4551	7.4565	0.5573	-0.1905	0.0744	-0.2195	0.1031			111.406	1.017	0.0082	0.996	0.0604	1.1041	0.0501	0.9353	0.0071			111.406	1.4726	0.1079	1.4626	0.0519	0.3662	0.0751	-0.0104	0.0246
	111.748	5.3818	0.9538	6.0482	0.167	6.1991	0.1184	6.8542	0.0793			111.748	5.7765	0.4583	7.4555	0.5795	-0.1896	0.0768	-0.2192	0.105			111.572	1.0154	0.0097	0.9959	0.0609	1.1039	0.0506	0.9356	0.0068			111.572	1.4685	0.1081	1.4601	0.0536	0.365	0.0743	-0.0105	0.0249
	111.915	5.3901	0.935	6.0594	0.1681	6.1836	0.1254	6.8624	0.0963			111.915	5.759	0.4665	7.4531	0.5839	-0.1892	0.0765	-0.2175	0.1065			111.739	1.0164	0.0099	0.9971	0.061	1.1028	0.0508	0.9338	0.0082			111.739	1.4683	0.1074	1.4585	0.059	0.3632	0.0726	-0.0104	0.0236
	112.082	5.3831	0.9374	6.0486	0.1636	6.1693	0.1122	6.8734	0.0889			112.082	5.7498	0.4778	7.4555	0.5774	-0.1903	0.0774	-0.2176	0.1052			111.906	1.0147	0.0069	0.9948	0.0594	1.1036	0.0517	0.9344	0.0085			111.906	1.4671	0.1061	1.4593	0.0584	0.3619	0.072	-0.0106	0.0252
	112.249	5.359	0.9413	6.0458	0.1895	6.1598	0.1088	6.8646	0.0712			112.249	5.7493	0.4737	7.4412	0.5778	-0.1864	0.0781	-0.22	0.1036			112.073	1.0148	0.0093	0.9976	0.0627	1.1012	0.0508	0.9335	0.0096			112.073	1.464	0.1063	1.4573	0.0553	0.3605	0.0717	-0.0104	0.0258
	112.416	5.3544	0.9504	6.0411	0.1837	6.1465	0.1228	6.8683	0.0623			112.416	5.7393	0.4751	7.4394	0.5924	-0.189	0.0767	-0.2178	0.1065			112.24	1.0151	0.0096	0.9947	0.0606	1.0997	0.0534	0.9311	0.0079			112.24	1.4668	0.108	1.4543	0.0584	0.3587	0.0705	-0.011	0.0262
	112.583	5.3645	0.9451	6.0453	0.1719	6.1441	0.125	6.8502	0.0485			112.583	5.7387	0.4731	7.4328	0.578	-0.1886	0.0778	-0.2178	0.1058			112.406	1.0133	0.0087	0.9947	0.0597	1.1012	0.0493	0.931	0.011			112.406	1.4641	0.1098	1.4534	0.0592	0.3595	0.0718	-0.0104	0.0262
	112.75	5.3517	0.9459	6.0272	0.1724	6.1358	0.1093	6.8379	0.035			112.75	5.7292	0.4637	7.4318	0.5928	-0.1884	0.0791	-0.2177	0.1056			112.573	1.0125	0.0101	0.9951	0.06	1.0991	0.0507	0.9327	0.0059			112.573	1.463	0.1068	1.4544	0.0579	0.359	0.0697	-0.0112	0.0268
	112.917	5.339	0.9645	6.0256	0.1765	6.1424	0.0995	6.8406	0.0267			112.917	5.7206	0.4705	7.4238	0.5947	-0.1866	0.0794	-0.2162	0.1058			112.74	1.0136	0.0055	0.9939	0.0611	1.1004	0.0499	0.9321	0.0089			112.74	1.4618	0.1072	1.4514	0.0596	0.357	0.0702	-0.011	0.0269
	113.084	5.3403	0.9449	6.0155	0.1691	6.1282	0.0933	6.8207	0.0294			113.084	5.707	0.4377	7.4145	0.5908	-0.1896	0.0781	-0.216	0.108			112.907	1.0125	0.0076	0.9923	0.0606	1.1003	0.0505	0.9309	0.0076			112.907	1.4608	0.1096	1.4528	0.0596	0.3574	0.0687	-0.0106	0.0274
	113.251	5.3286	0.9338	6.0095	0.173	6.1262	0.108	6.8329	0.0422			113.251	5.6981	0.4415	7.4041	0.5878	-0.1868	0.08	-0.2161	0.1071			113.074	1.0118	0.0081	0.9922	0.0605	1.0987	0.0501	0.9301	0.0065			113.074	1.4589	0.1082	1.4512	0.0575	0.3551	0.069	-0.0115	0.0272
	113.418	5.3305	0.9392	6.005	0.1748	6.1168	0.1084	6.8273	0.0579			113.418	5.6978	0.4481	7.4042	0.5914	-0.1863	0.0804	-0.2166	0.1076			113.241	1.0104	0.008	0.9904	0.0604	1.0979	0.0489	0.9293	0.0039			113.241	1.4575	0.1077	1.451	0.0604	0.356	0.0691	-0.0114	0.0273
	113.584	5.3445	0.9503	5.9988	0.1871	6.1156	0.1159	6.832	0.0529			113.584	5.6964	0.4535	7.4031	0.5887	-0.1879	0.08	-0.2168	0.1058			113.407	1.0107	0.0089	0.9905	0.0578	1.0982	0.0492	0.9295	0.0027			113.407	1.4575	0.1086	1.4457	0.0563	0.3546	0.0691	-0.0104	0.0266
	113.752	5.3746	0.9814	5.9877	0.1838	6.1083	0.0984	6.8221	0.0409			113.752	5.6896	0.4399	7.4053	0.5955	-0.1886	0.0782	-0.2147	0.1084			113.574	1.0089	0.0091	0.991	0.0589	1.0976	0.0476	0.9293	0.0069			113.574	1.454	0.1056	1.4479	0.0562	0.3535	0.07	-0.0108	0.0276
	113.918	5.3547	0.9338	5.9902	0.1775	6.0977	0.1099	6.8173	0.0431			113.918	5.6931	0.4258	7.3984	0.6151	-0.189	0.08	-0.2156	0.106			113.741	1.0072	0.0087	0.9888	0.0584	1.0982	0.0462	0.9287	0.0093			113.741	1.4537	0.1048	1.4451	0.0553	0.3522	0.0693	-0.0108	0.0277
	114.085	5.3568	0.8568	5.9889	0.1693	6.0887	0.0914	6.8017	0.0528			114.085	5.698	0.4239	7.3885	0.6353	-0.1861	0.0811	-0.2157	0.1068			113.907	1.0077	0.0091	0.9879	0.0592	1.0975	0.0476	0.9299	0.0111			113.907	1.4521	0.1092	1.4446	0.0587	0.3515	0.0694	-0.0112	0.0281
	114.252	5.3524	0.8621	5.9815	0.1837	6.0922	0.0967	6.8093	0.0482			114.252	5.6768	0.4142	7.3773	0.6486	-0.1875	0.0795	-0.2159	0.108			114.074	1.0074	0.008	0.9873	0.0584	1.0966	0.0452	0.9291	0.0108			114.074	1.4517	0.1079	1.4427	0.057	0.3503	0.0702	-0.012	0.0286
	114.419	5.3319	0.8913	5.9888	0.1891	6.0856	0.1067	6.8057	0.0485			114.419	5.6781	0.4335	7.3785	0.6258	-0.1865	0.0802	-0.2159	0.1103			114.241	1.0065	0.0078	0.9894	0.0611	1.0969	0.0432	0.93	0.0105			114.241	1.4514	0.1114	1.4444	0.0534	0.3481	0.0701	-0.0123	0.0283
	114.579	5.3155	0.8968	5.9815	0.1821	6.0788	0.1113	6.7864	0.0656			114.579	5.6662	0.4149	7.3804	0.6319	-0.1879	0.0799	-0.2158	0.1079			114.407	1.0053	0.0103	0.9854	0.0563	1.0962	0.0467	0.9294	0.0109			114.407	1.4506	0.113	1.4426	0.0551	0.3472	0.07	-0.0122	0.0275
	114.746	5.2966	0.896	5.9706	0.1815	6.0808	0.1055	6.7815	0.0624			114.746	5.6477	0.4072	7.3671	0.6358	-0.1861	0.083	-0.214	0.111			114.574	1.0063	0.0117	0.9855	0.0603	1.096	0.0482	0.9286	0.0111			114.574	1.4499	0.112	1.4417	0.0597	0.3466	0.0698	-0.0121	0.0286
	114.913	5.2826	0.9239	5.9699	0.163	6.0603	0.0904	6.7678	0.0765			114.913	5.64	0.3928	7.3707	0.6316	-0.1864	0.0799	-0.2137	0.1099			114.741	1.0061	0.0078	0.9863	0.0609	1.0953	0.0464	0.9291	0.0115			114.741	1.4485	0.1104	1.4417	0.0546	0.3465	0.0689	-0.0124	0.0284
	115.08	5.2949	0.9473	5.9588	0.1795	6.067	0.0941	6.7599	0.062			115.08	5.6233	0.4043	7.3745	0.6438	-0.1849	0.0813	-0.214	0.1102			114.908	1.0034	0.0111	0.9849	0.0593	1.0953	0.0458	0.9284	0.0086			114.908	1.45	0.1152	1.4433	0.0543	0.3452	0.0689	-0.0116	0.029
	115.247	5.2906	0.9512	5.9518	0.1658	6.0752	0.0975	6.7558	0.0635			115.247	5.6164	0.3995	7.3756	0.638	-0.1865	0.0827	-0.2142	0.1097			115.074	1.0038	0.0111	0.9847	0.0546	1.0928	0.0466	0.929	0.0079			115.074	1.4486	0.1125	1.4414	0.0547	0.3449	0.0691	-0.0119	0.0286
	115.414	5.3021	0.9689	5.9405	0.1811	6.0653	0.0967	6.7458	0.0756			115.414	5.6181	0.3852	7.3599	0.6318	-0.1863	0.0813	-0.2145	0.111			115.241	1.0028	0.0103	0.9854	0.0579	1.093	0.0471	0.9283	0.0091			115.241	1.4467	0.111	1.4405	0.0538	0.3433	0.0674	-0.0118	0.0293
	115.581	5.3074	0.9529	5.9359	0.1723	6.0533	0.1162	6.7327	0.0913			115.581	5.6248	0.3726	7.3624	0.6431	-0.1876	0.0803	-0.2153	0.1125			115.408	1.0019	0.0082	0.9838	0.0597	1.0916	0.0469	0.9285	0.0103			115.408	1.4422	0.1097	1.4411	0.0574	0.3427	0.0675	-0.012	0.0296
	115.748	5.3154	0.9831	5.9292	0.1854	6.0555	0.1183	6.7343	0.0916			115.748	5.6059	0.4075	7.3745	0.6344	-0.1848	0.0828	-0.213	0.1114			115.575	1.0005	0.0062	0.9834	0.0592	1.0918	0.0453	0.9287	0.009			115.575	1.4389	0.1081	1.4359	0.0549	0.342	0.0681	-0.0123	0.0291
	115.915	5.3242	0.9789	5.9272	0.1799	6.0454	0.119	6.7344	0.0867			115.915	5.5844	0.4402	7.3496	0.654	-0.1845	0.0821	-0.2131	0.1126			115.742	1.0018	0.0097	0.9815	0.06	1.0923	0.0514	0.9281	0.012			115.742	1.4408	0.1085	1.4343	0.0557	0.3404	0.0694	-0.013	0.0291
	116.081	5.3313	0.98	5.9364	0.1739	6.0617	0.1388	6.7367	0.1118			116.081	5.5695	0.4533	7.353	0.6479	-0.1859	0.0813	-0.2145	0.1102			115.908	0.999	0.0094	0.982	0.0599	1.091	0.0495	0.9283	0.009			115.908	1.44	0.1109	1.433	0.0562	0.34	0.0685	-0.0126	0.0287
	116.248	5.3502	1.0038	5.9266	0.158	6.0518	0.1305	6.7152	0.1249			116.248	5.5721	0.4468	7.3444	0.6635	-0.1842	0.0827	-0.2113	0.1121			116.075	1	0.0093	0.9803	0.0576	1.0887	0.0482	0.9281	0.0074			116.075	1.4374	0.1082	1.432	0.0534	0.3386	0.0682	-0.0124	0.0286
	116.415	5.3286	0.976	5.9255	0.1758	6.0526	0.1324	6.7272	0.1139			116.415	5.5624	0.4601	7.3483	0.6618	-0.1841	0.0803	-0.2123	0.1095			116.242	0.9996	0.0092	0.981	0.0563	1.0894	0.0496	0.9257	0.0077			116.242	1.4359	0.1055	1.4299	0.0522	0.337	0.0663	-0.0123	0.0293
	116.582	5.3179	0.9604	5.914	0.1868	6.0478	0.1364	6.7248	0.1061			116.582	5.5498	0.444	7.3286	0.6673	-0.184	0.0814	-0.2123	0.1114			116.408	0.999	0.0085	0.9812	0.0586	1.0896	0.0502	0.9243	0.0073			116.408	1.4357	0.1052	1.4285	0.0532	0.3371	0.0681	-0.0127	0.0297
	116.749	5.3203	0.9628	5.9072	0.1922	6.0316	0.1394	6.7247	0.1092			116.749	5.5537	0.4319	7.3284	0.6885	-0.1831	0.0841	-0.2129	0.111			116.575	0.999	0.0072	0.9806	0.0593	1.0902	0.0493	0.927	0.0094			116.575	1.438	0.1089	1.4263	0.0501	0.3361	0.068	-0.0125	0.0296
	116.916	5.328	0.9502	5.9039	0.1997	6.0253	0.1525	6.7235	0.1148			116.916	5.5486	0.4611	7.3251	0.693	-0.1859	0.0818	-0.2117	0.1133			116.742	0.9962	0.0082	0.9789	0.0593	1.0885	0.0454	0.9263	0.0083			116.742	1.434	0.1066	1.4244	0.0518	0.3357	0.0685	-0.012	0.0298
	117.083	5.3102	0.9277	5.9146	0.193	6.0283	0.1468	6.7146	0.1138			117.083	5.5444	0.4471	7.3073	0.6804	-0.1836	0.0828	-0.2116	0.114			116.909	0.9961	0.0077	0.9776	0.0585	1.0905	0.047	0.9258	0.0097			116.909	1.4345	0.1066	1.4266	0.0507	0.3362	0.0668	-0.0121	0.0297
	117.249	5.2903	0.9131	5.9144	0.1864	6.026	0.1836	6.7252	0.1057			117.249	5.5382	0.4269	7.3074	0.6782	-0.1838	0.0849	-0.2103	0.1135			117.076	0.9968	0.0079	0.9785	0.0585	1.092	0.0475	0.9263	0.0058			117.076	1.4337	0.107	1.4252	0.0516	0.3347	0.0678	-0.0127	0.0296
	117.416	5.2741	0.916	5.9165	0.1762	6.0143	0.1707	6.7051	0.0849			117.416	5.5358	0.3968	7.2907	0.6871	-0.1824	0.0837	-0.211	0.1137			117.243	0.995	0.0104	0.9797	0.0552	1.0887	0.0474	0.9257	0.007			117.243	1.4308	0.1058	1.4258	0.05	0.333	0.0668	-0.0124	0.0292
	117.583	5.276	0.9076	5.9233	0.1818	6.0058	0.1837	6.6901	0.0765			117.583	5.5306	0.4018	7.3038	0.6955	-0.1833	0.0827	-0.2113	0.112			117.409	0.9957	0.0083	0.9783	0.0571	1.0897	0.0477	0.927	0.0084			117.409	1.4288	0.1065	1.4232	0.0512	0.3329	0.0666	-0.0121	0.0293
	117.751	5.2696	0.9006	5.9098	0.1774	5.9974	0.198	6.6842	0.0735			117.751	5.53	0.3851	7.3003	0.6982	-0.1825	0.085	-0.2104	0.1126			117.576	0.993	0.0083	0.9749	0.0597	1.0891	0.0483	0.9261	0.0076			117.576	1.4284	0.1024	1.423	0.0504	0.3316	0.0687	-0.012	0.0297
	117.917	5.2718	0.8985	5.9139	0.1977	5.9927	0.1896	6.667	0.0877			117.917	5.5211	0.3884	7.3034	0.6917	-0.1827	0.0853	-0.2094	0.113			117.743	0.9931	0.0088	0.9732	0.0587	1.0893	0.0485	0.9261	0.0058			117.743	1.4283	0.1058	1.4208	0.0527	0.3311	0.0675	-0.0127	0.0285
	118.084	5.27	0.9028	5.9035	0.2056	6.0074	0.214	6.6706	0.0649			118.084	5.5239	0.3756	7.3021	0.6848	-0.1827	0.0854	-0.2107	0.1132			117.91	0.9937	0.0095	0.9741	0.0555	1.0868	0.0459	0.9258	0.0066			117.91	1.4272	0.1063	1.4208	0.0498	0.3302	0.0654	-0.0128	0.0285
	118.251	5.2731	0.9254	5.9041	0.2018	5.999	0.2149	6.6585	0.0619			118.251	5.5215	0.3678	7.3055	0.6928	-0.1813	0.0875	-0.2102	0.1146			118.077	0.9912	0.0121	0.9745	0.0629	1.0892	0.0453	0.925	0.0077			118.077	1.4255	0.1082	1.4198	0.0501	0.3283	0.0658	-0.0128	0.0299
	118.418	5.2792	0.9446	5.8965	0.2065	5.995	0.2084	6.6481	0.0764			118.418	5.5113	0.3594	7.304	0.7053	-0.1826	0.082	-0.2096	0.1149			118.243	0.9906	0.0075	0.9731	0.0607	1.0902	0.0457	0.9252	0.0054			118.243	1.4266	0.1098	1.4187	0.0513	0.3285	0.0664	-0.0123	0.0298
	118.585	5.2584	0.9374	5.8953	0.2225	6.0037	0.2358	6.6424	0.0668			118.585	5.4987	0.3467	7.2932	0.7055	-0.1808	0.0848	-0.2097	0.1151			118.41	0.9905	0.0081	0.9743	0.061	1.0885	0.0461	0.924	0.0061			118.41	1.4231	0.1074	1.4185	0.0508	0.3289	0.0674	-0.0125	0.0291
	118.752	5.2635	0.935	5.8921	0.2093	5.9936	0.2368	6.6324	0.0621			118.752	5.4932	0.3479	7.312	0.7164	-0.1809	0.0857	-0.2102	0.1124			118.576	0.992	0.0071	0.9761	0.0611	1.087	0.0475	0.9234	0.0088			118.576	1.4236	0.1084	1.4153	0.0485	0.3281	0.0652	-0.0126	0.0284
	118.919	5.2615	0.9455	5.8935	0.2169	5.9702	0.2294	6.6158	0.0533			118.919	5.4849	0.3487	7.3118	0.7459	-0.1827	0.0862	-0.2086	0.117			118.743	0.9908	0.006	0.9759	0.0608	1.0873	0.0469	0.9243	0.0079			118.743	1.4235	0.1061	1.4149	0.0478	0.327	0.0643	-0.0128	0.0284
	119.086	5.2665	0.9453	5.89	0.206	5.9726	0.2343	6.6129	0.0479			119.086	5.477	0.3212	7.3058	0.7427	-0.1815	0.0842	-0.2075	0.1158			118.91	0.9883	0.0089	0.9741	0.0615	1.0852	0.0455	0.923	0.0082			118.91	1.4225	0.1087	1.4125	0.047	0.3246	0.0637	-0.0131	0.0286
	119.253	5.2725	0.9425	5.8918	0.2112	5.9689	0.2488	6.611	0.0566			119.253	5.4846	0.3191	7.2995	0.7451	-0.1818	0.0859	-0.2085	0.1161			119.077	0.9889	0.0073	0.9737	0.0602	1.0866	0.0425	0.9237	0.0083			119.077	1.4226	0.1078	1.4106	0.0445	0.3236	0.0631	-0.0134	0.0284
	119.42	5.2545	0.9286	5.8802	0.1961	5.9631	0.2458	6.5957	0.0641			119.42	5.4712	0.3136	7.31	0.7316	-0.1813	0.0854	-0.2086	0.1134			119.243	0.9865	0.0075	0.9715	0.0603	1.0874	0.041	0.9228	0.0095			119.243	1.4197	0.1091	1.4096	0.0453	0.3234	0.0636	-0.0135	0.0282
	119.587	5.2653	0.9273	5.8884	0.1982	5.9603	0.2132	6.5857	0.0609			119.587	5.467	0.3053	7.2957	0.7424	-0.1815	0.086	-0.2095	0.1169			119.41	0.9883	0.0068	0.9717	0.0587	1.0873	0.0422	0.9213	0.0082			119.41	1.4194	0.1084	1.4094	0.044	0.3227	0.0644	-0.0134	0.0288
	119.754	5.2838	0.9255	5.8913	0.1851	5.9594	0.2318	6.5712	0.035			119.754	5.462	0.3009	7.3011	0.7312	-0.1807	0.0864	-0.2072	0.1169			119.577	0.987	0.0079	0.9712	0.0617	1.0876	0.0417	0.9232	0.009			119.577	1.4185	0.1071	1.4075	0.0443	0.3223	0.0633	-0.0128	0.029
	119.921	5.253	0.9509	5.8932	0.1936	5.952	0.2332	6.5586	0.0326			119.921	5.4535	0.3041	7.3165	0.7378	-0.1799	0.084	-0.2086	0.1158			119.744	0.9875	0.007	0.969	0.0601	1.0856	0.0393	0.924	0.0082			119.744	1.4175	0.1064	1.4059	0.0444	0.3205	0.0631	-0.0129	0.029
	120.087	5.2402	0.9836	5.8887	0.18	5.9687	0.2349	6.5547	0.0351			120.087	5.4476	0.2788	7.3037	0.7411	-0.1782	0.0878	-0.2081	0.1149			119.911	0.9854	0.0083	0.971	0.0622	1.0865	0.0414	0.923	0.0085			119.911	1.4172	0.106	1.4091	0.0425	0.3194	0.0645	-0.0133	0.0281
	120.254	5.224	0.9572	5.8985	0.1757	5.9526	0.2277	6.5415	0.0282			120.254	5.4504	0.2716	7.3051	0.7574	-0.1809	0.0853	-0.2091	0.1185			120.077	0.984	0.006	0.968	0.0621	1.0842	0.0426	0.9234	0.0091			120.077	1.4185	0.1069	1.4053	0.0425	0.3193	0.064	-0.0131	0.0288
	120.421	5.1859	0.9176	5.9104	0.1656	5.9521	0.2164	6.5426	0.0263			120.421	5.4454	0.2738	7.3046	0.7783	-0.18	0.0855	-0.2077	0.1174			120.244	0.9849	0.0068	0.9687	0.0597	1.0851	0.0421	0.9226	0.0086			120.244	1.4194	0.1037	1.4052	0.0403	0.3184	0.0635	-0.0136	0.0289
	120.588	5.1665	0.9012	5.9049	0.1697	5.9554	0.2199	6.5148	0.0178			120.588	5.4389	0.2679	7.2921	0.7616	-0.1798	0.0862	-0.2062	0.12			120.411	0.9851	0.0089	0.9697	0.0587	1.0846	0.0396	0.9219	0.0084			120.411	1.4178	0.1055	1.4031	0.0402	0.3169	0.064	-0.0131	0.0286
	120.755	5.1431	0.906	5.8903	0.1624	5.9665	0.2151	6.5243	0.0416			120.755	5.4345	0.2555	7.2894	0.7545	-0.1794	0.0901	-0.2073	0.1177			120.578	0.9861	0.0055	0.9693	0.0621	1.0849	0.0403	0.924	0.0091			120.578	1.4166	0.105	1.4041	0.0403	0.3156	0.0648	-0.0134	0.029
	120.921	5.154	0.9521	5.8929	0.1587	5.9564	0.2323	6.5084	0.0559			120.921	5.4222	0.2437	7.2924	0.7656	-0.179	0.0879	-0.2076	0.1181			120.744	0.9832	0.0059	0.9689	0.0621	1.0832	0.0431	0.9219	0.0094			120.744	1.4148	0.1035	1.4017	0.0432	0.3151	0.062	-0.0131	0.0283
	121.088	5.1537	0.9742	5.8887	0.1421	5.9423	0.2305	6.5096	0.0447			121.088	5.4215	0.2337	7.2772	0.7549	-0.1795	0.0844	-0.2057	0.1178			120.911	0.9823	0.0081	0.9696	0.0619	1.0845	0.0396	0.9227	0.0103			120.911	1.4157	0.1075	1.3992	0.0417	0.3138	0.0628	-0.0131	0.0289
	121.255	5.1442	0.9449	5.8895	0.1377	5.9309	0.2321	6.5105	0.0577			121.255	5.406	0.2271	7.2841	0.7533	-0.1789	0.087	-0.2077	0.1184			121.078	0.9824	0.0061	0.9687	0.0621	1.0848	0.0409	0.9213	0.0114			121.078	1.4141	0.1053	1.3995	0.0399	0.3125	0.0626	-0.0134	0.0282
	121.422	5.123	0.9342	5.8869	0.1429	5.9197	0.2429	6.4977	0.0427			121.422	5.4092	0.2336	7.2771	0.7623	-0.1788	0.0907	-0.2061	0.1212			121.245	0.9822	0.0084	0.9694	0.0588	1.0825	0.0409	0.9224	0.0114			121.245	1.4126	0.1048	1.3974	0.0418	0.3124	0.061	-0.0131	0.0289
	121.589	5.1166	0.9153	5.8738	0.1269	5.9121	0.2357	6.4925	0.0394			121.589	5.4053	0.2251	7.262	0.7653	-0.1777	0.0892	-0.2056	0.1183			121.412	0.9802	0.0077	0.9686	0.0578	1.0822	0.0433	0.9222	0.0131			121.412	1.4117	0.1037	1.399	0.039	0.3115	0.0604	-0.0137	0.0294
	121.756	5.1003	0.9036	5.8852	0.132	5.9157	0.2425	6.4734	0.042			121.756	5.4008	0.2285	7.2645	0.7631	-0.1794	0.0868	-0.2058	0.1168			121.579	0.9789	0.0077	0.965	0.0606	1.0822	0.0373	0.9229	0.0122			121.579	1.4122	0.1069	1.3997	0.0389	0.3101	0.06	-0.0136	0.0287
	121.922	5.1147	0.907	5.8675	0.1199	5.9069	0.2309	6.4654	0.0357			121.922	5.4004	0.215	7.2607	0.7646	-0.1805	0.0875	-0.2061	0.1199			121.745	0.9778	0.0096	0.9676	0.0573	1.0824	0.0399	0.922	0.0117			121.745	1.4111	0.1078	1.3969	0.0401	0.3097	0.0596	-0.0136	0.0288
	122.089	5.1157	0.9094	5.8734	0.1113	5.9154	0.2417	6.4538	0.0154			122.089	5.3932	0.2186	7.2486	0.7706	-0.1777	0.0893	-0.2046	0.121			121.912	0.9788	0.0067	0.9674	0.0595	1.0822	0.04	0.9212	0.011			121.912	1.4084	0.1096	1.3987	0.0424	0.3097	0.0606	-0.0128	0.0285
	122.256	5.1269	0.8917	5.8692	0.1141	5.9177	0.2576	6.4416	0.0067			122.256	5.3827	0.2178	7.2551	0.787	-0.1771	0.0893	-0.2058	0.122			122.079	0.9799	0.0061	0.9668	0.0584	1.0839	0.0401	0.9219	0.0094			122.079	1.4066	0.1065	1.3961	0.0399	0.3094	0.0601	-0.0131	0.0283
	122.424	5.126	0.9014	5.8804	0.1206	5.9164	0.2645	6.438	0.0013			122.424	5.3857	0.2137	7.2455	0.8078	-0.1773	0.0897	-0.2069	0.1204			122.246	0.9778	0.0094	0.967	0.0585	1.0844	0.0413	0.92	0.0093			122.246	1.4047	0.1062	1.3943	0.0394	0.3088	0.0605	-0.013	0.0296
	122.591	5.1097	0.8962	5.8857	0.102	5.9141	0.2717	6.4335	0.0079			122.591	5.3879	0.2166	7.2516	0.7927	-0.1772	0.0914	-0.2037	0.1188			122.413	0.9786	0.0068	0.965	0.0596	1.0839	0.0405	0.9191	0.0121			122.413	1.4057	0.1035	1.3948	0.0389	0.3076	0.0592	-0.0129	0.0286
	122.757	5.1145	0.8737	5.8862	0.1094	5.9058	0.2749	6.4096	0.0088			122.757	5.3878	0.2217	7.2515	0.787	-0.1768	0.0886	-0.2042	0.119			122.58	0.9791	0.0076	0.9684	0.0576	1.0825	0.0405	0.9189	0.0073			122.58	1.4063	0.1038	1.3942	0.0396	0.3078	0.0596	-0.0126	0.0294
	122.924	5.1446	0.8665	5.8791	0.1059	5.9106	0.268	6.4078	0.0133			122.924	5.3809	0.2187	7.255	0.8027	-0.1784	0.089	-0.2036	0.1209			122.747	0.9779	0.0079	0.9676	0.0584	1.0829	0.0374	0.921	0.0058			122.747	1.4065	0.1009	1.3932	0.0387	0.3074	0.0596	-0.0129	0.0287
	123.091	5.172	0.9143	5.8855	0.0937	5.8984	0.287	6.4024	0.0173			123.091	5.3731	0.2048	7.2529	0.8008	-0.1775	0.0889	-0.2046	0.1207			122.914	0.9783	0.0082	0.968	0.0575	1.0823	0.0364	0.9223	0.0045			122.914	1.4044	0.0989	1.3935	0.0402	0.3075	0.0589	-0.0123	0.0293
	123.258	5.1308	0.9006	5.881	0.0834	5.9081	0.2979	6.4022	0.0022			123.258	5.3593	0.2083	7.2448	0.8031	-0.1769	0.0909	-0.2037	0.1234			123.081	0.9763	0.0066	0.9657	0.0574	1.0864	0.0365	0.9188	0.0071			123.081	1.4052	0.1026	1.3916	0.0405	0.3069	0.0578	-0.0121	0.0285
	123.417	5.0926	0.8589	5.8874	0.079	5.8953	0.3026	6.3995	0.0034			123.417	5.3518	0.2115	7.2481	0.8151	-0.1769	0.0899	-0.2035	0.1216			123.247	0.9778	0.007	0.9649	0.0558	1.0834	0.035	0.9198	0.0057			123.247	1.4049	0.1018	1.3914	0.0402	0.307	0.058	-0.0127	0.0293
	123.584	5.0822	0.8557	5.8764	0.0784	5.8891	0.2939	6.3889	0.0248			123.584	5.3472	0.2188	7.2459	0.8141	-0.1772	0.0922	-0.2044	0.1214			123.414	0.9756	0.007	0.9643	0.0555	1.0844	0.0349	0.9205	0.0041			123.414	1.403	0.0989	1.3901	0.0375	0.3054	0.0581	-0.0129	0.0289
	123.751	5.0712	0.8451	5.895	0.0773	5.8842	0.3068	6.3857	0.0193			123.751	5.3307	0.2075	7.2379	0.8197	-0.1763	0.0897	-0.1998	0.123			123.581	0.9761	0.0077	0.9652	0.0519	1.0839	0.037	0.9222	0.0047			123.581	1.4011	0.0998	1.3891	0.0365	0.3058	0.0578	-0.0125	0.0284
	123.918	5.0759	0.8645	5.9036	0.0736	5.8838	0.3161	6.3926	0.0159			123.918	5.324	0.2083	7.2235	0.8226	-0.1748	0.092	-0.2018	0.1244			123.747	0.9762	0.0073	0.965	0.054	1.0869	0.0374	0.9222	0.0068			123.747	1.401	0.1	1.387	0.036	0.3058	0.0595	-0.0118	0.0284
	124.085	5.0556	0.859	5.8981	0.0879	5.8844	0.3202	6.3849	0.0022			124.085	5.3158	0.2203	7.2248	0.8303	-0.1754	0.0918	-0.2023	0.1216			123.914	0.9755	0.0054	0.9641	0.0554	1.083	0.0374	0.9232	0.0063			123.914	1.4012	0.1024	1.3863	0.0346	0.3053	0.0599	-0.0115	0.0285
	124.252	5.0457	0.8641	5.8986	0.101	5.8823	0.3109	6.3728	0.0252			124.252	5.305	0.2221	7.2341	0.8285	-0.173	0.0927	-0.2017	0.1218			124.081	0.9736	0.0057	0.9635	0.0552	1.084	0.0369	0.9209	0.0081			124.081	1.3979	0.1011	1.3878	0.0359	0.3034	0.0568	-0.0115	0.0287
	124.419	5.0424	0.8855	5.8916	0.0962	5.883	0.3187	6.3612	0.03			124.419	5.3094	0.215	7.2375	0.8183	-0.1736	0.0913	-0.2008	0.1226			124.248	0.9727	0.0072	0.963	0.0555	1.0839	0.0371	0.9215	0.0084			124.248	1.3979	0.0962	1.3849	0.0377	0.303	0.0568	-0.0119	0.0279
	124.586	5.0496	0.8804	5.8904	0.0854	5.8758	0.3155	6.3637	0.0188			124.586	5.302	0.1974	7.2317	0.8273	-0.1748	0.0922	-0.2005	0.1226			124.415	0.9723	0.0052	0.9628	0.0547	1.0818	0.0374	0.9229	0.0075			124.415	1.3965	0.0973	1.386	0.0345	0.3017	0.0561	-0.0121	0.0281
	124.752	5.0384	0.889	5.9	0.0736	5.8571	0.309	6.3477	0.0166			124.752	5.3034	0.1825	7.2225	0.8195	-0.174	0.094	-0.201	0.122			124.582	0.9727	0.0064	0.9636	0.0519	1.0803	0.0354	0.9222	0.0103			124.582	1.3977	0.094	1.3842	0.0359	0.3018	0.0559	-0.0117	0.0288
	124.919	5.0464	0.9043	5.887	0.0874	5.8681	0.3158	6.3462	0.0116			124.919	5.2941	0.2016	7.2188	0.8217	-0.1748	0.0899	-0.2021	0.1223			124.748	0.9717	0.0069	0.9636	0.0525	1.0832	0.037	0.9193	0.007			124.748	1.3951	0.0941	1.3834	0.036	0.3016	0.0577	-0.0115	0.0283
	125.086	5.0546	0.9025	5.8832	0.0608	5.8516	0.3021	6.3458	0.0258			125.086	5.2873	0.1975	7.2188	0.8188	-0.1749	0.0924	-0.201	0.1218			124.915	0.9719	0.0064	0.9616	0.0523	1.0825	0.0378	0.9214	0.0079			124.915	1.3967	0.0973	1.3816	0.035	0.3004	0.0566	-0.0117	0.028
	125.254	5.0828	0.9453	5.8733	0.0735	5.8472	0.3154	6.3512	0.014			125.254	5.284	0.1947	7.2105	0.8322	-0.1741	0.0902	-0.2006	0.1235			125.082	0.9715	0.0072	0.9617	0.0516	1.0833	0.0364	0.9194	0.0103			125.082	1.3968	0.0955	1.3832	0.0347	0.2996	0.0559	-0.0115	0.0281
	125.421	5.0883	0.9238	5.8706	0.042	5.8538	0.2906	6.3485	0.0214			125.421	5.2741	0.1916	7.2058	0.8391	-0.1749	0.0947	-0.2004	0.1235			125.249	0.9702	0.008	0.9607	0.0517	1.0816	0.036	0.9215	0.0098			125.249	1.3913	0.0992	1.3826	0.0366	0.2991	0.0535	-0.0114	0.0284
	125.587	5.0726	0.9157	5.8631	0.0524	5.851	0.3027	6.3359	0.0039			125.587	5.2574	0.1856	7.1932	0.8296	-0.174	0.092	-0.1982	0.1237			125.415	0.9695	0.0078	0.9611	0.0546	1.0828	0.0352	0.9216	0.0083			125.415	1.3941	0.1021	1.3806	0.0334	0.2983	0.056	-0.0111	0.0296
	125.754	5.0601	0.9105	5.8526	0.0465	5.8503	0.2966	6.3321	0.0025			125.754	5.2433	0.1938	7.1921	0.8442	-0.1736	0.0892	-0.1992	0.1222			125.582	0.97	0.0084	0.9621	0.0527	1.0821	0.037	0.9205	0.0081			125.582	1.3934	0.1031	1.3823	0.0323	0.2978	0.0542	-0.0113	0.0291
	125.921	5.0501	0.9149	5.8502	0.0441	5.8407	0.2886	6.3182	0.0029			125.921	5.2378	0.2002	7.1837	0.8646	-0.1724	0.0918	-0.2008	0.1234			125.749	0.9681	0.0067	0.9603	0.0516	1.0809	0.038	0.9199	0.0086			125.749	1.3915	0.1015	1.381	0.035	0.2972	0.0559	-0.0116	0.0288
	126.088	5.057	0.9099	5.8509	0.0528	5.8524	0.2722	6.3068	0.0075			126.088	5.2236	0.2028	7.1705	0.8569	-0.1739	0.0923	-0.2	0.1243			125.916	0.9676	0.0088	0.9597	0.0513	1.0822	0.0338	0.9216	0.0065			125.916	1.3917	0.1009	1.3821	0.0344	0.2959	0.0545	-0.0119	0.0284
	126.254	5.0596	0.9056	5.8471	0.0381	5.8318	0.2818	6.3144	0.0022			126.254	5.2064	0.1985	7.1722	0.8675	-0.1712	0.0929	-0.1983	0.1243			126.082	0.968	0.0107	0.9597	0.0508	1.0828	0.0338	0.9209	0.0081			126.082	1.3908	0.1038	1.3791	0.033	0.2956	0.0532	-0.0111	0.0278
	126.421	5.0493	0.9095	5.8413	0.0367	5.8372	0.2835	6.3088	0.0098			126.421	5.1949	0.1869	7.1676	0.8819	-0.1726	0.0903	-0.1985	0.125			126.249	0.9702	0.0089	0.9602	0.0502	1.0838	0.0346	0.9205	0.0066			126.249	1.3897	0.1058	1.3783	0.0352	0.2952	0.052	-0.0111	0.0283
	126.588	5.0453	0.9134	5.8431	0.0366	5.8324	0.2939	6.3031	0.0189			126.588	5.1811	0.193	7.1654	0.8724	-0.1752	0.0929	-0.2007	0.1258			126.416	0.9681	0.0075	0.9603	0.0527	1.0841	0.035	0.9213	0.005			126.416	1.3891	0.1066	1.3801	0.035	0.2941	0.052	-0.0113	0.028
	126.755	5.0411	0.9233	5.8404	0.0387	5.817	0.2751	6.2871	0.0101			126.755	5.1627	0.1963	7.1574	0.8654	-0.172	0.0922	-0.1987	0.1272			126.583	0.9672	0.0092	0.9598	0.0525	1.0817	0.0352	0.9216	0.0078			126.583	1.3893	0.1059	1.3772	0.0339	0.2938	0.053	-0.0112	0.0284
	126.922	5.0489	0.9215	5.8356	0.0306	5.8203	0.2852	6.285	0.0039			126.922	5.146	0.1957	7.1579	0.8762	-0.1738	0.0934	-0.1979	0.126			126.75	0.9693	0.0048	0.9571	0.0535	1.0833	0.0371	0.9225	0.005			126.75	1.3898	0.1071	1.3756	0.0355	0.2925	0.0523	-0.0111	0.0284
	127.089	5.0307	0.9167	5.8368	0.0225	5.8086	0.3016	6.2724	0.0103			127.089	5.1402	0.1924	7.1421	0.882	-0.1713	0.0939	-0.1991	0.1266			126.916	0.9662	0.0071	0.9575	0.0539	1.0853	0.0353	0.9223	0.0049			126.916	1.3893	0.1047	1.3762	0.0334	0.2919	0.052	-0.0116	0.0279
	127.255	5.028	0.928	5.841	0.0354	5.813	0.3095	6.2654	0.0033			127.255	5.1237	0.1921	7.1355	0.8816	-0.1718	0.0933	-0.1984	0.1227			127.083	0.9656	0.005	0.9585	0.0537	1.0836	0.0351	0.922	0.0076			127.083	1.3871	0.1063	1.3744	0.0343	0.2912	0.0518	-0.0109	0.0281
	127.422	5.0285	0.9367	5.8458	0.0345	5.7875	0.2945	6.263	0.0199			127.422	5.1211	0.1707	7.1389	0.8934	-0.1717	0.0933	-0.1972	0.1247			127.25	0.9661	0.0053	0.9578	0.0549	1.0839	0.037	0.9214	0.0088			127.25	1.387	0.1064	1.3746	0.0356	0.2896	0.0496	-0.011	0.0278
	127.589	5.0207	0.9518	5.8194	0.0481	5.7966	0.2951	6.2502	0.0011			127.589	5.116	0.165	7.1326	0.899	-0.1709	0.0931	-0.1985	0.1263			127.417	0.9666	0.0058	0.9582	0.0532	1.0847	0.0381	0.9222	0.0094			127.417	1.3838	0.105	1.3742	0.0336	0.2897	0.0499	-0.0111	0.0285
	127.756	5.0228	0.9635	5.8242	0.033	5.7845	0.2796	6.2326	0.0139			127.756	5.1003	0.1611	7.1354	0.9064	-0.1707	0.0937	-0.199	0.1284			127.584	0.9674	0.0079	0.9616	0.05	1.0837	0.0359	0.9217	0.0068			127.584	1.3827	0.1048	1.3743	0.0311	0.2901	0.0493	-0.0108	0.0282
	127.923	5.0092	0.9628	5.8238	0.035	5.7787	0.2831	6.2357	0.0036			127.923	5.1008	0.1501	7.1227	0.9009	-0.1708	0.0955	-0.1958	0.1282			127.751	0.966	0.0051	0.9588	0.0542	1.0858	0.0367	0.922	0.0076			127.751	1.3827	0.1044	1.374	0.0315	0.29	0.0485	-0.0106	0.0297
	128.09	4.9803	0.933	5.8246	0.0483	5.7802	0.2671	6.2362	0.0058			128.09	5.0868	0.1508	7.1098	0.9125	-0.1699	0.0961	-0.1977	0.1263			127.918	0.9673	0.005	0.9611	0.0528	1.0841	0.0379	0.9229	0.0064			127.918	1.3837	0.1055	1.3733	0.0312	0.2871	0.0494	-0.0103	0.029
	128.257	4.9751	0.8817	5.8199	0.0329	5.7656	0.2706	6.2258	0.0081			128.257	5.0878	0.1442	7.1059	0.9221	-0.1717	0.0951	-0.1975	0.1278			128.085	0.9656	0.0048	0.9596	0.0553	1.0839	0.036	0.9217	0.0073			128.085	1.3809	0.1045	1.3718	0.0336	0.2871	0.0492	-0.0105	0.0286
	128.424	4.9838	0.8945	5.8074	0.0451	5.7668	0.2715	6.2218	0.0089			128.424	5.0849	0.1511	7.1045	0.9195	-0.1701	0.0964	-0.1972	0.1286			128.252	0.9653	0.0026	0.9579	0.0536	1.0859	0.0378	0.9216	0.0076			128.252	1.3795	0.1036	1.3732	0.0354	0.2879	0.0496	-0.01	0.029
	128.59	4.9608	0.9299	5.8098	0.0322	5.7679	0.2652	6.2337	0.0214			128.59	5.0751	0.1459	7.11	0.9288	-0.172	0.0958	-0.1965	0.127			128.418	0.9658	0.0021	0.9594	0.0545	1.0862	0.0358	0.9218	0.0077			128.418	1.3794	0.1024	1.3717	0.0347	0.2876	0.0497	-0.0103	0.0285
	128.757	4.9423	0.9066	5.8197	0.0226	5.7609	0.2756	6.2371	0.0306			128.757	5.0611	0.1363	7.1074	0.9312	-0.1696	0.0981	-0.1951	0.1288			128.585	0.965	0.0028	0.9598	0.054	1.0876	0.0357	0.9209	0.007			128.585	1.3765	0.0975	1.3715	0.0354	0.2877	0.0493	-0.0106	0.0289
	128.924	4.9499	0.9082	5.8055	0.0311	5.7554	0.2801	6.2296	0.0254			128.924	5.06	0.1291	7.0943	0.9421	-0.169	0.0967	-0.1956	0.1264			128.752	0.9652	0.0008	0.9588	0.0543	1.0869	0.0368	0.9225	0.0066			128.752	1.3742	0.098	1.3705	0.0366	0.2867	0.0494	-0.0101	0.0288
	129.091	4.9393	0.9116	5.8056	0.0374	5.7524	0.2925	6.2293	0.0148			129.091	5.0424	0.1207	7.0897	0.9398	-0.1685	0.0974	-0.1957	0.1277			128.919	0.9649	0.0019	0.9583	0.0534	1.0866	0.0361	0.9203	0.0074			128.919	1.3738	0.098	1.37	0.0309	0.2868	0.0485	-0.01	0.0291
	129.258	4.9287	0.9034	5.7964	0.0422	5.7438	0.2873	6.2338	0.0203			129.258	5.0316	0.1202	7.0797	0.9446	-0.1712	0.0944	-0.1947	0.1287			129.085	0.9645	0.0033	0.9583	0.0529	1.0868	0.0363	0.9226	0.0073			129.085	1.3755	0.1017	1.3668	0.0355	0.287	0.0485	-0.0098	0.0293
	129.425	4.9429	0.9214	5.8052	0.0238	5.7296	0.2807	6.2274	0.0394			129.425	5.0289	0.1073	7.0633	0.9522	-0.1694	0.0949	-0.1969	0.1287			129.252	0.9627	0.0051	0.9582	0.0511	1.0864	0.0344	0.9222	0.0083			129.252	1.3749	0.1016	1.3683	0.0346	0.2859	0.0477	-0.0094	0.0293
	129.592	4.9376	0.9047	5.7993	0.0428	5.7266	0.2931	6.2218	0.0239			129.592	5.0237	0.0952	7.0631	0.9679	-0.1699	0.0969	-0.1971	0.1271			129.419	0.9621	0.0041	0.957	0.0514	1.0859	0.0319	0.922	0.0083			129.419	1.373	0.1012	1.3665	0.0326	0.2846	0.0457	-0.0091	0.0296
	129.759	4.922	0.8962	5.7918	0.0354	5.7137	0.2693	6.2237	0.0218			129.759	5.0201	0.0854	7.0658	0.9753	-0.1675	0.0993	-0.1956	0.1274			129.586	0.9613	0.0042	0.9571	0.0537	1.0863	0.0332	0.9221	0.008			129.586	1.376	0.1028	1.3685	0.0315	0.2849	0.046	-0.0099	0.0305
	129.926	4.9021	0.8828	5.7973	0.0385	5.716	0.268	6.2147	0.0392			129.926	5.0128	0.0784	7.065	0.9721	-0.1697	0.0975	-0.1955	0.1294			129.752	0.961	0.0031	0.9578	0.0529	1.0864	0.0362	0.9242	0.0069			129.752	1.3738	0.1043	1.3678	0.0311	0.2818	0.0458	-0.0088	0.0302
	130.093	4.8966	0.8839	5.7854	0.0382	5.7061	0.2737	6.2173	0.0559			130.093	5.0108	0.0743	7.0594	0.9681	-0.1691	0.0976	-0.1949	0.1284			129.919	0.96	0.0028	0.9579	0.0535	1.0848	0.0339	0.9244	0.0078			129.919	1.3715	0.1003	1.3681	0.0295	0.2821	0.0452	-0.009	0.0294
	130.26	4.8977	0.8711	5.7819	0.0322	5.6919	0.2674	6.2095	0.0714			130.26	4.9969	0.069	7.0565	0.9724	-0.1683	0.0957	-0.1948	0.1275			130.086	0.9613	0.0013	0.9587	0.0528	1.0842	0.0332	0.9233	0.0071			130.086	1.3705	0.1003	1.3683	0.033	0.2831	0.0465	-0.0091	0.0295
	130.427	4.8934	0.8704	5.7983	0.034	5.688	0.2664	6.2033	0.0627			130.427	4.9932	0.0693	7.0567	0.979	-0.1679	0.0967	-0.1934	0.1289			130.253	0.9596	0.006	0.9586	0.0526	1.0861	0.0313	0.9248	0.0074			130.253	1.3694	0.0991	1.3673	0.0333	0.2822	0.0475	-0.0089	0.0307
	130.594	4.8872	0.8543	5.7777	0.0488	5.6749	0.2733	6.1919	0.0654			130.594	4.9882	0.0585	7.0507	0.9646	-0.168	0.0973	-0.1962	0.1287			130.42	0.9585	0.0056	0.956	0.0506	1.0873	0.031	0.9243	0.0098			130.42	1.3661	0.0979	1.3665	0.0346	0.2807	0.0449	-0.0084	0.0295
	130.76	4.8974	0.8588	5.7721	0.0552	5.6726	0.2603	6.1844	0.0766			130.76	4.9881	0.0521	7.0408	0.9602	-0.1692	0.0967	-0.1933	0.1286			130.587	0.9569	0.0051	0.9577	0.0533	1.0865	0.0307	0.9248	0.0087			130.587	1.3667	0.097	1.3646	0.033	0.2801	0.0439	-0.0083	0.0293
	130.927	4.8751	0.8739	5.758	0.0444	5.6727	0.275	6.1764	0.0687			130.927	4.9767	0.0521	7.0453	0.9682	-0.1674	0.0983	-0.195	0.1276			130.753	0.9557	0.0039	0.9567	0.054	1.0844	0.0317	0.9235	0.0085			130.753	1.3654	0.0975	1.363	0.0339	0.2781	0.0438	-0.0086	0.0301
	131.094	4.8827	0.8923	5.7606	0.0443	5.684	0.2661	6.1716	0.0827			131.094	4.9637	0.0541	7.0354	0.9581	-0.1664	0.0991	-0.195	0.1294			130.92	0.9551	0.0058	0.9577	0.0517	1.0853	0.0319	0.923	0.0085			130.92	1.3651	0.0993	1.3621	0.0314	0.278	0.0432	-0.0087	0.0313
	131.261	4.8893	0.895	5.7632	0.0526	5.666	0.2605	6.1623	0.0779			131.261	4.9585	0.0518	7.0306	0.9622	-0.1678	0.0961	-0.1932	0.1326			131.087	0.955	0.0056	0.9571	0.0529	1.0869	0.0295	0.9225	0.007			131.087	1.3649	0.0984	1.3622	0.0328	0.2781	0.0441	-0.0088	0.0302
	131.428	4.888	0.9017	5.7598	0.0495	5.6701	0.2549	6.155	0.1029			131.428	4.9483	0.0379	7.0202	0.9616	-0.1652	0.0993	-0.1934	0.1312			131.254	0.9577	0.0016	0.9557	0.0527	1.0847	0.0317	0.9241	0.0072			131.254	1.3619	0.0982	1.362	0.0304	0.2768	0.0429	-0.0073	0.0309
	131.595	4.8768	0.9043	5.7577	0.0569	5.6522	0.2367	6.137	0.109			131.595	4.934	0.0393	7.016	0.9775	-0.1654	0.0993	-0.1935	0.1314			131.421	0.9554	0.0047	0.957	0.0509	1.0857	0.0328	0.9246	0.0084			131.421	1.3627	0.0966	1.3614	0.0303	0.2756	0.0435	-0.008	0.0307
	131.762	4.8958	0.9311	5.7455	0.0456	5.6512	0.2426	6.1269	0.1182			131.762	4.9146	0.0354	7.0054	0.986	-0.1678	0.0981	-0.1937	0.1297			131.587	0.9531	0.0003	0.958	0.0515	1.0855	0.0335	0.924	0.0093			131.587	1.3614	0.0985	1.3614	0.0302	0.2756	0.0439	-0.0083	0.0311
	131.929	4.8942	0.938	5.7527	0.0534	5.6486	0.2378	6.1247	0.1127			131.929	4.9074	0.0384	7.0188	1.0209	-0.1667	0.0968	-0.1941	0.1304			131.754	0.9528	0.0033	0.9583	0.0544	1.0856	0.0325	0.9248	0.0109			131.754	1.3606	0.0966	1.3606	0.0288	0.2751	0.0439	-0.0089	0.0307
	132.096	4.8629	0.9039	5.7457	0.0501	5.6313	0.2332	6.1043	0.1057			132.096	4.8956	0.0342	7.0084	1.0138	-0.1672	0.1004	-0.1943	0.1301			131.921	0.9524	0.0029	0.9579	0.0538	1.0867	0.0321	0.9252	0.0086			131.921	1.3591	0.0957	1.3594	0.032	0.2754	0.0431	-0.0079	0.0319
	132.263	4.8415	0.8974	5.7504	0.0517	5.6113	0.2295	6.1103	0.103			132.263	4.8889	0.0245	7.0061	1.0211	-0.1663	0.0984	-0.1919	0.132			132.088	0.9524	0.0036	0.9568	0.0538	1.0859	0.0302	0.9252	0.009			132.088	1.3586	0.0944	1.3583	0.0304	0.2745	0.0417	-0.0084	0.0308
	132.429	4.8494	0.9144	5.7543	0.0573	5.6097	0.2185	6.0859	0.1146			132.429	4.8823	0.0243	6.9947	1.0273	-0.1656	0.0988	-0.1919	0.1277			132.255	0.9523	0.0015	0.9565	0.0526	1.0839	0.03	0.9245	0.0091			132.255	1.359	0.0934	1.3588	0.0292	0.2734	0.041	-0.0084	0.0309
	132.596	4.8449	0.9014	5.7381	0.0504	5.6173	0.2203	6.078	0.1061			132.596	4.866	0.0244	6.9912	1.0258	-0.1671	0.0969	-0.193	0.1295			132.421	0.9523	0.0028	0.9581	0.0523	1.085	0.0316	0.9237	0.0084			132.421	1.3593	0.0949	1.358	0.0292	0.2735	0.0403	-0.0078	0.0316
	132.763	4.8573	0.9139	5.7287	0.0497	5.6155	0.2152	6.0643	0.1054			132.763	4.8549	0.0118	6.9813	1.0382	-0.1658	0.0982	-0.1933	0.1321			132.588	0.9521	0.0046	0.9576	0.0519	1.0864	0.0282	0.9253	0.0094			132.588	1.358	0.0948	1.357	0.0264	0.2728	0.041	-0.0076	0.0315
	132.93	4.8415	0.9061	5.7306	0.0542	5.6131	0.2114	6.0455	0.1021			132.93	4.8489	0.0207	6.9771	1.0237	-0.1649	0.0983	-0.1913	0.1318			132.755	0.9521	0.0048	0.9576	0.0505	1.0855	0.03	0.9256	0.0069			132.755	1.3589	0.0969	1.3563	0.0259	0.2725	0.0404	-0.0082	0.0325
	133.097	4.8553	0.8573	5.7291	0.0548	5.6107	0.2004	6.0398	0.1248			133.097	4.8462	0.016	6.9667	1.0358	-0.1666	0.0972	-0.1906	0.1323			132.922	0.9504	0.0032	0.9577	0.0508	1.0857	0.0315	0.926	0.0081			132.922	1.3555	0.0967	1.3556	0.0291	0.2718	0.0416	-0.0081	0.0316
	133.264	4.8575	0.8643	5.7295	0.0483	5.6114	0.1955	6.0298	0.1154			133.264	4.8365	0.0075	6.962	1.0555	-0.1646	0.0987	-0.1935	0.1341			133.088	0.9502	0.0024	0.9562	0.0539	1.0838	0.0274	0.9271	0.0073			133.088	1.3576	0.0972	1.356	0.0264	0.2709	0.0409	-0.008	0.0327
	133.431	4.8412	0.8795	5.7357	0.0545	5.6031	0.2121	6.0257	0.1221			133.431	4.8176	0.0174	6.9597	1.055	-0.1643	0.0977	-0.1911	0.1329			133.255	0.95	0.002	0.9575	0.0547	1.0853	0.0307	0.9267	0.0071			133.255	1.3558	0.0935	1.3557	0.0307	0.2711	0.0402	-0.008	0.0324
	133.597	4.8361	0.8902	5.7296	0.0567	5.5918	0.2102	6.0118	0.1428			133.597	4.8118	0.0162	6.962	1.054	-0.1653	0.0993	-0.1932	0.13			133.422	0.9517	0.0007	0.9559	0.0528	1.0858	0.0287	0.9277	0.0098			133.422	1.3543	0.094	1.3554	0.0265	0.2708	0.0389	-0.0071	0.0323
	133.765	4.8356	0.8967	5.733	0.0601	5.5914	0.201	6.0003	0.1406			133.765	4.8051	0.0172	6.9648	1.0622	-0.1646	0.0987	-0.1916	0.1305			133.588	0.9503	0.0037	0.9561	0.0534	1.0864	0.0279	0.9272	0.0063			133.588	1.3535	0.0953	1.3551	0.0276	0.2699	0.0381	-0.0074	0.0324
	133.932	4.8426	0.8871	5.7317	0.0578	5.5813	0.2057	5.9828	0.1447			133.932	4.7904	0.0168	6.9634	1.0601	-0.1644	0.0967	-0.1891	0.1308			133.755	0.9499	0.0032	0.9568	0.0526	1.0865	0.028	0.929	0.0089			133.755	1.3536	0.0965	1.3569	0.0326	0.2708	0.0388	-0.0076	0.0322
	134.099	4.8796	0.9122	5.7307	0.0537	5.5875	0.2167	5.9819	0.1638			134.099	4.779	0.0195	6.9717	1.0586	-0.1652	0.0972	-0.191	0.1318			133.922	0.9488	0.0052	0.9553	0.0515	1.0872	0.0281	0.929	0.0082			133.922	1.3541	0.096	1.3567	0.0302	0.2695	0.0378	-0.0068	0.033
	134.266	4.8779	0.9549	5.7257	0.0474	5.5714	0.2056	5.9576	0.1536			134.266	4.7691	0.0004	6.9648	1.0706	-0.1635	0.0999	-0.1907	0.1324			134.089	0.9477	0.0033	0.958	0.0501	1.0884	0.0312	0.9282	0.0104			134.089	1.3519	0.0932	1.3558	0.0283	0.2686	0.0373	-0.0069	0.032
	134.433	4.8567	0.9413	5.7281	0.0504	5.5692	0.203	5.9597	0.1489			134.433	4.7603	0.0006	6.9659	1.0707	-0.1642	0.1021	-0.1918	0.1322			134.256	0.9452	0.0019	0.9583	0.0509	1.087	0.0257	0.9284	0.0103			134.256	1.3497	0.0901	1.3544	0.0302	0.2672	0.0373	-0.0069	0.0329
	134.6	4.8544	0.9354	5.7374	0.0627	5.5716	0.2134	5.9539	0.1423			134.6	4.7583	0.0034	6.9469	1.0625	-0.1638	0.1008	-0.192	0.133			134.423	0.9442	0.0027	0.9582	0.0497	1.0862	0.0252	0.9296	0.0102			134.423	1.3527	0.0933	1.3563	0.0316	0.2682	0.0377	-0.0063	0.0324
	134.767	4.8459	0.9162	5.7297	0.0622	5.5677	0.2211	5.9496	0.1338			134.767	4.746	0.0062	6.9455	1.0857	-0.1635	0.1026	-0.1909	0.1327			134.589	0.9452	0.0019	0.9584	0.0529	1.0845	0.0272	0.93	0.0117			134.589	1.351	0.096	1.3585	0.033	0.2681	0.0384	-0.0065	0.0318
	134.933	4.8388	0.9109	5.7366	0.0596	5.5525	0.1976	5.9428	0.1427			134.933	4.7323	0.0127	6.9299	1.0636	-0.1632	0.103	-0.1924	0.1314			134.756	0.9455	0.0032	0.9584	0.0516	1.0853	0.0251	0.9301	0.0114			134.756	1.3508	0.0942	1.3559	0.0341	0.2678	0.039	-0.0067	0.0319
	135.1	4.8276	0.9263	5.7316	0.0581	5.5522	0.2057	5.9344	0.1507			135.1	4.7299	0.0222	6.9316	1.0758	-0.1629	0.1013	-0.1899	0.1329			134.923	0.9461	0.0046	0.9584	0.0525	1.0893	0.0267	0.9291	0.0118			134.923	1.3489	0.0941	1.3542	0.0295	0.2678	0.0369	-0.007	0.0324
	135.267	4.8291	0.9573	5.7437	0.0622	5.5443	0.2137	5.9319	0.1409			135.267	4.7202	0.0233	6.921	1.0921	-0.1625	0.103	-0.1897	0.132			135.09	0.9465	0.0041	0.9568	0.0516	1.0885	0.0272	0.931	0.0094			135.09	1.3492	0.0935	1.3544	0.0299	0.267	0.0362	-0.0068	0.0325
	135.434	4.8079	0.9554	5.7227	0.0652	5.5558	0.2248	5.9162	0.1345			135.434	4.7147	0.031	6.9078	1.101	-0.1623	0.1014	-0.1899	0.1316			135.256	0.9434	0.0032	0.9581	0.0517	1.0877	0.0272	0.9303	0.0115			135.256	1.3472	0.0922	1.3552	0.0295	0.2661	0.0357	-0.0068	0.0326
	135.601	4.7995	0.9558	5.7337	0.06	5.5527	0.2164	5.9154	0.1427			135.601	4.7032	0.0222	6.9041	1.0909	-0.1636	0.1005	-0.1914	0.1312			135.423	0.9435	0.0017	0.9582	0.0528	1.0875	0.0254	0.9299	0.0104			135.423	1.3474	0.0939	1.3554	0.0267	0.2656	0.0341	-0.0065	0.0328
	135.768	4.8065	0.9646	5.7157	0.0679	5.5472	0.2051	5.9164	0.1363			135.768	4.6937	0.0295	6.8986	1.0892	-0.1637	0.1004	-0.189	0.1326			135.59	0.9435	0.0018	0.956	0.0517	1.0887	0.0246	0.9316	0.0112			135.59	1.3474	0.0952	1.3519	0.0286	0.2652	0.0357	-0.0068	0.0334
	135.927	4.8124	0.9525	5.7068	0.0719	5.5441	0.2222	5.9161	0.1287			135.927	4.6791	0.0379	6.8993	1.0926	-0.164	0.0999	-0.1898	0.1336			135.757	0.9436	0.0029	0.9564	0.0526	1.088	0.0272	0.9297	0.0095			135.757	1.3461	0.0957	1.3527	0.0304	0.2648	0.0344	-0.0073	0.0318
	136.094	4.7887	0.9258	5.7222	0.0533	5.5236	0.2273	5.8993	0.1299			136.094	4.6708	0.0184	6.8927	1.0962	-0.1628	0.1014	-0.1894	0.1334			135.924	0.9424	0.0006	0.9562	0.0502	1.0883	0.028	0.9291	0.011			135.924	1.3485	0.0937	1.3524	0.0313	0.2643	0.0353	-0.0069	0.0327
	136.26	4.7916	0.9413	5.7252	0.058	5.5319	0.2387	5.894	0.121			136.26	4.6623	0.0123	6.8914	1.1056	-0.1622	0.1018	-0.1896	0.1298			136.091	0.9421	0.0025	0.9568	0.0512	1.0896	0.0257	0.9304	0.01			136.091	1.349	0.0948	1.3547	0.0315	0.2638	0.0347	-0.0068	0.0325
	136.427	4.7807	0.9301	5.7064	0.0485	5.5256	0.2093	5.8795	0.1158			136.427	4.6389	0.0172	6.8788	1.098	-0.1638	0.1002	-0.189	0.1344			136.257	0.9413	0.0005	0.9571	0.0518	1.0895	0.0275	0.9302	0.0105			136.257	1.347	0.0936	1.3516	0.0322	0.262	0.0345	-0.0069	0.0327
	136.594	4.7864	0.9353	5.7189	0.0477	5.5233	0.2019	5.8712	0.0954			136.594	4.6295	0.0057	6.877	1.1059	-0.1618	0.1017	-0.1898	0.1332			136.424	0.9437	0.0006	0.9563	0.0506	1.0892	0.0285	0.9302	0.0091			136.424	1.3449	0.0946	1.3524	0.0322	0.261	0.0343	-0.0076	0.0322
	136.761	4.7811	0.9368	5.7085	0.0451	5.5275	0.2081	5.8535	0.0812			136.761	4.6188	0.0175	6.8794	1.1168	-0.1614	0.1006	-0.1921	0.1324			136.591	0.9417	0.0019	0.9573	0.0496	1.0902	0.0314	0.9283	0.0089			136.591	1.3447	0.0948	1.3508	0.033	0.26	0.034	-0.0069	0.033
	136.928	4.7755	0.9295	5.7136	0.0431	5.5118	0.2035	5.8557	0.0844			136.928	4.6123	0.0108	6.8799	1.1144	-0.1612	0.1003	-0.1905	0.1348			136.757	0.942	0	0.9543	0.0494	1.0891	0.03	0.9288	0.0098			136.757	1.3456	0.0932	1.3519	0.033	0.2602	0.0333	-0.0065	0.0325
	137.095	4.7781	0.9293	5.7003	0.0613	5.5254	0.2089	5.845	0.0851			137.095	4.6088	0.0176	6.8749	1.1173	-0.1634	0.1008	-0.1877	0.1352			136.924	0.941	0.0004	0.9576	0.0495	1.0895	0.0277	0.9301	0.0079			136.924	1.3469	0.0933	1.3505	0.0332	0.2587	0.0334	-0.007	0.0331
	137.262	4.7845	0.9164	5.705	0.0511	5.5111	0.211	5.8324	0.0847			137.262	4.6021	0.018	6.8625	1.1193	-0.162	0.1034	-0.1897	0.1329			137.091	0.9443	0.0002	0.9547	0.0492	1.0913	0.0288	0.9295	0.0112			137.091	1.345	0.0935	1.3504	0.0319	0.2585	0.0309	-0.0066	0.0334
	137.429	4.804	0.9042	5.7049	0.0556	5.5097	0.2136	5.8154	0.0916			137.429	4.5913	0.0249	6.8686	1.138	-0.1629	0.102	-0.1881	0.1354			137.258	0.9436	0.0026	0.9556	0.0506	1.0912	0.0285	0.9312	0.0099			137.258	1.3454	0.0918	1.3494	0.0299	0.2579	0.0329	-0.0069	0.0327
	137.596	4.7998	0.899	5.6994	0.0501	5.5097	0.2185	5.8104	0.1095			137.596	4.5937	0.0214	6.8583	1.1302	-0.1627	0.1008	-0.1896	0.1331			137.424	0.9441	0.0024	0.9572	0.049	1.0905	0.0305	0.9326	0.0094			137.424	1.3431	0.0925	1.3512	0.0351	0.2583	0.0329	-0.0067	0.0352
	137.763	4.8103	0.9134	5.6999	0.0402	5.5107	0.2182	5.8108	0.1143			137.763	4.5846	0.0374	6.8558	1.1348	-0.161	0.0997	-0.1889	0.132			137.591	0.9432	0.0009	0.9574	0.0489	1.0902	0.0292	0.9322	0.0115			137.591	1.3459	0.0936	1.3518	0.0327	0.2577	0.0334	-0.0068	0.0344
	137.93	4.796	0.9201	5.6941	0.0194	5.498	0.2049	5.7955	0.1115			137.93	4.5729	0.0349	6.8471	1.1328	-0.1615	0.1009	-0.1878	0.1337			137.758	0.943	0.0013	0.9562	0.0487	1.0891	0.027	0.9325	0.012			137.758	1.3419	0.0925	1.3525	0.0348	0.2573	0.0335	-0.0058	0.0337
	138.097	4.7953	0.9301	5.7005	0.016	5.4838	0.2054	5.7792	0.1049			138.097	4.571	0.0418	6.8363	1.1452	-0.1602	0.1043	-0.1871	0.1316			137.925	0.9422	0.0009	0.9564	0.0473	1.0901	0.0285	0.9321	0.011			137.925	1.3426	0.0938	1.3505	0.0332	0.2568	0.0333	-0.0057	0.0333
	138.264	4.7903	0.93	5.6971	0.0244	5.4963	0.217	5.774	0.0959			138.264	4.5573	0.0365	6.8292	1.1252	-0.1586	0.105	-0.1889	0.1353			138.092	0.9419	0.0021	0.9575	0.0482	1.0911	0.0258	0.9322	0.0117			138.092	1.3416	0.0926	1.3506	0.0331	0.2565	0.0327	-0.006	0.0339
	138.431	4.7904	0.9483	5.6974	0.0179	5.4867	0.2146	5.7569	0.1045			138.431	4.5509	0.0365	6.828	1.1374	-0.1614	0.1014	-0.1883	0.1348			138.259	0.939	0.0008	0.9568	0.0492	1.0919	0.0274	0.9297	0.0132			138.259	1.3419	0.0942	1.3489	0.0292	0.2567	0.0316	-0.0055	0.0338
	138.598	4.7868	0.95	5.6844	0.0243	5.4735	0.2047	5.7587	0.1077			138.598	4.5462	0.0332	6.8432	1.1412	-0.1609	0.1002	-0.1895	0.1336			138.426	0.9379	0	0.9583	0.0493	1.0884	0.0254	0.9315	0.0153			138.426	1.3402	0.094	1.3493	0.0331	0.256	0.0301	-0.0061	0.0332
	138.765	4.7866	0.9598	5.6767	0.0164	5.4762	0.2025	5.7475	0.1132			138.765	4.5361	0.04	6.8319	1.1257	-0.1598	0.1032	-0.1883	0.1345			138.593	0.9391	0.0014	0.9564	0.0499	1.0911	0.0275	0.9297	0.014			138.593	1.3407	0.0944	1.3507	0.0283	0.2562	0.0305	-0.0055	0.0338
	138.931	4.7812	0.9791	5.6807	0.0127	5.4728	0.2233	5.7446	0.1192			138.931	4.527	0.0324	6.827	1.1254	-0.1613	0.1029	-0.1864	0.1349			138.759	0.9377	0.0021	0.957	0.0482	1.0879	0.0265	0.931	0.0133			138.759	1.3382	0.0935	1.3515	0.0338	0.255	0.0299	-0.006	0.0342
	139.098	4.7774	0.9791	5.6887	0.0242	5.476	0.2069	5.7296	0.1201			139.098	4.5127	0.0362	6.8217	1.1333	-0.1629	0.098	-0.1874	0.1327			138.926	0.9382	0.0004	0.9568	0.0495	1.0943	0.0262	0.9286	0.0113			138.926	1.3403	0.0932	1.3498	0.0339	0.2544	0.0288	-0.006	0.0343
	139.265	4.7696	0.9755	5.6778	0.0259	5.4696	0.1992	5.7254	0.1097			139.265	4.5068	0.0349	6.8265	1.1469	-0.1592	0.1028	-0.1875	0.1343			139.093	0.9378	0.0008	0.9541	0.0489	1.0921	0.0275	0.9301	0.0122			139.093	1.3408	0.0928	1.3506	0.0335	0.2538	0.0279	-0.0052	0.0348
	139.432	4.7735	0.9595	5.6909	0.022	5.4669	0.2055	5.7275	0.115			139.432	4.501	0.0395	6.8224	1.1465	-0.1587	0.104	-0.1872	0.1339			139.26	0.9364	0.0018	0.9564	0.0514	1.0924	0.0254	0.9316	0.0106			139.26	1.3383	0.0895	1.3494	0.0314	0.2535	0.0293	-0.0057	0.0341
	139.599	4.7788	0.9419	5.6751	0.0376	5.4735	0.2177	5.7262	0.135			139.599	4.482	0.0544	6.822	1.1304	-0.1594	0.1019	-0.1884	0.1362			139.426	0.9371	0.0026	0.9561	0.0482	1.0936	0.0251	0.9329	0.011			139.426	1.3379	0.0877	1.3493	0.0272	0.2534	0.0278	-0.0057	0.0348
	139.766	4.7686	0.9498	5.6821	0.0216	5.4663	0.2256	5.722	0.1364			139.766	4.4675	0.0501	6.8175	1.1432	-0.1599	0.101	-0.1883	0.1354			139.593	0.937	0.0014	0.9574	0.0469	1.0932	0.0253	0.9333	0.0115			139.593	1.3367	0.0884	1.3491	0.0302	0.2521	0.0285	-0.0055	0.0345
	139.934	4.764	0.9433	5.6913	0.0377	5.4577	0.218	5.7185	0.1375			139.934	4.462	0.0439	6.8153	1.1696	-0.1593	0.103	-0.1867	0.1333			139.76	0.936	0.003	0.9568	0.0456	1.0935	0.0262	0.9323	0.0157			139.76	1.3376	0.0893	1.3474	0.0275	0.2514	0.0283	-0.0051	0.0355
	140.101	4.7451	0.9256	5.6866	0.0136	5.4504	0.221	5.7027	0.136			140.101	4.4455	0.0433	6.8046	1.1636	-0.1579	0.1042	-0.1877	0.1343			139.927	0.9356	0.0009	0.9573	0.0487	1.0925	0.0252	0.9327	0.0141			139.927	1.3372	0.0855	1.3488	0.0252	0.2519	0.0277	-0.0053	0.0356
	140.267	4.751	0.9016	5.6794	0.0104	5.4387	0.2088	5.7037	0.1189			140.267	4.4355	0.0472	6.7982	1.1571	-0.159	0.1038	-0.1881	0.1345			140.094	0.9341	0	0.9577	0.0472	1.0942	0.023	0.9336	0.0142			140.094	1.3378	0.0911	1.3452	0.0266	0.251	0.0277	-0.0047	0.0346
	140.434	4.7243	0.9272	5.6766	0.0145	5.4363	0.1965	5.6984	0.1284			140.434	4.4272	0.056	6.7941	1.157	-0.1601	0.1031	-0.1886	0.1312			140.261	0.9363	0.0013	0.9567	0.0468	1.0961	0.0297	0.9341	0.011			140.261	1.3361	0.0898	1.3456	0.0227	0.2518	0.0277	-0.0046	0.0346
	140.601	4.7089	0.925	5.6656	0.0056	5.4236	0.2036	5.685	0.1391			140.601	4.4183	0.08	6.7866	1.141	-0.1594	0.1032	-0.1868	0.1328			140.428	0.9338	0.0002	0.9578	0.0462	1.0953	0.0272	0.9353	0.0142			140.428	1.3372	0.0854	1.3458	0.0252	0.2506	0.0299	-0.0053	0.0346
	140.768	4.7036	0.9444	5.6845	0.0122	5.4152	0.2066	5.6935	0.1372			140.768	4.4075	0.0625	6.7795	1.1642	-0.1601	0.1018	-0.1874	0.135			140.594	0.9326	0.0007	0.9572	0.0474	1.0955	0.0266	0.9347	0.0137			140.594	1.3364	0.0833	1.3451	0.0237	0.2493	0.0272	-0.0045	0.0347
	140.935	4.7009	0.9321	5.6804	0.0127	5.4305	0.2091	5.6898	0.1283			140.935	4.4048	0.078	6.7819	1.1689	-0.1583	0.1044	-0.1878	0.1357			140.761	0.936	0.0021	0.9587	0.0475	1.0964	0.0289	0.9363	0.0162			140.761	1.3371	0.0855	1.345	0.0241	0.2493	0.0263	-0.0044	0.036
	141.102	4.6939	0.9274	5.6813	0.0179	5.4173	0.2071	5.6808	0.1334			141.102	4.3947	0.0788	6.7762	1.1666	-0.1581	0.1034	-0.1859	0.1373			140.928	0.9354	0.0012	0.9561	0.0485	1.0987	0.0281	0.9353	0.0122			140.928	1.3366	0.0845	1.3464	0.0231	0.2485	0.0253	-0.0045	0.0351
	141.269	4.682	0.9424	5.6776	0.0146	5.4121	0.2063	5.6839	0.135			141.269	4.391	0.0906	6.7695	1.1572	-0.1579	0.1023	-0.1875	0.1336			141.095	0.935	0.0018	0.9576	0.0483	1.0967	0.0269	0.9349	0.011			141.095	1.3356	0.089	1.3472	0.0225	0.2488	0.0254	-0.0044	0.0351
	141.436	4.677	0.9176	5.6656	0.0118	5.3992	0.2128	5.6691	0.1338			141.436	4.3885	0.0936	6.7666	1.1934	-0.1585	0.0994	-0.186	0.1349			141.262	0.9331	0.0052	0.9574	0.0473	1.0973	0.0266	0.9373	0.0125			141.262	1.3348	0.0841	1.3443	0.0241	0.248	0.0262	-0.0048	0.0353
	141.603	4.67	0.9148	5.666	0.0117	5.3952	0.2176	5.6664	0.1338			141.603	4.3744	0.0945	6.7592	1.1755	-0.1568	0.104	-0.1863	0.1335			141.429	0.9339	0.0035	0.9569	0.0506	1.0963	0.0263	0.9365	0.0108			141.429	1.3345	0.0844	1.3441	0.023	0.2469	0.0245	-0.0049	0.0351
	141.769	4.6668	0.9251	5.6563	0.0288	5.3843	0.2451	5.6552	0.136			141.769	4.3696	0.1016	6.7493	1.1879	-0.158	0.1025	-0.1863	0.1361			141.596	0.9324	0.0039	0.9579	0.0481	1.0963	0.0278	0.9356	0.0109			141.596	1.3334	0.0881	1.3457	0.0241	0.2473	0.0245	-0.0043	0.0355
	141.936	4.6595	0.8947	5.6621	0.018	5.3834	0.2393	5.6375	0.1251			141.936	4.3632	0.0997	6.7445	1.1866	-0.1566	0.1051	-0.1857	0.135			141.762	0.9324	0	0.9585	0.0477	1.0972	0.0292	0.9368	0.0114			141.762	1.3338	0.0881	1.3455	0.0265	0.2487	0.0251	-0.0048	0.0355
	142.103	4.6392	0.8874	5.6555	0.0301	5.3778	0.2445	5.6418	0.1715			142.103	4.3585	0.1093	6.7494	1.1792	-0.1573	0.1039	-0.1872	0.1348			141.929	0.9323	0.0014	0.959	0.0486	1.0955	0.0256	0.9359	0.0122			141.929	1.334	0.0847	1.3465	0.0257	0.2483	0.0251	-0.0044	0.0351
	142.27	4.6511	0.9086	5.6583	0.0389	5.3676	0.2596	5.623	0.1585			142.27	4.3512	0.1115	6.7394	1.1916	-0.1557	0.1053	-0.1865	0.1337			142.096	0.9321	0.0017	0.9575	0.047	1.0952	0.0245	0.937	0.0093			142.096	1.3328	0.0853	1.3468	0.0281	0.2468	0.0249	-0.0047	0.035
	142.436	4.6495	0.9434	5.6467	0.0364	5.3561	0.2564	5.6205	0.1664			142.436	4.3409	0.1064	6.7242	1.1931	-0.1581	0.1027	-0.1869	0.1355			142.263	0.9314	0.0022	0.9574	0.0465	1.0956	0.0263	0.9369	0.0135			142.263	1.3345	0.0864	1.3467	0.0289	0.2459	0.0253	-0.0042	0.0359
	142.604	4.6375	0.9261	5.6478	0.0437	5.3504	0.2629	5.6123	0.1329			142.604	4.3362	0.1172	6.7358	1.2017	-0.1571	0.1044	-0.1855	0.1352			142.43	0.9323	0.001	0.957	0.0466	1.0957	0.0239	0.9371	0.0101			142.43	1.3326	0.0858	1.3465	0.0287	0.2455	0.0241	-0.0043	0.0358
	142.771	4.6113	0.9065	5.6431	0.0443	5.3583	0.2713	5.6057	0.1485			142.771	4.3234	0.1214	6.7151	1.2124	-0.1569	0.1026	-0.1868	0.1325			142.597	0.9294	0.0023	0.9574	0.046	1.0977	0.0262	0.9387	0.0106			142.597	1.3324	0.0855	1.3453	0.0274	0.2459	0.0245	-0.0034	0.0361
	142.937	4.6063	0.8886	5.643	0.059	5.341	0.2757	5.6026	0.1428			142.937	4.3168	0.1175	6.6978	1.2084	-0.1566	0.1045	-0.1859	0.1353			142.764	0.9286	0.0006	0.9576	0.0465	1.095	0.0278	0.9397	0.012			142.764	1.3296	0.0859	1.3447	0.0281	0.2439	0.0243	-0.0036	0.0359
	143.104	4.5918	0.876	5.6371	0.0511	5.3388	0.2856	5.5847	0.16			143.104	4.302	0.1245	6.6975	1.2048	-0.1563	0.1049	-0.1856	0.1347			142.931	0.9286	0.0014	0.9573	0.046	1.0961	0.0259	0.938	0.0107			142.931	1.3302	0.0849	1.3423	0.0305	0.2433	0.0238	-0.0038	0.0367
	143.271	4.5918	0.8792	5.6381	0.062	5.3303	0.2674	5.5813	0.1642			143.271	4.2987	0.1274	6.6907	1.2028	-0.156	0.1052	-0.1875	0.1326			143.097	0.9265	0.0021	0.9578	0.0468	1.0971	0.0266	0.9371	0.0132			143.097	1.327	0.0824	1.3435	0.0299	0.2425	0.0242	-0.0043	0.036
	143.438	4.5832	0.8708	5.618	0.0644	5.3231	0.2756	5.5676	0.161			143.438	4.2916	0.1251	6.6748	1.2	-0.1555	0.1024	-0.1864	0.1352			143.264	0.9279	0.0007	0.9582	0.0483	1.0978	0.027	0.936	0.0101			143.264	1.3274	0.0821	1.3418	0.0294	0.2408	0.0253	-0.004	0.037
	143.605	4.5756	0.863	5.6168	0.0765	5.3228	0.274	5.5654	0.1724			143.605	4.2907	0.1402	6.675	1.2077	-0.1558	0.1053	-0.1872	0.1322			143.431	0.9287	0.0001	0.9569	0.0471	1.0981	0.027	0.9396	0.0118			143.431	1.3281	0.0824	1.3422	0.0273	0.2406	0.0233	-0.0046	0.036
	143.772	4.5679	0.8562	5.6238	0.086	5.3082	0.2848	5.5623	0.1773			143.772	4.278	0.1456	6.674	1.2214	-0.1549	0.1061	-0.1855	0.1373			143.598	0.9269	0.0028	0.9585	0.0481	1.1008	0.0281	0.937	0.0135			143.598	1.3272	0.0797	1.3423	0.0256	0.2414	0.0248	-0.0038	0.0364
	143.939	4.5736	0.8447	5.6236	0.0794	5.3054	0.2673	5.5416	0.1635			143.939	4.273	0.1489	6.667	1.2241	-0.1545	0.1033	-0.1858	0.1365			143.765	0.9248	0.0014	0.9576	0.0469	1.0986	0.028	0.9398	0.0129			143.765	1.3274	0.0807	1.3435	0.0287	0.241	0.0253	-0.0035	0.0361
	144.106	4.5737	0.8441	5.6088	0.0852	5.3061	0.2756	5.5356	0.1784			144.106	4.2606	0.1504	6.6569	1.2317	-0.1566	0.1035	-0.1855	0.1371			143.931	0.924	0.0008	0.9594	0.0486	1.099	0.0273	0.9398	0.0117			143.931	1.3267	0.0833	1.3429	0.0265	0.2399	0.0242	-0.0036	0.0368
	144.273	4.5666	0.8464	5.6258	0.0998	5.3012	0.2782	5.5297	0.1702			144.273	4.2527	0.148	6.6417	1.2334	-0.155	0.1038	-0.1872	0.1348			144.098	0.9241	0	0.9595	0.0461	1.099	0.0213	0.9411	0.0127			144.098	1.3265	0.0831	1.3458	0.0296	0.2402	0.0235	-0.0043	0.0366
	144.44	4.5613	0.8554	5.6227	0.1009	5.3084	0.2898	5.5148	0.1684			144.44	4.2444	0.1523	6.6411	1.2433	-0.1538	0.1042	-0.1858	0.136			144.265	0.924	0.0018	0.9592	0.0449	1.098	0.0224	0.942	0.0099			144.265	1.3264	0.0826	1.3446	0.0311	0.2398	0.0243	-0.0036	0.0376
	144.607	4.5812	0.8813	5.6097	0.0948	5.2971	0.272	5.505	0.1862			144.607	4.2356	0.1509	6.6296	1.2406	-0.1547	0.1057	-0.1858	0.1337			144.432	0.9252	0.0023	0.959	0.046	1.0987	0.0232	0.9407	0.0118			144.432	1.3278	0.0837	1.344	0.0285	0.2385	0.0233	-0.0032	0.0367
	144.774	4.5901	0.8933	5.6067	0.0929	5.287	0.269	5.496	0.1768			144.774	4.2283	0.1494	6.6366	1.2361	-0.1549	0.1022	-0.1863	0.1365			144.598	0.9248	0.0026	0.9596	0.0474	1.1	0.0226	0.9417	0.0097			144.598	1.3258	0.0814	1.3435	0.0253	0.2379	0.0236	-0.0031	0.0368
	144.941	4.5878	0.8951	5.6039	0.0876	5.2848	0.2599	5.4932	0.1745			144.941	4.2266	0.159	6.6251	1.2408	-0.1542	0.104	-0.1849	0.1366			144.765	0.9255	0.0039	0.9583	0.0458	1.1018	0.0231	0.9404	0.0102			144.765	1.3265	0.0819	1.3423	0.0232	0.2375	0.0232	-0.0032	0.0367
	145.108	4.5827	0.9103	5.5994	0.1068	5.275	0.2709	5.4783	0.1878			145.108	4.2214	0.1634	6.6215	1.2341	-0.1552	0.1054	-0.1846	0.1345			144.932	0.9255	0.0023	0.9578	0.0468	1.1006	0.0229	0.9415	0.0107			144.932	1.3245	0.0798	1.3417	0.0251	0.2377	0.0226	-0.0031	0.0371
	145.275	4.5589	0.8944	5.6057	0.1	5.2751	0.286	5.4702	0.1766			145.275	4.2068	0.1646	6.6178	1.2496	-0.1559	0.102	-0.1876	0.1379			145.098	0.9241	0.002	0.9567	0.044	1.1029	0.0213	0.9419	0.01			145.098	1.3244	0.0807	1.342	0.0267	0.2372	0.0244	-0.0036	0.0373
	145.442	4.5402	0.8856	5.5964	0.1149	5.2613	0.2809	5.4709	0.1779			145.442	4.1973	0.1597	6.6054	1.2408	-0.154	0.1045	-0.1848	0.1345			145.265	0.923	0.002	0.9575	0.0466	1.1027	0.023	0.9415	0.0117			145.265	1.3259	0.0818	1.3431	0.0267	0.2372	0.0218	-0.0034	0.0373
	145.609	4.5364	0.8931	5.5921	0.1025	5.2657	0.2875	5.4558	0.1848			145.609	4.1908	0.1638	6.6059	1.2461	-0.1558	0.1057	-0.1841	0.1349			145.432	0.9232	0.0005	0.956	0.0451	1.1023	0.0267	0.9439	0.0097			145.432	1.3281	0.0825	1.3437	0.0265	0.2373	0.0235	-0.0036	0.0378
	145.776	4.5335	0.8761	5.6045	0.0971	5.261	0.286	5.4508	0.1853			145.776	4.1784	0.1663	6.5966	1.2422	-0.1532	0.1043	-0.1841	0.1353			145.599	0.9224	0.0011	0.9579	0.046	1.1037	0.0272	0.9449	0.0109			145.599	1.3257	0.0812	1.3429	0.0324	0.2374	0.0225	-0.0029	0.0375
	145.942	4.5264	0.8818	5.5992	0.1124	5.2431	0.2745	5.4494	0.1948			145.942	4.1735	0.1631	6.5956	1.239	-0.1542	0.1054	-0.1841	0.1345			145.766	0.9209	0.001	0.9574	0.0469	1.1045	0.0234	0.9441	0.0122			145.766	1.3238	0.0827	1.3419	0.0308	0.2361	0.0216	-0.0029	0.0374
	146.109	4.5181	0.898	5.5932	0.1162	5.2426	0.28	5.442	0.1908			146.109	4.1585	0.1717	6.5893	1.2484	-0.1532	0.1044	-0.1851	0.1356			145.932	0.9204	0.0011	0.9567	0.0439	1.1036	0.0249	0.9443	0.0126			145.932	1.3221	0.0867	1.341	0.0294	0.2359	0.0216	-0.0025	0.038
	146.276	4.5084	0.9005	5.582	0.1075	5.2308	0.2773	5.4359	0.2058			146.276	4.1519	0.1648	6.5859	1.2467	-0.1533	0.1072	-0.1846	0.1332			146.099	0.922	0.0013	0.9559	0.0424	1.1059	0.026	0.9446	0.0126			146.099	1.3237	0.0864	1.3426	0.0309	0.2354	0.0219	-0.0026	0.0376
	146.443	4.4942	0.8909	5.588	0.1097	5.2272	0.28	5.4364	0.2167			146.443	4.1443	0.1676	6.5855	1.2534	-0.152	0.1061	-0.1829	0.1368			146.266	0.9208	0.0005	0.9575	0.0426	1.1025	0.024	0.9448	0.0122			146.266	1.3223	0.0855	1.3419	0.0294	0.2339	0.0214	-0.002	0.0384
	146.61	4.496	0.9033	5.594	0.123	5.2198	0.2932	5.4253	0.2146			146.61	4.1472	0.1718	6.5739	1.2454	-0.1533	0.1065	-0.1848	0.1372			146.432	0.9234	0.0034	0.9587	0.0445	1.1031	0.0222	0.9462	0.0122			146.432	1.324	0.0852	1.341	0.0289	0.2334	0.0237	-0.0025	0.038
	146.776	4.4953	0.9175	5.5882	0.1117	5.2229	0.2912	5.4127	0.1899			146.776	4.1298	0.1721	6.5797	1.2369	-0.1524	0.1064	-0.1842	0.1363			146.599	0.9204	0.0064	0.958	0.0425	1.1081	0.0221	0.9453	0.0104			146.599	1.3234	0.0869	1.3427	0.029	0.2329	0.0222	-0.0025	0.0385
	146.943	4.5097	0.9566	5.5889	0.1152	5.2278	0.3046	5.3981	0.208			146.943	4.1183	0.1629	6.5726	1.2499	-0.1521	0.109	-0.184	0.1345			146.766	0.9193	0.0057	0.9593	0.0439	1.1086	0.0216	0.9466	0.0113			146.766	1.3221	0.0845	1.3404	0.0273	0.2333	0.0222	-0.0022	0.0395
	147.11	4.5096	0.9425	5.5749	0.107	5.2166	0.2989	5.3888	0.2204			147.11	4.1172	0.1706	6.5636	1.2476	-0.1526	0.1055	-0.1824	0.138			146.933	0.9234	0.0034	0.9618	0.0431	1.1085	0.0234	0.9473	0.0121			146.933	1.3254	0.0869	1.3412	0.0286	0.2321	0.0205	-0.0022	0.0393
	147.276	4.5154	0.9456	5.5857	0.119	5.213	0.3091	5.3843	0.2351			147.276	4.1016	0.178	6.5624	1.2621	-0.1524	0.1046	-0.1843	0.137			147.1	0.9229	0.0015	0.9616	0.0433	1.1077	0.0218	0.9472	0.0124			147.1	1.324	0.0855	1.3417	0.0292	0.232	0.0211	-0.0023	0.0393
	147.443	4.5249	0.9235	5.5831	0.1179	5.2076	0.3168	5.3644	0.2279			147.443	4.0855	0.1761	6.5559	1.2455	-0.1509	0.1076	-0.1819	0.135			147.266	0.922	0.0033	0.9615	0.0425	1.1106	0.0236	0.9487	0.0101			147.266	1.3231	0.0847	1.3414	0.0269	0.2319	0.0208	-0.0024	0.0386
	147.61	4.5139	0.9039	5.5837	0.1227	5.1996	0.2979	5.3632	0.2236			147.61	4.0765	0.1785	6.5364	1.2586	-0.1529	0.1071	-0.1812	0.1389			147.433	0.9231	0.0039	0.9606	0.0451	1.1101	0.0251	0.9492	0.0126			147.433	1.3223	0.0855	1.3409	0.0267	0.2313	0.0206	-0.0022	0.039
	147.777	4.5119	0.8966	5.5823	0.1172	5.1946	0.2996	5.3515	0.2389			147.777	4.0656	0.1756	6.5311	1.2587	-0.1534	0.1052	-0.1819	0.1379			147.6	0.9232	0.0013	0.9625	0.0445	1.111	0.0227	0.95	0.008			147.6	1.3215	0.0867	1.3422	0.0287	0.2308	0.0206	-0.0019	0.0397
	147.944	4.4994	0.8985	5.5847	0.1042	5.1958	0.3047	5.3485	0.2234			147.944	4.0508	0.1876	6.521	1.265	-0.1506	0.1076	-0.1825	0.1372			147.766	0.923	0.0013	0.9615	0.0444	1.1079	0.0229	0.9482	0.0078			147.766	1.3201	0.0881	1.3419	0.0304	0.2303	0.0208	-0.0023	0.0394
	148.11	4.5021	0.9266	5.5648	0.106	5.1937	0.3056	5.3429	0.2312			148.11	4.0416	0.183	6.5139	1.2667	-0.152	0.1061	-0.1847	0.1363			147.933	0.9227	0.0003	0.9624	0.044	1.1098	0.024	0.9502	0.007			147.933	1.3232	0.0851	1.3415	0.0288	0.2302	0.0209	-0.0023	0.0396
	148.278	4.5102	0.9254	5.5553	0.1102	5.196	0.3048	5.3365	0.2478			148.278	4.0386	0.191	6.52	1.2692	-0.151	0.1083	-0.1817	0.1365			148.1	0.9233	0.0022	0.9639	0.0435	1.1105	0.0226	0.9514	0.0077			148.1	1.3226	0.0862	1.3407	0.0277	0.2301	0.0209	-0.0024	0.0395
	148.444	4.5053	0.9257	5.5625	0.1228	5.1915	0.2967	5.3348	0.2535			148.444	4.0279	0.1912	6.5072	1.2768	-0.1503	0.1077	-0.182	0.1374			148.267	0.9226	0.0043	0.9624	0.0423	1.109	0.0234	0.9495	0.0094			148.267	1.3229	0.086	1.3407	0.027	0.2296	0.0215	-0.0017	0.0402
	148.611	4.5066	0.9074	5.5615	0.1199	5.1948	0.287	5.3368	0.2409			148.611	4.0144	0.1846	6.5016	1.2936	-0.1515	0.1076	-0.1829	0.1365			148.433	0.9222	0.0006	0.9631	0.0438	1.1092	0.0245	0.953	0.0094			148.433	1.3217	0.0843	1.3407	0.0283	0.2293	0.0217	-0.0019	0.0399
	148.778	4.5067	0.8972	5.551	0.0986	5.1846	0.283	5.3288	0.2572			148.778	4.0082	0.1833	6.506	1.2867	-0.1517	0.1085	-0.1789	0.138			148.599	0.9217	0.0017	0.9618	0.0428	1.1091	0.0213	0.9521	0.0078			148.599	1.3216	0.0852	1.3412	0.0282	0.2291	0.0211	-0.0021	0.0399
	148.945	4.5058	0.8929	5.554	0.1233	5.1881	0.2743	5.3135	0.2597			148.945	3.9948	0.1814	6.4902	1.2908	-0.15	0.1072	-0.181	0.1372			148.766	0.9202	0.0037	0.9638	0.0431	1.1092	0.0221	0.9518	0.0107			148.766	1.3188	0.0899	1.3404	0.0306	0.228	0.0212	-0.0024	0.0402
	149.112	4.5003	0.9141	5.5474	0.1281	5.1816	0.2914	5.3032	0.2655			149.112	3.9839	0.1875	6.482	1.2961	-0.1501	0.1077	-0.1814	0.1372			148.933	0.9199	0.0012	0.9603	0.0432	1.1095	0.0203	0.9526	0.0123			148.933	1.3184	0.0878	1.3397	0.0293	0.2273	0.0214	-0.002	0.0402
	149.278	4.4744	0.8961	5.5402	0.1121	5.1813	0.2766	5.2969	0.2559			149.278	3.9734	0.1805	6.4783	1.2866	-0.1497	0.1067	-0.1817	0.1375			149.1	0.9197	0.0034	0.9625	0.0442	1.1102	0.0204	0.9539	0.0088			149.1	1.3207	0.0908	1.338	0.0279	0.2264	0.0227	-0.0022	0.0406
	149.445	4.4734	0.8986	5.543	0.1363	5.1815	0.2783	5.3002	0.2776			149.445	3.9663	0.1926	6.4684	1.2904	-0.1504	0.1078	-0.1807	0.1356			149.267	0.919	0.0046	0.9626	0.0421	1.1097	0.0213	0.9534	0.0085			149.267	1.3191	0.088	1.3383	0.0249	0.2275	0.0201	-0.0027	0.0407
	149.612	4.4645	0.8946	5.5394	0.1501	5.1794	0.2723	5.2901	0.2815			149.612	3.9598	0.1897	6.469	1.31	-0.1503	0.1075	-0.1812	0.1371			149.434	0.9211	0.0075	0.9616	0.0413	1.1112	0.0212	0.9532	0.0075			149.434	1.3183	0.0886	1.3395	0.0275	0.2267	0.0212	-0.0028	0.0408
	149.779	4.4608	0.9026	5.5244	0.1214	5.1787	0.2744	5.2897	0.2777			149.779	3.9468	0.1912	6.4536	1.3095	-0.1507	0.1071	-0.1815	0.1363			149.601	0.918	0.0061	0.9611	0.0407	1.1118	0.0192	0.9525	0.0078			149.601	1.3206	0.0889	1.3406	0.0258	0.2254	0.0218	-0.0032	0.0404
	149.945	4.4453	0.901	5.5234	0.1223	5.1692	0.2677	5.2704	0.2811			149.945	3.944	0.1933	6.4464	1.3121	-0.1512	0.108	-0.1809	0.1365			149.767	0.9171	0.0037	0.9618	0.0441	1.1135	0.0197	0.9546	0.0089			149.767	1.3192	0.0912	1.342	0.0289	0.2267	0.0207	-0.0018	0.0411
	150.113	4.4449	0.9023	5.518	0.1176	5.1649	0.2778	5.2585	0.2795			150.113	3.9319	0.2041	6.4406	1.3194	-0.149	0.1101	-0.1815	0.1364			149.934	0.9172	0.0029	0.9642	0.0416	1.1135	0.0218	0.9558	0.0075			149.934	1.3185	0.0917	1.3381	0.029	0.2248	0.0217	-0.002	0.0411
	150.279	4.4469	0.8914	5.5075	0.1308	5.1755	0.2715	5.2503	0.2889			150.279	3.9154	0.1871	6.441	1.3334	-0.15	0.1081	-0.1807	0.1375			150.1	0.9197	0.001	0.9636	0.0428	1.1125	0.02	0.9564	0.0067			150.1	1.3171	0.087	1.339	0.0295	0.2235	0.0195	-0.0019	0.0412
	150.446	4.4441	0.8751	5.5052	0.1066	5.1612	0.2709	5.2473	0.2844			150.446	3.9111	0.1913	6.4223	1.3151	-0.1487	0.11	-0.1802	0.1368			150.267	0.9199	0.0025	0.964	0.0436	1.114	0.021	0.9556	0.0091			150.267	1.3183	0.0869	1.3395	0.0262	0.2235	0.0199	-0.0025	0.0416
	150.613	4.4546	0.8611	5.502	0.1223	5.1547	0.2739	5.2413	0.2788			150.613	3.8973	0.1916	6.4306	1.3232	-0.1479	0.1085	-0.1789	0.1394			150.434	0.9184	0.0021	0.9644	0.0436	1.1156	0.0206	0.9568	0.0078			150.434	1.3173	0.0882	1.3387	0.0273	0.2236	0.0201	-0.0021	0.041
	150.78	4.447	0.8592	5.5008	0.1256	5.1482	0.2704	5.2243	0.2812			150.78	3.8901	0.1988	6.4205	1.3272	-0.1494	0.1076	-0.1788	0.1381			150.601	0.9177	0.0044	0.9628	0.0416	1.1162	0.0206	0.9582	0.0093			150.601	1.3154	0.0897	1.3371	0.0265	0.2227	0.0203	-0.0024	0.0416
	150.947	4.4438	0.8655	5.4972	0.1455	5.1423	0.2686	5.2059	0.2777			150.947	3.873	0.2037	6.4167	1.3164	-0.1478	0.1084	-0.1813	0.1385			150.768	0.9185	0.0063	0.9642	0.0445	1.1175	0.0184	0.9574	0.0075			150.768	1.316	0.0898	1.337	0.0246	0.2225	0.0189	-0.0012	0.0418
	151.113	4.4214	0.8628	5.4986	0.135	5.1395	0.279	5.2073	0.2946			151.113	3.8647	0.2047	6.4097	1.3122	-0.1485	0.1063	-0.1803	0.1385			150.934	0.9187	0.0059	0.9657	0.0423	1.1168	0.0186	0.9563	0.008			150.934	1.316	0.0896	1.3377	0.0271	0.2216	0.0185	-0.0023	0.0415
	151.28	4.4236	0.8847	5.4809	0.129	5.1317	0.2779	5.2016	0.2938			151.28	3.8591	0.2035	6.4034	1.3311	-0.1487	0.1073	-0.1801	0.1367			151.101	0.9176	0.0038	0.965	0.0453	1.1163	0.0199	0.9576	0.0101			151.101	1.3161	0.0921	1.3396	0.0262	0.2212	0.0187	-0.0022	0.0411
	151.447	4.4086	0.8789	5.4701	0.1245	5.129	0.276	5.1861	0.2938			151.447	3.8404	0.2005	6.4027	1.3359	-0.1485	0.108	-0.1798	0.1381			151.268	0.9186	0.0071	0.9648	0.0438	1.1176	0.0204	0.9578	0.0105			151.268	1.3151	0.0919	1.3404	0.0293	0.2206	0.0189	-0.0024	0.0416
	151.606	4.3974	0.8766	5.459	0.1177	5.118	0.2726	5.1752	0.2908			151.606	3.8266	0.2105	6.3929	1.3362	-0.1486	0.1073	-0.1796	0.1367			151.435	0.917	0.0066	0.9646	0.0416	1.1173	0.0206	0.959	0.0087			151.435	1.3172	0.0908	1.3375	0.0271	0.2209	0.0192	-0.002	0.0428
	151.773	4.3818	0.8877	5.4472	0.1373	5.1228	0.2753	5.1635	0.2915			151.773	3.8162	0.201	6.3826	1.3375	-0.1484	0.1088	-0.1787	0.138			151.601	0.9151	0.0041	0.9661	0.0414	1.1185	0.018	0.9595	0.009			151.601	1.3173	0.0892	1.3388	0.0271	0.2206	0.0183	-0.0019	0.0422
	151.94	4.3804	0.8813	5.4391	0.1402	5.1164	0.2745	5.1577	0.3038			151.94	3.8092	0.2016	6.3778	1.3475	-0.1477	0.1097	-0.1775	0.1378			151.768	0.9169	0.0058	0.9654	0.0426	1.1172	0.0197	0.9596	0.0063			151.768	1.3166	0.0891	1.3364	0.0259	0.2198	0.0175	-0.0019	0.0423
	152.107	4.3831	0.8913	5.4366	0.1459	5.1137	0.2915	5.1507	0.2937			152.107	3.8039	0.2076	6.3628	1.3551	-0.1481	0.1087	-0.1783	0.1382			151.935	0.9172	0.0068	0.9658	0.0433	1.1191	0.0178	0.9597	0.0064			151.935	1.3153	0.0891	1.3397	0.0247	0.219	0.0174	-0.0019	0.0428
	152.274	4.3826	0.9051	5.4436	0.1411	5.11	0.2928	5.1461	0.3052			152.274	3.7979	0.2011	6.3581	1.3671	-0.1482	0.1091	-0.1773	0.1374			152.102	0.9167	0.0072	0.9666	0.0423	1.1199	0.0174	0.9601	0.006			152.102	1.3147	0.0919	1.3381	0.0277	0.2193	0.018	-0.0022	0.0421
	152.441	4.3836	0.9104	5.4398	0.144	5.1007	0.3044	5.1253	0.3048			152.441	3.7824	0.1977	6.3497	1.3677	-0.1489	0.1084	-0.1778	0.1409			152.268	0.9165	0.0056	0.9676	0.0432	1.1226	0.0189	0.962	0.0048			152.268	1.3163	0.0927	1.3405	0.0262	0.2195	0.0177	-0.0022	0.0424
	152.608	4.3812	0.904	5.4355	0.1507	5.1008	0.287	5.1116	0.3196			152.608	3.7752	0.203	6.3346	1.3688	-0.147	0.1103	-0.1761	0.1396			152.435	0.9156	0.0053	0.9678	0.0441	1.1208	0.015	0.9653	0.0053			152.435	1.3166	0.0898	1.3377	0.0266	0.218	0.0178	-0.0026	0.0422
	152.775	4.3642	0.899	5.433	0.1446	5.0887	0.2793	5.103	0.3138			152.775	3.7544	0.2001	6.3377	1.3829	-0.1467	0.1085	-0.1774	0.1386			152.602	0.9172	0.0042	0.9649	0.0426	1.1217	0.0147	0.9638	0.0071			152.602	1.3156	0.0901	1.339	0.0256	0.2178	0.0184	-0.003	0.0414
	152.942	4.3546	0.8987	5.4233	0.1513	5.0717	0.2871	5.0965	0.3106			152.942	3.7519	0.2063	6.3363	1.3805	-0.1459	0.108	-0.1778	0.1389			152.769	0.916	0.0036	0.9667	0.043	1.1215	0.017	0.9658	0.0079			152.769	1.3177	0.0885	1.3389	0.0245	0.2171	0.0172	-0.0018	0.0421
	153.109	4.3497	0.8822	5.4158	0.1475	5.0694	0.2676	5.0911	0.3021			153.109	3.7381	0.2107	6.3283	1.3905	-0.1479	0.1098	-0.1772	0.1385			152.935	0.9151	0.0021	0.9665	0.0438	1.1248	0.0164	0.9648	0.007			152.935	1.317	0.0841	1.3389	0.0263	0.2175	0.0165	-0.0015	0.0433
	153.276	4.3542	0.8845	5.4121	0.1605	5.0666	0.2694	5.0728	0.3138			153.276	3.7288	0.2055	6.3141	1.395	-0.1481	0.1117	-0.1789	0.1365			153.102	0.9142	0.0051	0.9671	0.0427	1.1238	0.0154	0.9649	0.005			153.102	1.3153	0.0892	1.337	0.0232	0.2178	0.0182	-0.002	0.043
	153.443	4.3495	0.8568	5.4111	0.1635	5.0527	0.2688	5.0584	0.3021			153.443	3.7187	0.2131	6.3069	1.3964	-0.1475	0.1092	-0.1766	0.1395			153.269	0.9128	0.0069	0.9684	0.0449	1.1221	0.0165	0.9661	0.0066			153.269	1.3137	0.0927	1.3361	0.0223	0.2161	0.0168	-0.0013	0.0441
	153.61	4.3437	0.8696	5.4028	0.1705	5.0503	0.2683	5.0446	0.3124			153.61	3.7157	0.2203	6.3039	1.3905	-0.1475	0.1105	-0.1753	0.1382			153.435	0.913	0.0049	0.9684	0.0431	1.1218	0.0176	0.9659	0.0065			153.435	1.3151	0.0911	1.3362	0.0216	0.2157	0.0169	-0.0014	0.0429
	153.777	4.3254	0.8614	5.4047	0.1682	5.0517	0.2602	5.0384	0.3061			153.777	3.6973	0.2133	6.2958	1.3884	-0.1462	0.1108	-0.1766	0.1376			153.602	0.9154	0.0071	0.9675	0.044	1.1252	0.017	0.9655	0.0064			153.602	1.3151	0.0884	1.3358	0.0234	0.2151	0.0166	-0.0019	0.0441
	153.944	4.3163	0.8636	5.3883	0.1736	5.0379	0.2545	5.0318	0.3204			153.944	3.689	0.2212	6.2878	1.3912	-0.148	0.1099	-0.1763	0.1383			153.769	0.9154	0.003	0.9685	0.0437	1.1262	0.0191	0.9669	0.0053			153.769	1.3145	0.0872	1.3365	0.0252	0.2162	0.0178	-0.0012	0.0429
	154.111	4.3034	0.8713	5.3876	0.1756	5.0334	0.2569	5.0159	0.3201			154.111	3.6711	0.2195	6.2995	1.4024	-0.1469	0.1092	-0.1763	0.1364			153.936	0.9151	0.0048	0.969	0.0456	1.1277	0.0189	0.9659	0.0031			153.936	1.3161	0.0895	1.3364	0.0254	0.2167	0.0166	-0.002	0.0436
	154.278	4.3008	0.8739	5.3817	0.1733	5.0195	0.2443	5.0002	0.3121			154.278	3.6667	0.2243	6.2873	1.3962	-0.1451	0.1102	-0.1774	0.1356			154.102	0.9157	0.0031	0.9677	0.0448	1.1263	0.0204	0.9659	0.0045			154.102	1.3169	0.0913	1.3373	0.0244	0.2149	0.0172	-0.0018	0.0434
	154.444	4.2955	0.868	5.375	0.18	5.0119	0.2579	4.9928	0.3258			154.444	3.6554	0.2291	6.2755	1.39	-0.1461	0.1105	-0.1769	0.1413			154.269	0.9156	0.0037	0.9694	0.0447	1.1276	0.018	0.9663	0.0048			154.269	1.315	0.093	1.3377	0.0288	0.2151	0.0167	-0.0007	0.0445
	154.611	4.2903	0.8787	5.3654	0.189	4.9912	0.2699	4.9734	0.314			154.611	3.641	0.2336	6.2653	1.3879	-0.1473	0.1087	-0.1766	0.1375			154.436	0.9141	0.0067	0.97	0.0449	1.1267	0.0176	0.9687	0.0011			154.436	1.3141	0.0915	1.3379	0.0279	0.2142	0.0168	-0.0016	0.0436
	154.778	4.2841	0.8812	5.3666	0.1914	4.9839	0.2548	4.978	0.3279			154.778	3.6341	0.2358	6.2588	1.3888	-0.1454	0.11	-0.1752	0.1386			154.603	0.9141	0.005	0.9683	0.0463	1.1298	0.0189	0.969	0.002			154.603	1.3145	0.0918	1.3395	0.0282	0.213	0.0162	-0.0017	0.0439
	154.945	4.297	0.8988	5.3681	0.217	4.9816	0.251	4.9665	0.3133			154.945	3.6233	0.2306	6.2482	1.3968	-0.1447	0.1098	-0.1767	0.1384			154.769	0.9135	0.0069	0.9702	0.0441	1.1292	0.0187	0.9715	0.002			154.769	1.3159	0.0879	1.339	0.0258	0.2127	0.0161	-0.0017	0.0437
	155.112	4.2976	0.892	5.3636	0.2	4.9717	0.2398	4.9681	0.3176			155.112	3.6128	0.2397	6.2351	1.3826	-0.1458	0.1123	-0.1755	0.1384			154.936	0.9145	0.0087	0.9699	0.0437	1.1281	0.0191	0.9716	0.0014			154.936	1.3145	0.0888	1.3399	0.0268	0.212	0.0156	-0.0012	0.0446
	155.279	4.2785	0.8887	5.3729	0.2116	4.98	0.2462	4.9502	0.3283			155.279	3.6036	0.2403	6.2272	1.3892	-0.1465	0.1105	-0.1744	0.1389			155.103	0.9142	0.0076	0.9693	0.0458	1.1284	0.017	0.9704	0.0023			155.103	1.3113	0.0917	1.3418	0.0268	0.2124	0.0158	-0.0009	0.0445
	155.445	4.2659	0.8908	5.3586	0.2149	4.9671	0.2496	4.9415	0.3337			155.445	3.5872	0.2339	6.2147	1.384	-0.1467	0.1093	-0.175	0.1384			155.27	0.9149	0.0068	0.9701	0.043	1.1272	0.0199	0.9706	0.0047			155.27	1.3122	0.0918	1.3425	0.0265	0.2115	0.015	-0.0015	0.0444
	155.612	4.2535	0.8991	5.36	0.2195	4.9594	0.2434	4.9437	0.332			155.612	3.5759	0.2387	6.2017	1.3761	-0.1444	0.1108	-0.1748	0.1397			155.437	0.9136	0.0106	0.9724	0.044	1.1287	0.0203	0.9709	0.0017			155.437	1.3123	0.0886	1.3419	0.0277	0.2116	0.0164	-0.0008	0.0446
	155.779	4.246	0.8879	5.3459	0.2247	4.953	0.2522	4.9235	0.332			155.779	3.5608	0.2302	6.2003	1.3786	-0.1439	0.1097	-0.1746	0.1376			155.603	0.9154	0.0092	0.9725	0.0406	1.1312	0.0221	0.9736	0.0033			155.603	1.3139	0.0863	1.3404	0.0273	0.212	0.0149	-0.001	0.045
	155.946	4.2492	0.8841	5.3413	0.2315	4.9471	0.2625	4.9192	0.3289			155.946	3.5474	0.2332	6.1998	1.3742	-0.1442	0.1105	-0.175	0.1406			155.77	0.9138	0.0089	0.9712	0.0442	1.1313	0.0247	0.9717	0.0058			155.77	1.3128	0.0863	1.3417	0.0254	0.2107	0.0136	-0.0012	0.0445
	156.113	4.2476	0.8853	5.3371	0.2328	4.9401	0.2656	4.9138	0.3458			156.113	3.5412	0.2397	6.186	1.3737	-0.1451	0.1091	-0.1741	0.139			155.937	0.9148	0.0103	0.9726	0.0421	1.1301	0.0264	0.9722	0.0036			155.937	1.312	0.0929	1.3411	0.0285	0.2119	0.016	-0.0019	0.0445
	156.279	4.2425	0.8823	5.3319	0.235	4.9413	0.2785	4.8998	0.3426			156.279	3.525	0.2395	6.1871	1.385	-0.143	0.1118	-0.1749	0.1395			156.103	0.9161	0.0081	0.9731	0.0442	1.1299	0.0234	0.9713	0.0051			156.103	1.3108	0.095	1.3407	0.0271	0.2103	0.0156	-0.0014	0.0452
	156.447	4.2412	0.8787	5.3337	0.234	4.9196	0.2663	4.8874	0.345			156.447	3.5168	0.2501	6.1898	1.3833	-0.1448	0.1085	-0.1742	0.1391			156.27	0.9158	0.0079	0.9737	0.0408	1.1306	0.0246	0.9746	0.0025			156.27	1.3137	0.0916	1.3418	0.0276	0.2117	0.0147	-0.0013	0.045
	156.614	4.2328	0.8842	5.3223	0.2465	4.9064	0.255	4.8723	0.3505			156.614	3.5142	0.2486	6.1815	1.3905	-0.1443	0.1106	-0.1739	0.1395			156.437	0.9144	0.0072	0.9744	0.0415	1.1309	0.0224	0.9733	0.0042			156.437	1.3159	0.0876	1.3421	0.0264	0.2102	0.0154	-0.0015	0.0448
	156.781	4.2243	0.8917	5.3154	0.2392	4.8933	0.2571	4.863	0.3637			156.781	3.5027	0.2468	6.1679	1.3921	-0.1436	0.1093	-0.1723	0.1399			156.603	0.9126	0.0081	0.9725	0.0417	1.1326	0.0247	0.9744	0.0039			156.603	1.3153	0.0897	1.3426	0.0282	0.211	0.0146	-0.0014	0.046
	156.947	4.2239	0.9025	5.305	0.2439	4.8796	0.2557	4.8506	0.3611			156.947	3.4917	0.2448	6.1672	1.3954	-0.1428	0.1129	-0.1725	0.1392			156.77	0.9144	0.0076	0.9743	0.0422	1.1317	0.0267	0.974	0.004			156.77	1.3132	0.0885	1.3431	0.0287	0.2102	0.0131	-0.0011	0.0458
	157.114	4.2246	0.9011	5.3015	0.2264	4.8748	0.2377	4.8389	0.3825			157.114	3.4779	0.2443	6.1567	1.3954	-0.1442	0.1112	-0.1723	0.1384			156.937	0.913	0.0073	0.9747	0.0425	1.1338	0.0256	0.9763	0.0004			156.937	1.3128	0.0886	1.3415	0.0293	0.2084	0.0151	-0.0016	0.0457
	157.281	4.2244	0.9056	5.2983	0.2534	4.8701	0.2344	4.8245	0.3712			157.281	3.473	0.2465	6.1552	1.3988	-0.1427	0.1111	-0.1734	0.1374			157.104	0.9114	0.0065	0.9751	0.042	1.1329	0.0264	0.9769	0.0023			157.104	1.3131	0.0907	1.3414	0.0311	0.2077	0.0144	-0.0012	0.0455
	157.448	4.219	0.9185	5.2924	0.2559	4.8622	0.2347	4.8054	0.3951			157.448	3.4593	0.2502	6.1469	1.3952	-0.1428	0.112	-0.1706	0.1398			157.271	0.9122	0.0101	0.9747	0.0403	1.1332	0.0243	0.9794	0.0002			157.271	1.3103	0.0929	1.3407	0.0315	0.2079	0.0141	-0.001	0.0455
	157.615	4.2226	0.9196	5.2942	0.2344	4.852	0.2296	4.787	0.3889			157.615	3.4502	0.2478	6.1327	1.4063	-0.1433	0.1114	-0.1735	0.1396			157.438	0.9129	0.0084	0.9755	0.0409	1.1329	0.0221	0.978	0.0021			157.438	1.3134	0.0876	1.3409	0.0316	0.2074	0.0126	-0.0015	0.0458
	157.782	4.2207	0.9167	5.2862	0.2414	4.8574	0.2345	4.7828	0.3935			157.782	3.4437	0.2533	6.1273	1.3966	-0.1425	0.1107	-0.1726	0.1417			157.604	0.9125	0.0085	0.9751	0.0399	1.1337	0.0253	0.9781	0.0004			157.604	1.3107	0.086	1.3424	0.0341	0.2069	0.0125	-0.0014	0.0462
	157.949	4.2087	0.9138	5.2862	0.245	4.8457	0.2373	4.768	0.3852			157.949	3.4276	0.2585	6.134	1.4168	-0.1441	0.111	-0.1708	0.1414			157.771	0.9108	0.0088	0.9763	0.0414	1.1346	0.0227	0.9779	0.0019			157.771	1.3121	0.088	1.3407	0.0325	0.207	0.0126	-0.001	0.0455
	158.115	4.2109	0.9107	5.2619	0.2422	4.8391	0.2302	4.7588	0.3819			158.115	3.4177	0.2556	6.1198	1.4194	-0.144	0.1093	-0.1727	0.1394			157.938	0.9073	0.0043	0.9763	0.0393	1.1355	0.0243	0.9794	0.0017			157.938	1.3109	0.0901	1.3426	0.0343	0.2071	0.0125	-0.0014	0.0461
	158.282	4.2046	0.9167	5.2557	0.2384	4.8406	0.2294	4.7415	0.3988			158.282	3.4033	0.256	6.1166	1.4206	-0.1431	0.1121	-0.1713	0.1408			158.105	0.9085	0.0058	0.9761	0.0375	1.1349	0.024	0.9794	0.0021			158.105	1.3112	0.0894	1.3412	0.0352	0.2073	0.0126	-0.0016	0.0458
	158.449	4.2031	0.9074	5.2501	0.2446	4.8262	0.2232	4.7369	0.4036			158.449	3.3882	0.2647	6.1065	1.4191	-0.1436	0.1107	-0.1716	0.1424			158.272	0.9105	0.0051	0.9776	0.0405	1.1372	0.0211	0.9787	0.0015			158.272	1.3112	0.0883	1.3403	0.0367	0.2062	0.0133	-0.0012	0.0459
	158.616	4.1912	0.9214	5.2519	0.2345	4.8268	0.2283	4.7374	0.4064			158.616	3.3781	0.266	6.1007	1.4248	-0.1417	0.1117	-0.1716	0.1418			158.438	0.9098	0.0062	0.9768	0.0392	1.1376	0.0229	0.9809	0.0011			158.438	1.3134	0.0902	1.3392	0.0356	0.2059	0.0128	-0.0011	0.0462
	158.783	4.2043	0.9377	5.254	0.2477	4.8164	0.2257	4.7238	0.407			158.783	3.3681	0.264	6.0994	1.4297	-0.1427	0.113	-0.17	0.1427			158.605	0.9107	0.0089	0.9776	0.0398	1.1389	0.0209	0.983	0.0005			158.605	1.3109	0.091	1.342	0.0353	0.2059	0.0122	-0.001	0.0464
	158.95	4.1912	0.963	5.2484	0.2569	4.8132	0.2229	4.6969	0.4164			158.95	3.3545	0.2715	6.0963	1.4355	-0.1427	0.1091	-0.1691	0.1458			158.772	0.9086	0.0092	0.9777	0.0405	1.1382	0.0236	0.9814	0.0019			158.772	1.311	0.0894	1.3417	0.0335	0.2048	0.0126	-0.0016	0.0456
	159.117	4.1671	0.9531	5.2582	0.2659	4.8084	0.2344	4.6937	0.4178			159.117	3.3431	0.2785	6.0922	1.442	-0.1429	0.1122	-0.1708	0.1441			158.938	0.9124	0.0058	0.9787	0.0416	1.1394	0.0211	0.9826	0.0003			158.938	1.3113	0.0915	1.34	0.0332	0.2049	0.0121	-0.0013	0.0461
	159.284	4.1502	0.9291	5.2501	0.2616	4.8021	0.2462	4.6836	0.4034			159.284	3.3281	0.275	6.0822	1.4528	-0.1431	0.1111	-0.1683	0.1472			159.104	0.9107	0.005	0.98	0.0421	1.1408	0.019	0.9838	0.0001			159.104	1.3118	0.0926	1.3424	0.0328	0.2044	0.0119	-0.0007	0.046
	159.451	4.1443	0.9358	5.2418	0.2699	4.7922	0.2344	4.6724	0.4054			159.451	3.3236	0.2683	6.0654	1.4562	-0.1415	0.1119	-0.17	0.1455			159.271	0.9098	0.0045	0.9806	0.0404	1.142	0.0219	0.9866	0.0015			159.271	1.3124	0.092	1.3413	0.0333	0.2048	0.0102	-0.0008	0.0465
	159.618	4.141	0.9359	5.242	0.2532	4.7837	0.235	4.6702	0.4207			159.618	3.3199	0.2672	6.0613	1.4671	-0.1418	0.1132	-0.1672	0.1481			159.438	0.9084	0.0065	0.9804	0.0401	1.1422	0.0218	0.9845	0.0015			159.438	1.3088	0.0924	1.3445	0.0371	0.2042	0.0112	-0.001	0.0464
	159.785	4.142	0.9373	5.236	0.269	4.7775	0.2347	4.6616	0.4074			159.785	3.3089	0.2678	6.0568	1.4668	-0.1415	0.1116	-0.1683	0.1468			159.604	0.9092	0.0049	0.9807	0.0386	1.1417	0.0219	0.9842	0.0024			159.604	1.3063	0.0938	1.3436	0.0362	0.2042	0.0104	-0.0011	0.0469
	159.952	4.1444	0.9385	5.2288	0.2713	4.7742	0.2292	4.652	0.4149			159.952	3.2999	0.2713	6.0566	1.4846	-0.1385	0.1153	-0.1663	0.1482			159.771	0.9078	0.0079	0.9807	0.0396	1.1436	0.021	0.9855	0.0026			159.771	1.3092	0.0892	1.3447	0.0379	0.2038	0.0122	-0.0008	0.0462
	160.119	4.1295	0.9273	5.2339	0.265	4.7555	0.2331	4.6365	0.4133			160.119	3.2861	0.2729	6.0442	1.4931	-0.1411	0.1125	-0.1669	0.1484			159.938	0.9092	0.0092	0.9816	0.0393	1.142	0.0209	0.986	0.0002			159.938	1.3105	0.0871	1.3463	0.0388	0.2031	0.0109	-0.0005	0.0471
	160.286	4.1352	0.9297	5.2221	0.27	4.7444	0.2254	4.6171	0.4117			160.286	3.2748	0.2699	6.0334	1.496	-0.141	0.1126	-0.1664	0.1488			160.104	0.9075	0.0109	0.9821	0.0391	1.1453	0.0227	0.9871	0.0003			160.104	1.31	0.084	1.3457	0.0411	0.2026	0.0112	-0.0009	0.0468
	160.452	4.1221	0.9199	5.2099	0.2651	4.7388	0.2212	4.6134	0.4231			160.452	3.2687	0.2746	6.0223	1.4977	-0.1404	0.114	-0.1651	0.1498			160.271	0.9086	0.0069	0.9827	0.0395	1.1472	0.0208	0.9885	0.0004			160.271	1.3085	0.0882	1.3458	0.0449	0.2023	0.0097	-0.0004	0.0471
	160.619	4.1141	0.897	5.2092	0.2994	4.7261	0.2262	4.6068	0.4273			160.619	3.2575	0.2764	6.0186	1.5045	-0.138	0.1143	-0.1661	0.1494			160.438	0.9076	0.0071	0.9819	0.0406	1.1469	0.0201	0.9882	0.001			160.438	1.3055	0.0882	1.3465	0.0451	0.2027	0.0094	-0.0007	0.0467
	160.786	4.1075	0.8946	5.1938	0.2895	4.7249	0.2218	4.586	0.4116			160.786	3.2445	0.2831	6.0072	1.5092	-0.1408	0.1105	-0.1653	0.1523			160.605	0.9077	0.0083	0.9831	0.0414	1.1447	0.0206	0.9907	0.0004			160.605	1.2993	0.0903	1.3459	0.044	0.2022	0.0097	-0.0014	0.0466
	160.944	4.1114	0.8881	5.1914	0.2875	4.713	0.2389	4.5738	0.4189			160.944	3.2294	0.285	5.9999	1.5106	-0.1391	0.1155	-0.1665	0.1505			160.772	0.907	0.008	0.9829	0.0406	1.1465	0.0205	0.9894	0.0005			160.772	1.3019	0.0927	1.3449	0.0454	0.2012	0.0098	-0.0012	0.0474
	161.111	4.0987	0.8654	5.1874	0.2969	4.7058	0.2274	4.5627	0.4007			161.111	3.2166	0.2932	5.9825	1.519	-0.1402	0.1144	-0.1664	0.1504			160.938	0.9055	0.007	0.9845	0.0402	1.1455	0.0201	0.9901	0.0036			160.938	1.3041	0.0856	1.3417	0.0459	0.2008	0.0103	-0.001	0.0473
	161.278	4.0994	0.8714	5.18	0.3016	4.6924	0.2372	4.5476	0.4126			161.278	3.2072	0.2938	5.9757	1.5358	-0.1398	0.1138	-0.1689	0.1486			161.105	0.9066	0.0055	0.983	0.0404	1.1454	0.0212	0.988	0.0052			161.105	1.307	0.0833	1.3441	0.0448	0.2004	0.0096	-0.0008	0.0474
	161.445	4.0961	0.8715	5.1822	0.3225	4.6792	0.2241	4.5329	0.4154			161.445	3.1949	0.2919	5.9605	1.536	-0.1392	0.1144	-0.1692	0.1439			161.272	0.9057	0.0077	0.9828	0.043	1.1454	0.021	0.9896	0.0034			161.272	1.304	0.089	1.3404	0.0428	0.1998	0.0088	-0.0011	0.0473
	161.612	4.0962	0.8549	5.1672	0.3134	4.6639	0.2181	4.519	0.4086			161.612	3.1896	0.3057	5.9517	1.5413	-0.1385	0.1152	-0.1703	0.1449			161.439	0.9072	0.0081	0.984	0.0417	1.1468	0.0218	0.9896	0.0044			161.439	1.3035	0.0909	1.3433	0.0425	0.1994	0.0085	-0.0007	0.0477
	161.779	4.0892	0.8508	5.1674	0.3095	4.6578	0.2269	4.5111	0.4216			161.779	3.1762	0.3043	5.944	1.5511	-0.1405	0.1149	-0.17	0.1445			161.605	0.9046	0.0095	0.9853	0.0413	1.1487	0.0227	0.9895	0.0061			161.605	1.306	0.0861	1.3446	0.043	0.1995	0.0089	-0.0004	0.0474
	161.945	4.084	0.845	5.1717	0.3176	4.642	0.2243	4.5058	0.4299			161.945	3.1672	0.3056	5.9376	1.5535	-0.1385	0.1176	-0.1692	0.1457			161.772	0.906	0.0091	0.9858	0.0419	1.1502	0.0198	0.9901	0.0046			161.772	1.3081	0.0906	1.3474	0.0459	0.1988	0.0101	-0.0008	0.047
	162.113	4.0877	0.8408	5.1515	0.3141	4.6301	0.2315	4.4959	0.4407			162.113	3.1576	0.3087	5.9309	1.571	-0.1379	0.1174	-0.1709	0.1437			161.939	0.9078	0.0104	0.9852	0.0421	1.152	0.0221	0.9916	0.0034			161.939	1.3047	0.0835	1.3473	0.0457	0.198	0.0094	-0.0011	0.0472
	162.279	4.0872	0.8447	5.1449	0.3187	4.6266	0.2238	4.4861	0.4383			162.279	3.1466	0.3129	5.9254	1.5802	-0.1382	0.1179	-0.1687	0.1467			162.106	0.9072	0.0077	0.9883	0.0425	1.1534	0.0208	0.9917	0.0044			162.106	1.3033	0.0811	1.3476	0.049	0.1979	0.0091	-0.0006	0.0474
	162.446	4.0827	0.8397	5.1404	0.3212	4.6172	0.2336	4.4781	0.4455			162.446	3.1369	0.3145	5.9009	1.5822	-0.1356	0.1192	-0.1681	0.1482			162.273	0.9068	0.0067	0.9879	0.0424	1.1529	0.0207	0.9929	0.0022			162.273	1.3007	0.0863	1.3493	0.0484	0.1967	0.0098	-0.0004	0.0481
	162.613	4.0752	0.8433	5.1361	0.3351	4.6075	0.2395	4.4782	0.4425			162.613	3.1281	0.323	5.8907	1.5692	-0.1377	0.1178	-0.1691	0.1457			162.439	0.9071	0.0069	0.9889	0.0418	1.1539	0.019	0.9947	0.0044			162.439	1.3031	0.0914	1.3493	0.0522	0.1969	0.0094	-0.0006	0.0483
	162.78	4.0668	0.8399	5.1265	0.3424	4.6002	0.2429	4.4559	0.4363			162.78	3.1199	0.3213	5.8908	1.5931	-0.1372	0.1174	-0.1681	0.146			162.606	0.9088	0.0109	0.989	0.043	1.1547	0.0207	0.9927	0.004			162.606	1.3055	0.0958	1.3506	0.0509	0.1972	0.0115	-0.0007	0.0477
	162.947	4.0765	0.8513	5.1253	0.3343	4.5895	0.24	4.4445	0.4407			162.947	3.1084	0.3218	5.8815	1.6007	-0.1381	0.1196	-0.1691	0.146			162.773	0.9071	0.0073	0.9902	0.0407	1.1543	0.0201	0.9944	0.0059			162.773	1.31	0.0948	1.3515	0.0571	0.1955	0.01	-0.0004	0.0482
	163.114	4.0708	0.8515	5.1273	0.3363	4.5801	0.2365	4.4282	0.4386			163.114	3.0982	0.3258	5.8719	1.5962	-0.1363	0.1191	-0.1686	0.1446			162.94	0.9087	0.0105	0.99	0.0434	1.1554	0.0197	0.9955	0.0048			162.94	1.3095	0.0961	1.3539	0.0561	0.1961	0.0096	-0.0004	0.0483
	163.281	4.0705	0.8489	5.1074	0.3379	4.5714	0.2263	4.4181	0.4382			163.281	3.0875	0.3167	5.8505	1.5907	-0.1365	0.1201	-0.1694	0.1454			163.107	0.9068	0.0103	0.9903	0.0451	1.1556	0.0198	0.9965	0.0035			163.107	1.3087	0.0898	1.3539	0.0593	0.1951	0.0108	-0.0003	0.0484
	163.449	4.0721	0.8549	5.1097	0.3305	4.5617	0.2368	4.4049	0.4252			163.449	3.0767	0.3203	5.8364	1.5917	-0.1352	0.1222	-0.1696	0.1482			163.273	0.9061	0.0084	0.9905	0.044	1.1574	0.0211	0.9964	0.0018			163.273	1.3038	0.0864	1.3531	0.0567	0.1951	0.0118	0	0.0484
	163.616	4.0701	0.8612	5.1125	0.3417	4.5446	0.2358	4.3824	0.4279			163.616	3.0665	0.3219	5.8275	1.5962	-0.1336	0.1233	-0.1701	0.1447			163.44	0.9068	0.0111	0.99	0.0437	1.1588	0.0212	0.9969	0.0013			163.44	1.3004	0.0966	1.3501	0.0571	0.1947	0.0114	-0.0002	0.0484
	163.782	4.0634	0.8845	5.0987	0.3551	4.5378	0.2301	4.3746	0.4156			163.782	3.0555	0.3248	5.8121	1.6052	-0.1355	0.1196	-0.1713	0.1461			163.607	0.9063	0.0113	0.9896	0.0433	1.1591	0.0189	0.9968	0.0014			163.607	1.302	0.0978	1.3505	0.0561	0.1935	0.0117	-0.0005	0.0482
	163.949	4.0666	0.8844	5.0973	0.3484	4.5326	0.2559	4.3603	0.4123			163.949	3.0448	0.3249	5.8014	1.5955	-0.1354	0.1223	-0.1708	0.1452			163.774	0.9066	0.0151	0.9916	0.0411	1.1588	0.0231	0.9991	0.0007			163.774	1.3098	0.0932	1.3493	0.0596	0.1935	0.0114	0.0001	0.049
	164.116	4.0638	0.8924	5.0937	0.3494	4.5185	0.2438	4.3438	0.425			164.116	3.0367	0.3215	5.7889	1.6064	-0.1336	0.1234	-0.1689	0.1472			163.941	0.9052	0.0143	0.9907	0.0433	1.158	0.0213	0.9995	0.0002			163.941	1.3087	0.0929	1.3478	0.0619	0.1931	0.0112	-0.0004	0.0488
	164.283	4.0594	0.8917	5.0827	0.3397	4.5062	0.2447	4.331	0.4181			164.283	3.0299	0.323	5.776	1.6095	-0.134	0.1214	-0.1716	0.1467			164.107	0.9064	0.0119	0.9904	0.0412	1.1598	0.022	0.9999	0.0034			164.107	1.3114	0.0948	1.3507	0.0602	0.1929	0.0103	-0.0008	0.049
	164.45	4.0578	0.8939	5.0738	0.3432	4.4956	0.247	4.3226	0.4239			164.45	3.0214	0.3285	5.764	1.6124	-0.1335	0.1226	-0.1704	0.1471			164.274	0.9072	0.0114	0.9898	0.0406	1.16	0.0216	0.9998	0.0002			164.274	1.3085	0.0926	1.3498	0.0602	0.1923	0.0096	-0.001	0.0486
	164.618	4.0486	0.8972	5.0813	0.3534	4.499	0.2534	4.3111	0.4144			164.618	3.0113	0.3223	5.7597	1.615	-0.1351	0.1227	-0.1701	0.1455			164.441	0.9056	0.0095	0.9916	0.0403	1.162	0.0219	1.0016	0.001			164.441	1.3036	0.0995	1.3523	0.0603	0.1917	0.0096	0.0003	0.0496
	164.784	4.0432	0.9062	5.0871	0.3517	4.4865	0.2522	4.3085	0.4453			164.784	3.0015	0.3222	5.744	1.6098	-0.1366	0.1197	-0.1704	0.1465			164.608	0.9024	0.0108	0.991	0.0429	1.1651	0.0185	1.0012	0.0011			164.608	1.3044	0.0985	1.3549	0.0603	0.1925	0.0105	-0.0002	0.0492
	164.951	4.034	0.9001	5.0812	0.3782	4.4837	0.2422	4.3022	0.4433			164.951	2.9876	0.3128	5.7367	1.6121	-0.1356	0.1206	-0.1693	0.1455			164.775	0.9043	0.0132	0.9926	0.0417	1.1647	0.0215	1.0042	0.0001			164.775	1.3059	0.0924	1.3549	0.066	0.1919	0.0102	-0.0006	0.0488
	165.118	4.021	0.8979	5.0683	0.3663	4.4712	0.2431	4.2874	0.439			165.118	2.9791	0.3174	5.7249	1.6167	-0.1348	0.122	-0.171	0.1468			164.942	0.9058	0.0113	0.9928	0.0434	1.1641	0.0216	1.003	0.0015			164.942	1.3076	0.086	1.357	0.0652	0.1908	0.0084	-0.0002	0.0496
	165.285	4.0183	0.8964	5.0614	0.3725	4.4656	0.2401	4.2677	0.4413			165.285	2.9676	0.3066	5.7286	1.629	-0.1356	0.1235	-0.1693	0.1446			165.108	0.9059	0.011	0.9934	0.0435	1.165	0.0239	1.0029	0.0007			165.108	1.3071	0.0838	1.3592	0.0626	0.1906	0.0101	-0.0003	0.0492
	165.452	4.0013	0.891	5.0623	0.373	4.4462	0.2341	4.2511	0.4426			165.452	2.9607	0.3066	5.7191	1.6373	-0.1342	0.1217	-0.1697	0.1459			165.275	0.9042	0.0118	0.9936	0.0446	1.1641	0.0219	1.0044	0.0002			165.275	1.3088	0.0829	1.3574	0.0696	0.1911	0.0085	-0.0004	0.0489
	165.619	4.0007	0.8923	5.0673	0.3789	4.4433	0.2356	4.2444	0.454			165.619	2.9537	0.3057	5.7198	1.6341	-0.1357	0.1217	-0.1698	0.1455			165.442	0.9019	0.0105	0.9932	0.0428	1.1643	0.0215	1.0048	0.0016			165.442	1.3084	0.0841	1.3551	0.0709	0.1907	0.0081	-0.0005	0.0489
	165.786	3.998	0.8938	5.0596	0.3724	4.4417	0.2358	4.2444	0.4392			165.786	2.9392	0.3116	5.709	1.6527	-0.1363	0.1207	-0.1704	0.147			165.608	0.9058	0.0121	0.9954	0.0424	1.1653	0.0192	1.004	0.0015			165.608	1.3069	0.0826	1.3609	0.0622	0.1897	0.0081	-0.0004	0.0502
	165.953	3.9976	0.91	5.0519	0.3844	4.4344	0.2429	4.2301	0.4374			165.953	2.937	0.3151	5.6983	1.6686	-0.1352	0.1246	-0.1691	0.1457			165.775	0.9053	0.0127	0.9948	0.0452	1.1645	0.0174	1.0039	0.0016			165.775	1.3061	0.0799	1.3591	0.0681	0.1897	0.0085	-0.0006	0.05
	166.12	3.9866	0.893	5.0498	0.3849	4.417	0.237	4.2191	0.445			166.12	2.9214	0.3165	5.6833	1.6533	-0.1359	0.123	-0.1681	0.1476			165.942	0.9027	0.0116	0.9962	0.0411	1.1671	0.0193	1.0073	0.0014			165.942	1.3066	0.0826	1.3531	0.0703	0.1897	0.0096	0.0002	0.0503
	166.287	3.9812	0.8885	5.0459	0.3883	4.4091	0.2231	4.2078	0.4624			166.287	2.9172	0.3232	5.681	1.6692	-0.1351	0.1236	-0.1692	0.1465			166.109	0.9011	0.0122	0.997	0.0414	1.1661	0.0186	1.008	0.0009			166.109	1.307	0.0815	1.3511	0.0659	0.1901	0.0091	0	0.0498
	166.454	3.9819	0.9032	5.0312	0.3794	4.3965	0.2189	4.19	0.4604			166.454	2.9038	0.3184	5.6724	1.6839	-0.1368	0.1225	-0.169	0.1497			166.276	0.9024	0.0137	0.9975	0.0431	1.1659	0.0201	1.0086	0.0003			166.276	1.3063	0.0847	1.3532	0.0612	0.1891	0.0088	0.0002	0.0506
	166.621	3.9677	0.9002	5.0218	0.3884	4.3934	0.2286	4.1829	0.468			166.621	2.8964	0.3239	5.6766	1.6993	-0.1356	0.1226	-0.1681	0.148			166.442	0.9038	0.0148	0.9969	0.0432	1.1676	0.0182	1.0094	0.0012			166.442	1.3096	0.0829	1.3517	0.0609	0.1881	0.0076	-0.0004	0.0501
	166.787	3.9549	0.8891	5.0237	0.3901	4.384	0.2216	4.1698	0.4676			166.787	2.8864	0.3255	5.6702	1.7172	-0.1347	0.1222	-0.1689	0.1472			166.609	0.9041	0.0143	0.9971	0.0396	1.1681	0.0179	1.0105	0.001			166.609	1.3082	0.0841	1.3483	0.0651	0.1887	0.0068	-0.0005	0.0506
	166.954	3.952	0.8945	5.0176	0.3917	4.3718	0.2124	4.1563	0.4691			166.954	2.879	0.3305	5.6731	1.7307	-0.1352	0.1211	-0.1681	0.1477			166.776	0.901	0.011	0.9971	0.0387	1.1696	0.0153	1.0101	0.0009			166.776	1.3102	0.0828	1.352	0.0531	0.1884	0.0066	-0.0005	0.0501
	167.121	3.9429	0.8967	5.0187	0.3947	4.3683	0.2196	4.1456	0.4718			167.121	2.872	0.3356	5.6566	1.7365	-0.1351	0.1221	-0.1701	0.1477			166.943	0.9016	0.0091	0.9968	0.0393	1.1708	0.0174	1.0117	0.0018			166.943	1.309	0.0852	1.3526	0.0549	0.1873	0.0076	-0.0007	0.0502
	167.287	3.9365	0.8872	5.0144	0.4083	4.3499	0.2264	4.1364	0.4781			167.287	2.8575	0.3316	5.6481	1.721	-0.1343	0.122	-0.1687	0.1486			167.11	0.9036	0.0098	0.9982	0.0396	1.1716	0.0174	1.0122	0.0027			167.11	1.3128	0.0817	1.3489	0.0577	0.1868	0.0081	-0.0005	0.0503
	167.454	3.9431	0.8836	5.0005	0.4123	4.3449	0.2198	4.1266	0.4748			167.454	2.8475	0.3368	5.6404	1.7267	-0.1357	0.1225	-0.1691	0.1492			167.276	0.9046	0.0084	0.9982	0.0397	1.1738	0.0172	1.0119	0.0029			167.276	1.3132	0.0807	1.3528	0.054	0.1861	0.0077	0	0.0507
	167.621	3.9343	0.8904	5.0011	0.4112	4.338	0.2173	4.1078	0.4886			167.621	2.8321	0.3347	5.6378	1.7505	-0.1339	0.1239	-0.1676	0.1505			167.443	0.9003	0.0153	1	0.039	1.1735	0.0175	1.0139	0.0043			167.443	1.3153	0.0746	1.3532	0.0531	0.1857	0.0075	0	0.0508
	167.787	3.9305	0.9115	4.997	0.4106	4.3369	0.2154	4.092	0.4856			167.787	2.8221	0.3367	5.6366	1.7508	-0.1341	0.1241	-0.1665	0.1529			167.61	0.8981	0.0164	0.9986	0.0401	1.1755	0.0178	1.0151	0.0001			167.61	1.3089	0.0874	1.3458	0.0597	0.1852	0.0076	-0.0008	0.0506
	167.954	3.9214	0.9013	4.9916	0.4169	4.3269	0.2117	4.0805	0.4775			167.954	2.8107	0.3382	5.6311	1.7709	-0.1355	0.1228	-0.1676	0.1489			167.777	0.8974	0.0151	0.999	0.0406	1.1757	0.0173	1.0156	0.0023			167.777	1.3141	0.0856	1.3444	0.0609	0.1848	0.0067	-0.0003	0.0507
	168.121	3.9228	0.8869	4.9965	0.4283	4.3176	0.2183	4.0547	0.4732			168.121	2.7996	0.3368	5.6165	1.7707	-0.1345	0.1234	-0.167	0.1518			167.944	0.8947	0.0194	1.0003	0.0373	1.1745	0.0176	1.0149	0.0037			167.944	1.3178	0.0785	1.3512	0.0536	0.1837	0.0067	-0.0004	0.0507
	168.288	3.9257	0.9018	4.9856	0.4256	4.319	0.2118	4.0446	0.4792			168.288	2.7861	0.336	5.6018	1.7642	-0.1339	0.125	-0.1665	0.1512			168.111	0.8933	0.0202	0.9998	0.0376	1.1748	0.0166	1.0122	0.0021			168.111	1.3194	0.0753	1.3499	0.0564	0.1843	0.008	-0.0009	0.0505
	168.445	3.9237	0.9109	4.9672	0.4248	4.3105	0.2004	4.0363	0.4795			168.445	2.78	0.3408	5.5952	1.7659	-0.137	0.1238	-0.1675	0.1511			168.277	0.8968	0.021	1.0003	0.0367	1.1763	0.0176	1.014	0.0016			168.277	1.3173	0.0767	1.3491	0.0567	0.1844	0.0095	-0.0004	0.0506
	168.612	3.9084	0.8933	4.9693	0.4438	4.3051	0.1971	4.0154	0.4804			168.612	2.7665	0.3455	5.5933	1.7741	-0.1356	0.1217	-0.1666	0.1528			168.444	0.8997	0.0152	1.0007	0.0399	1.175	0.0163	1.0171	0.0017			168.444	1.3192	0.0771	1.35	0.0606	0.1852	0.0103	-0.0004	0.0511
	168.778	3.8966	0.881	4.9617	0.4629	4.2973	0.2058	4.0063	0.4739			168.778	2.7523	0.3513	5.5713	1.7546	-0.1358	0.125	-0.1674	0.1505			168.61	0.901	0.015	0.9993	0.0363	1.1763	0.018	1.0165	0.0016			168.61	1.3167	0.0828	1.3498	0.0654	0.1846	0.0102	-0.0005	0.0511
	168.946	3.883	0.882	4.9618	0.4615	4.2956	0.215	3.9885	0.4842			168.946	2.7406	0.3532	5.5746	1.779	-0.1359	0.1242	-0.1668	0.1531			168.777	0.9006	0.0139	1.0023	0.0375	1.1775	0.0197	1.0176	0.0034			168.777	1.3138	0.0857	1.3542	0.0636	0.1843	0.0104	-0.0008	0.0503
	169.113	3.8853	0.8853	4.9597	0.4545	4.2771	0.2087	3.9788	0.4775			169.113	2.7281	0.3555	5.5724	1.7997	-0.1361	0.1235	-0.1664	0.1534			168.944	0.9023	0.0132	1.004	0.0385	1.1781	0.0229	1.0183	0.0053			168.944	1.3143	0.0849	1.3528	0.061	0.1844	0.0111	-0.0005	0.0511
	169.279	3.8748	0.8705	4.9668	0.4535	4.2692	0.214	3.9607	0.4827			169.279	2.7201	0.3636	5.5647	1.7932	-0.136	0.1235	-0.1666	0.1534			169.11	0.9	0.0104	1.0022	0.0382	1.1792	0.0218	1.019	0.0052			169.11	1.3153	0.085	1.3559	0.0573	0.1841	0.0113	-0.0004	0.0508
	169.446	3.87	0.8604	4.9633	0.4465	4.2599	0.2207	3.95	0.4759			169.446	2.7115	0.365	5.5444	1.7901	-0.1369	0.1237	-0.1667	0.1542			169.277	0.9001	0.0099	1.0039	0.0404	1.1802	0.0189	1.0195	0.0044			169.277	1.3173	0.0825	1.3599	0.0624	0.1842	0.0111	-0.0005	0.0512
	169.613	3.8662	0.8637	4.9604	0.4513	4.2506	0.2141	3.9458	0.4663			169.613	2.701	0.3628	5.535	1.8044	-0.1357	0.1235	-0.1669	0.1533			169.444	0.9008	0.0105	1.0052	0.0388	1.1797	0.0211	1.0204	0.0045			169.444	1.3214	0.0787	1.3586	0.0648	0.1834	0.0106	-0.0005	0.0516
	169.78	3.8681	0.8537	4.9535	0.4691	4.2361	0.2062	3.9305	0.4757			169.78	2.6919	0.3664	5.5309	1.8218	-0.1357	0.1264	-0.1663	0.1542			169.61	0.9027	0.0089	1.0048	0.0387	1.1819	0.0208	1.021	0.0063			169.61	1.318	0.0798	1.359	0.0663	0.1831	0.0106	-0.0007	0.0514
	169.947	3.8593	0.8431	4.9456	0.4777	4.2239	0.1959	3.918	0.4822			169.947	2.6827	0.3648	5.5201	1.8131	-0.1365	0.1225	-0.1663	0.1535			169.777	0.9021	0.0128	1.0053	0.0395	1.1816	0.0207	1.0221	0.0029			169.777	1.3176	0.0771	1.3591	0.0687	0.1829	0.0104	-0.0008	0.0508
	170.114	3.8573	0.831	4.9439	0.4838	4.2164	0.1891	3.9054	0.4689			170.114	2.6701	0.3604	5.5097	1.8069	-0.1352	0.1237	-0.1654	0.1547			169.944	0.9022	0.0103	1.007	0.0392	1.1818	0.0205	1.0217	0.0013			169.944	1.3123	0.0875	1.3642	0.0641	0.1828	0.011	-0.0007	0.0516
	170.28	3.8451	0.8464	4.9365	0.4866	4.2033	0.179	3.8958	0.4743			170.28	2.6605	0.357	5.5022	1.8272	-0.1342	0.1267	-0.1675	0.1555			170.111	0.9015	0.0104	1.007	0.038	1.1832	0.0225	1.0231	0			170.111	1.3137	0.0902	1.3652	0.0652	0.1818	0.0096	-0.0002	0.0524
	170.447	3.8294	0.8347	4.9291	0.4869	4.1981	0.1844	3.885	0.4761			170.447	2.6512	0.3634	5.4914	1.8358	-0.1361	0.1251	-0.1661	0.1566			170.278	0.9014	0.0135	1.0073	0.0385	1.1853	0.0209	1.024	0.0043			170.278	1.3155	0.0836	1.3671	0.0631	0.1813	0.0096	-0.0001	0.0522
	170.614	3.8235	0.835	4.9246	0.4899	4.186	0.1797	3.8683	0.4604			170.614	2.6377	0.3674	5.4861	1.8435	-0.1364	0.1246	-0.1663	0.1557			170.444	0.9013	0.0131	1.0091	0.039	1.1853	0.0199	1.0258	0.0041			170.444	1.3194	0.0756	1.3711	0.0613	0.1809	0.0097	-0.0004	0.0528
	170.781	3.8215	0.8453	4.9152	0.4823	4.1806	0.1758	3.859	0.4682			170.781	2.6247	0.3645	5.4775	1.8413	-0.134	0.1257	-0.1659	0.1571			170.611	0.8995	0.0119	1.0088	0.0397	1.1848	0.0194	1.0255	0.0021			170.611	1.3197	0.0794	1.3714	0.0626	0.1817	0.0103	-0.0004	0.0523
	170.948	3.8102	0.8473	4.9217	0.4887	4.176	0.1844	3.8378	0.4629			170.948	2.6125	0.3776	5.4759	1.8496	-0.1357	0.1242	-0.1655	0.1575			170.778	0.9006	0.0096	1.0108	0.0393	1.1867	0.0191	1.0256	0.0027			170.778	1.3206	0.0783	1.3711	0.0665	0.1806	0.01	-0.0004	0.0527
	171.115	3.8152	0.832	4.9199	0.4858	4.1759	0.1918	3.8291	0.4693			171.115	2.5997	0.3766	5.4706	1.8591	-0.1365	0.1245	-0.1655	0.1602			170.945	0.8985	0.0105	1.0111	0.0396	1.1843	0.0189	1.0264	0.003			170.945	1.3157	0.0796	1.3671	0.0741	0.18	0.0109	-0.0005	0.0528
	171.282	3.8173	0.8414	4.9222	0.5004	4.1673	0.1822	3.8067	0.4636			171.282	2.5871	0.3768	5.4559	1.8586	-0.1346	0.1251	-0.1665	0.1581			171.111	0.8997	0.0118	1.0103	0.0398	1.1879	0.0179	1.0277	0.0049			171.111	1.3095	0.0889	1.3721	0.0707	0.1796	0.011	-0.0004	0.0531
	171.449	3.805	0.8497	4.9225	0.5176	4.1608	0.1825	3.8003	0.4631			171.449	2.575	0.3786	5.447	1.8632	-0.1362	0.1256	-0.1662	0.1579			171.278	0.9002	0.0095	1.01	0.041	1.1858	0.018	1.0267	0.0029			171.278	1.3126	0.0805	1.3736	0.0709	0.1792	0.0095	-0.0001	0.0533
	171.616	3.8039	0.8521	4.9151	0.522	4.1663	0.1892	3.7803	0.4656			171.616	2.5664	0.3851	5.4365	1.8687	-0.1343	0.1262	-0.1667	0.1598			171.445	0.8989	0.0108	1.0109	0.0398	1.1877	0.0198	1.0282	0.0035			171.445	1.3153	0.0805	1.3717	0.0751	0.1788	0.0097	0	0.0526
	171.783	3.8067	0.8455	4.9126	0.5134	4.1602	0.1828	3.7745	0.4629			171.783	2.5561	0.3851	5.4266	1.878	-0.1343	0.1274	-0.1667	0.1597			171.612	0.8995	0.012	1.0118	0.04	1.189	0.0197	1.0283	0.0029			171.612	1.3139	0.082	1.37	0.0818	0.1772	0.0087	-0.0001	0.0531
	171.95	3.816	0.8337	4.9139	0.5102	4.151	0.184	3.7567	0.4611			171.95	2.5424	0.3801	5.4223	1.8815	-0.1348	0.1263	-0.1677	0.1581			171.779	0.899	0.0109	1.0128	0.0425	1.1881	0.0212	1.029	0.0045			171.779	1.3148	0.0821	1.3742	0.0807	0.1775	0.0091	-0.0005	0.053
	172.117	3.8187	0.8326	4.9128	0.5275	4.1454	0.1792	3.7446	0.4566			172.117	2.5312	0.3801	5.4188	1.906	-0.1349	0.1273	-0.1683	0.1588			171.945	0.8998	0.0076	1.0142	0.0402	1.1892	0.0244	1.0292	0.0036			171.945	1.3163	0.0836	1.3781	0.072	0.1767	0.0076	-0.0002	0.0527
	172.284	3.8147	0.8168	4.896	0.5213	4.1321	0.1777	3.7337	0.459			172.284	2.5255	0.3804	5.4048	1.8998	-0.1342	0.1301	-0.1667	0.1602			172.112	0.9001	0.0086	1.0131	0.0397	1.1911	0.0221	1.0305	0.0055			172.112	1.3126	0.0817	1.3766	0.0772	0.1767	0.0071	-0.0004	0.0526
	172.451	3.8145	0.8226	4.8969	0.5226	4.1267	0.1752	3.7191	0.4622			172.451	2.5104	0.3832	5.3987	1.9047	-0.1353	0.128	-0.1667	0.1607			172.279	0.8998	0.0125	1.0131	0.0386	1.1913	0.0212	1.0292	0.0065			172.279	1.311	0.0767	1.3811	0.0746	0.1761	0.0083	-0.0002	0.0538
	172.618	3.8064	0.8211	4.8909	0.5261	4.1179	0.1864	3.6948	0.4527			172.618	2.5047	0.3925	5.3884	1.9051	-0.1334	0.1306	-0.1671	0.1606			172.446	0.8996	0.0084	1.0131	0.0396	1.1913	0.0212	1.0306	0.0062			172.446	1.3132	0.0719	1.3828	0.0773	0.176	0.0087	0	0.0525
	172.784	3.7921	0.8297	4.8814	0.5234	4.1149	0.1929	3.6879	0.4611			172.784	2.4938	0.3883	5.3799	1.9079	-0.1342	0.1291	-0.1677	0.161			172.613	0.8987	0.0095	1.0142	0.0413	1.1925	0.02	1.0328	0.0068			172.613	1.3152	0.0766	1.3829	0.0755	0.1755	0.0087	-0.0003	0.0538
	172.951	3.7897	0.8433	4.8846	0.522	4.1083	0.197	3.6752	0.4743			172.951	2.4817	0.3865	5.3688	1.9088	-0.1331	0.1301	-0.1672	0.163			172.779	0.8994	0.0095	1.0144	0.0403	1.1913	0.0218	1.0346	0.0073			172.779	1.311	0.0833	1.3827	0.082	0.1751	0.0082	-0.0009	0.0533
	173.118	3.7815	0.8465	4.8719	0.5193	4.0945	0.2005	3.6682	0.4743			173.118	2.4718	0.3944	5.3609	1.9149	-0.1348	0.1293	-0.1669	0.162			172.946	0.8992	0.0101	1.0159	0.0383	1.1949	0.0229	1.0339	0.0061			172.946	1.3132	0.0776	1.3825	0.0837	0.1747	0.0081	-0.0004	0.0538
	173.285	3.7718	0.8508	4.8689	0.5202	4.0944	0.2055	3.6561	0.4683			173.285	2.46	0.3958	5.355	1.9085	-0.1338	0.1308	-0.1663	0.1639			173.113	0.8996	0.0137	1.0166	0.0386	1.1954	0.0231	1.0339	0.008			173.113	1.3128	0.0809	1.3871	0.0798	0.1746	0.0072	-0.0004	0.0534
	173.451	3.7689	0.8544	4.8485	0.5113	4.0817	0.2009	3.6323	0.463			173.451	2.4537	0.3936	5.3512	1.9227	-0.1344	0.1306	-0.1667	0.1619			173.28	0.898	0.0098	1.0169	0.0394	1.1958	0.0251	1.0348	0.0074			173.28	1.3118	0.0825	1.3864	0.0805	0.1758	0.0094	-0.0004	0.0536
	173.618	3.7656	0.8551	4.8476	0.5186	4.0718	0.1976	3.6233	0.4639			173.618	2.4418	0.3921	5.3414	1.9212	-0.1337	0.1306	-0.1669	0.1629			173.447	0.8989	0.0085	1.0165	0.0384	1.1986	0.0231	1.0359	0.0094			173.447	1.3087	0.084	1.3879	0.0815	0.1759	0.0099	-0.0004	0.0538
	173.785	3.7657	0.8463	4.8425	0.5197	4.0696	0.2015	3.6055	0.4679			173.785	2.4296	0.3967	5.326	1.9175	-0.1333	0.1301	-0.168	0.1621			173.614	0.9008	0.0073	1.0166	0.0387	1.1978	0.0241	1.0365	0.0104			173.614	1.3095	0.0792	1.388	0.0799	0.1748	0.0102	0.0002	0.0544
	173.952	3.7651	0.858	4.8373	0.5024	4.0585	0.2055	3.5996	0.4736			173.952	2.4169	0.3956	5.3164	1.9093	-0.1344	0.1332	-0.1677	0.1638			173.78	0.8982	0.0075	1.0159	0.0395	1.1987	0.0231	1.0364	0.0085			173.78	1.3123	0.0782	1.3886	0.0821	0.1742	0.0088	-0.0003	0.0536
	174.119	3.7488	0.868	4.8304	0.5103	4.0436	0.2023	3.5841	0.4559			174.119	2.4037	0.4015	5.3066	1.9207	-0.1332	0.1337	-0.1677	0.1629			173.947	0.8962	0.0077	1.0198	0.0414	1.2003	0.0233	1.0378	0.0101			173.947	1.3119	0.0716	1.389	0.0803	0.1725	0.0085	-0.0007	0.0544
	174.286	3.7439	0.8641	4.8263	0.5168	4.0318	0.2016	3.5675	0.4577			174.286	2.3921	0.3976	5.2959	1.916	-0.1352	0.1337	-0.1697	0.1633			174.114	0.8951	0.0019	1.0177	0.0422	1.2002	0.0232	1.0381	0.0128			174.114	1.3136	0.0699	1.3862	0.0837	0.1725	0.0078	-0.0003	0.0541
	174.453	3.7347	0.858	4.8231	0.5092	4.0222	0.1933	3.5541	0.4652			174.453	2.3804	0.3965	5.2886	1.9219	-0.1335	0.1319	-0.169	0.1646			174.28	0.891	0.0027	1.0175	0.0408	1.1978	0.0209	1.0379	0.0133			174.28	1.3155	0.0668	1.3865	0.0899	0.1717	0.0071	-0.0011	0.0546
	174.62	3.7259	0.8532	4.8235	0.5072	4.0238	0.1996	3.5405	0.4482			174.62	2.3703	0.3995	5.2702	1.911	-0.1359	0.1309	-0.1688	0.1651			174.447	0.8882	0.0034	1.0169	0.0402	1.1997	0.0197	1.0386	0.0125			174.447	1.3144	0.0698	1.3889	0.0866	0.1712	0.0081	-0.0013	0.0542
	174.786	3.7243	0.8597	4.8101	0.5056	4.0035	0.2019	3.525	0.4542			174.786	2.3583	0.3984	5.2479	1.8879	-0.1359	0.1302	-0.1703	0.1618			174.614	0.8939	0.0075	1.017	0.0395	1.2	0.0192	1.0391	0.0091			174.614	1.3096	0.0696	1.3862	0.0887	0.1705	0.0075	-0.0013	0.0539
	174.953	3.715	0.8508	4.7991	0.5142	3.9915	0.1929	3.5098	0.4519			174.953	2.3518	0.3997	5.2405	1.8946	-0.1341	0.1352	-0.1692	0.1631			174.781	0.8962	0.009	1.0186	0.0393	1.2005	0.0181	1.039	0.0117			174.781	1.303	0.0788	1.39	0.0872	0.1708	0.0051	-0.0008	0.0542
	175.121	3.7153	0.8543	4.7885	0.51	3.9835	0.1823	3.4995	0.45			175.121	2.3413	0.3916	5.2274	1.905	-0.1343	0.1345	-0.1687	0.1634			174.947	0.8949	0.0071	1.0168	0.0404	1.2005	0.0178	1.0404	0.0138			174.947	1.3085	0.0731	1.3919	0.0864	0.1707	0.0062	-0.0005	0.0539
	175.287	3.7094	0.8374	4.792	0.5199	3.9713	0.1774	3.4838	0.4561			175.287	2.3279	0.3937	5.2162	1.9009	-0.1348	0.134	-0.1691	0.1623			175.114	0.8942	0.0071	1.0194	0.0407	1.2022	0.0182	1.0394	0.0115			175.114	1.3105	0.0782	1.3943	0.0836	0.1698	0.0058	-0.0012	0.0542
	175.455	3.6992	0.8339	4.7882	0.5225	3.9591	0.1729	3.4708	0.4479			175.455	2.3192	0.3915	5.2041	1.8913	-0.1337	0.1351	-0.1694	0.165			175.281	0.8957	0.0047	1.0191	0.039	1.2033	0.0206	1.0411	0.0131			175.281	1.3116	0.0737	1.3944	0.0843	0.1698	0.005	-0.0011	0.0552
	175.621	3.7047	0.8249	4.7774	0.5333	3.9499	0.1789	3.4574	0.4523			175.621	2.3104	0.3975	5.1904	1.9061	-0.1357	0.1354	-0.1695	0.1654			175.447	0.8922	0.0083	1.02	0.0405	1.2046	0.0211	1.0411	0.0138			175.447	1.3034	0.0784	1.3922	0.0859	0.169	0.0062	-0.0006	0.0547
	175.788	3.7136	0.8081	4.7737	0.5496	3.941	0.1928	3.4361	0.4458			175.788	2.3031	0.3937	5.1878	1.9011	-0.1341	0.1336	-0.1703	0.1643			175.614	0.8954	0.0067	1.0201	0.039	1.2053	0.0227	1.0411	0.0136			175.614	1.3006	0.0818	1.3966	0.0786	0.17	0.0066	-0.0003	0.0552
	175.955	3.7065	0.7964	4.7679	0.5444	3.9367	0.1801	3.4275	0.4451			175.955	2.2948	0.3946	5.1765	1.9089	-0.1343	0.1355	-0.1708	0.1645			175.781	0.8983	0.0046	1.022	0.0392	1.2055	0.0241	1.0428	0.0135			175.781	1.3078	0.072	1.3974	0.0837	0.1695	0.0052	-0.0016	0.0549
	176.122	3.7061	0.7917	4.7533	0.5544	3.9193	0.1777	3.4172	0.4381			176.122	2.2845	0.3944	5.1666	1.9109	-0.1335	0.1362	-0.1697	0.1659			175.948	0.8994	0.0101	1.0205	0.0384	1.2058	0.0246	1.0419	0.0133			175.948	1.3032	0.0753	1.3952	0.0838	0.1685	0.0055	-0.0009	0.0553
	176.289	3.6993	0.8074	4.7469	0.5497	3.9183	0.1808	3.4082	0.4339			176.289	2.2766	0.3987	5.1593	1.9196	-0.1341	0.1362	-0.1708	0.1681			176.115	0.8918	0.0049	1.0219	0.036	1.207	0.0241	1.0428	0.0129			176.115	1.3044	0.0698	1.3994	0.081	0.169	0.0054	-0.001	0.0551
	176.456	3.6881	0.7948	4.7418	0.5548	3.9078	0.1808	3.396	0.4328			176.456	2.2674	0.398	5.1394	1.9214	-0.134	0.1336	-0.1711	0.1649			176.282	0.8844	0.0076	1.0239	0.0368	1.2056	0.0239	1.0448	0.0151			176.282	1.3056	0.0721	1.4017	0.0772	0.1683	0.0082	-0.0009	0.0554
	176.623	3.6843	0.7995	4.7364	0.5625	3.9004	0.1807	3.3873	0.4368			176.623	2.2539	0.4022	5.1183	1.9203	-0.135	0.1352	-0.1688	0.1663			176.449	0.8862	0.0101	1.0224	0.039	1.2083	0.0239	1.043	0.0119			176.449	1.3002	0.0817	1.399	0.0844	0.169	0.0084	-0.0005	0.0562
	176.79	3.6731	0.7791	4.7266	0.5606	3.8978	0.1745	3.3722	0.439			176.79	2.2427	0.3971	5.0959	1.914	-0.1339	0.1372	-0.17	0.1676			176.616	0.8913	0.0074	1.0241	0.0381	1.206	0.0255	1.0433	0.0132			176.616	1.3013	0.0748	1.4014	0.0856	0.1686	0.009	-0.0012	0.0554
	176.957	3.6751	0.7899	4.7361	0.567	3.8874	0.1909	3.3478	0.4436			176.957	2.2346	0.407	5.0896	1.9115	-0.1343	0.1379	-0.1706	0.1683			176.782	0.8944	0.0038	1.0241	0.0385	1.2069	0.0252	1.046	0.0117			176.782	1.2992	0.0737	1.4047	0.0832	0.1678	0.0086	-0.0013	0.0556
	177.124	3.6692	0.785	4.7337	0.5716	3.8796	0.1866	3.3406	0.4372			177.124	2.2185	0.4023	5.08	1.9244	-0.1341	0.1377	-0.1708	0.1673			176.949	0.8982	0.0042	1.0249	0.0393	1.2086	0.0265	1.0449	0.013			176.949	1.303	0.0714	1.4045	0.0841	0.1663	0.0077	-0.0008	0.0561
	177.291	3.652	0.7883	4.7305	0.5684	3.8762	0.1899	3.3328	0.4482			177.291	2.2116	0.399	5.0717	1.9242	-0.1333	0.1372	-0.1701	0.1664			177.116	0.8965	0.0067	1.0251	0.0368	1.2094	0.0242	1.0475	0.0123			177.116	1.3076	0.0751	1.4022	0.0878	0.1672	0.0073	-0.001	0.0558
	177.458	3.65	0.7883	4.7183	0.5735	3.8623	0.192	3.3212	0.4386			177.458	2.2027	0.3957	5.0588	1.9264	-0.135	0.1377	-0.1694	0.1687			177.283	0.8974	0.0095	1.025	0.0383	1.2124	0.0291	1.0489	0.0129			177.283	1.3089	0.0739	1.4033	0.0885	0.1667	0.0073	-0.001	0.0562
	177.625	3.643	0.7725	4.7095	0.5856	3.8593	0.1897	3.3078	0.4513			177.625	2.1883	0.4025	5.056	1.9366	-0.1335	0.1386	-0.1687	0.17			177.45	0.8948	0.0124	1.0254	0.0374	1.2126	0.0274	1.0488	0.0151			177.45	1.3076	0.0745	1.4068	0.0882	0.1658	0.0062	-0.0014	0.0566
	177.792	3.6357	0.7804	4.7135	0.6085	3.8464	0.1901	3.2963	0.4339			177.792	2.1785	0.4043	5.0489	1.9475	-0.134	0.1371	-0.1704	0.1692			177.617	0.8938	0.008	1.0292	0.0361	1.2146	0.0275	1.0486	0.0158			177.617	1.3091	0.0742	1.4036	0.095	0.1657	0.0085	-0.0013	0.0562
	177.959	3.6259	0.7766	4.7058	0.5974	3.835	0.1879	3.281	0.4451			177.959	2.1743	0.4135	5.0369	1.9417	-0.1338	0.1391	-0.1694	0.1705			177.783	0.8954	0.0089	1.0282	0.0373	1.215	0.0275	1.0496	0.013			177.783	1.3065	0.0776	1.4097	0.0883	0.165	0.0096	-0.0012	0.0563
	178.126	3.6237	0.7683	4.6946	0.5891	3.829	0.1871	3.2709	0.4437			178.126	2.1652	0.4079	5.0201	1.9347	-0.1333	0.1391	-0.1694	0.1691			177.95	0.8923	0.0143	1.0281	0.0407	1.2156	0.0263	1.0498	0.0137			177.95	1.3087	0.0776	1.4108	0.0876	0.1648	0.0074	-0.0018	0.0564
	178.293	3.6314	0.7608	4.684	0.6046	3.8143	0.17	3.2627	0.4348			178.293	2.1608	0.4157	5.0203	1.9426	-0.1333	0.1388	-0.1714	0.1704			178.117	0.8893	0.015	1.0285	0.04	1.2153	0.0293	1.0507	0.0133			178.117	1.3066	0.0757	1.4133	0.0884	0.1643	0.0071	-0.0012	0.0574
	178.46	3.6292	0.7488	4.6829	0.6133	3.8098	0.1764	3.2474	0.4288			178.46	2.1465	0.4151	5.0063	1.9432	-0.1348	0.1378	-0.1711	0.1712			178.284	0.8907	0.0183	1.0307	0.0401	1.2172	0.028	1.0507	0.0129			178.284	1.3071	0.0693	1.4123	0.0871	0.1631	0.0071	-0.0013	0.0571
	178.627	3.6188	0.7578	4.6741	0.6186	3.8005	0.1728	3.2379	0.4332			178.627	2.1368	0.4117	4.9974	1.953	-0.1348	0.1411	-0.1708	0.1704			178.451	0.891	0.0171	1.0309	0.036	1.2184	0.0279	1.0539	0.0155			178.451	1.2983	0.0775	1.4093	0.0888	0.1633	0.007	-0.0014	0.0574
	178.794	3.6141	0.7608	4.6674	0.625	3.7916	0.1576	3.2246	0.4249			178.794	2.1274	0.4119	4.9834	1.9503	-0.1333	0.1402	-0.1697	0.1721			178.617	0.8921	0.0153	1.0316	0.0385	1.2204	0.0276	1.0511	0.0112			178.617	1.2985	0.0803	1.4097	0.091	0.163	0.006	-0.0012	0.0563
	178.961	3.6138	0.7676	4.6615	0.6207	3.7769	0.1521	3.2127	0.4309			178.961	2.1192	0.4196	4.969	1.9372	-0.1341	0.1397	-0.17	0.173			178.784	0.8925	0.0163	1.0315	0.038	1.2187	0.0272	1.0514	0.0145			178.784	1.3041	0.0881	1.4064	0.0962	0.162	0.0063	-0.002	0.0577
	179.128	3.5982	0.7581	4.6645	0.6369	3.7714	0.1533	3.2067	0.4416			179.128	2.1089	0.4222	4.962	1.9422	-0.1337	0.1394	-0.1715	0.1721			178.951	0.894	0.0128	1.031	0.0362	1.2196	0.0261	1.0533	0.013			178.951	1.3008	0.0868	1.4115	0.0928	0.1616	0.0063	-0.0013	0.0566
	179.295	3.5813	0.7635	4.6541	0.6291	3.763	0.148	3.1886	0.4326			179.295	2.1006	0.4193	4.9506	1.945	-0.136	0.1393	-0.1711	0.1726			179.118	0.8937	0.0117	1.0316	0.0362	1.2204	0.0282	1.0549	0.0105			179.118	1.2995	0.0755	1.4134	0.0885	0.1613	0.0056	-0.0014	0.0578
	179.463	3.5804	0.7722	4.6616	0.6393	3.7533	0.1407	3.1818	0.4283			179.463	2.0924	0.4229	4.9376	1.9416	-0.1331	0.1424	-0.1705	0.1734			179.284	0.8889	0.0106	1.0325	0.0344	1.2212	0.0252	1.055	0.0116			179.284	1.3024	0.0669	1.411	0.0954	0.1607	0.0057	-0.0014	0.0571
	179.629	3.5821	0.7907	4.6538	0.636	3.7447	0.1437	3.1708	0.4369			179.629	2.0824	0.4244	4.9291	1.9412	-0.1343	0.1418	-0.1685	0.1753			179.45	0.8899	0.0108	1.034	0.0366	1.2234	0.0274	1.0561	0.0115			179.45	1.3071	0.0705	1.4186	0.0897	0.1616	0.0052	-0.0013	0.058
	179.796	3.5778	0.7964	4.6421	0.6389	3.7395	0.1419	3.1646	0.4245			179.796	2.0684	0.4267	4.9129	1.9427	-0.1321	0.1419	-0.1712	0.1719			179.617	0.8923	0.0047	1.0341	0.0377	1.2238	0.0276	1.0566	0.0133			179.617	1.3018	0.0735	1.4201	0.0876	0.1616	0.0053	-0.0018	0.0575
	179.954	3.5711	0.7929	4.6352	0.6339	3.7299	0.1498	3.147	0.4309			179.954	2.0629	0.4325	4.9048	1.9465	-0.1324	0.1423	-0.1692	0.1754			179.784	0.8957	0.0048	1.0356	0.0371	1.2253	0.0269	1.0588	0.0113			179.784	1.301	0.0645	1.4196	0.0873	0.1617	0.0068	-0.0015	0.0577
	180.121	3.5588	0.7848	4.642	0.6437	3.7245	0.1536	3.1373	0.4237			180.121	2.0549	0.4328	4.8936	1.9467	-0.1324	0.1442	-0.1709	0.1754			179.951	0.8983	0.0073	1.037	0.0376	1.2268	0.0265	1.0594	0.0127			179.951	1.299	0.0682	1.4184	0.0908	0.1606	0.007	-0.0018	0.0579
	180.288	3.5456	0.7787	4.6313	0.6459	3.7207	0.1441	3.1242	0.4271			180.288	2.041	0.429	4.8939	1.9607	-0.1336	0.1436	-0.1716	0.1746			180.118	0.8965	0.0023	1.0356	0.038	1.2278	0.0287	1.0587	0.0115			180.118	1.3069	0.0642	1.4216	0.0866	0.16	0.0065	-0.0017	0.058
	180.455	3.539	0.7716	4.6325	0.6636	3.7146	0.1501	3.1092	0.4213			180.455	2.0313	0.4357	4.884	1.9748	-0.1323	0.1443	-0.17	0.1743			180.284	0.8963	0.0049	1.0395	0.0372	1.2285	0.0279	1.0604	0.0144			180.284	1.3107	0.0662	1.4233	0.0887	0.159	0.0049	-0.0019	0.058
	180.623	3.5348	0.7684	4.6243	0.6621	3.7078	0.1482	3.0982	0.4203			180.623	2.0207	0.4402	4.8794	1.9711	-0.1332	0.1454	-0.17	0.1768			180.451	0.8929	0.0014	1.0405	0.0367	1.2301	0.0289	1.0623	0.0116			180.451	1.3065	0.0729	1.4258	0.0883	0.1588	0.004	-0.002	0.0578
	180.789	3.5257	0.7754	4.615	0.6645	3.7031	0.144	3.0911	0.4265			180.789	2.0129	0.4355	4.8749	1.9682	-0.1321	0.1457	-0.173	0.1754			180.618	0.8944	0.0028	1.04	0.0352	1.2295	0.0293	1.0612	0.0133			180.618	1.3033	0.0708	1.4236	0.0869	0.1578	0.0045	-0.0017	0.0575
	180.956	3.5119	0.7687	4.6058	0.6664	3.6931	0.1402	3.0786	0.4269			180.956	2.0058	0.4355	4.8678	1.9808	-0.1332	0.1443	-0.1723	0.1773			180.785	0.897	0.0018	1.041	0.0391	1.2295	0.0288	1.0623	0.0142			180.785	1.3033	0.0777	1.4236	0.0891	0.1574	0.0048	-0.002	0.0584
	181.123	3.5118	0.7561	4.5965	0.6598	3.6882	0.1352	3.0686	0.4255			181.123	1.998	0.4384	4.8622	1.9779	-0.132	0.1456	-0.1714	0.1768			180.952	0.8941	0.0015	1.0407	0.0382	1.2297	0.0321	1.0614	0.0121			180.952	1.31	0.0662	1.4231	0.0884	0.158	0.0048	-0.0022	0.058
	181.291	3.5036	0.7462	4.5946	0.6657	3.6842	0.145	3.0623	0.4261			181.291	1.9892	0.4443	4.8453	1.9785	-0.1341	0.1455	-0.1697	0.1745			181.118	0.893	0.0051	1.0413	0.0405	1.2305	0.0308	1.0626	0.0146			181.118	1.3112	0.0793	1.4239	0.086	0.1581	0.0044	-0.0019	0.0587
	181.458	3.4928	0.7312	4.5907	0.6715	3.6777	0.1416	3.0488	0.4286			181.458	1.9792	0.4475	4.8294	1.9853	-0.1333	0.1443	-0.1707	0.1784			181.285	0.8914	0.0203	1.0405	0.04	1.2324	0.03	1.0614	0.0131			181.285	1.3068	0.0732	1.4274	0.0838	0.1575	0.0043	-0.0017	0.0587
	181.624	3.4897	0.7263	4.5859	0.6836	3.67	0.1402	3.0385	0.4416			181.624	1.97	0.4497	4.8188	1.9784	-0.1349	0.144	-0.1705	0.1783			181.452	0.8915	0.0117	1.0406	0.0397	1.2335	0.0327	1.0642	0.0145			181.452	1.3004	0.0701	1.4278	0.0807	0.156	0.0043	-0.0021	0.0592
	181.791	3.487	0.7152	4.5866	0.6713	3.6581	0.1425	3.0307	0.4432			181.791	1.958	0.4449	4.8126	1.9738	-0.1338	0.1459	-0.1713	0.1757			181.619	0.8912	0.015	1.0437	0.0392	1.2336	0.0324	1.0648	0.0145			181.619	1.3004	0.0794	1.4298	0.0805	0.156	0.0035	-0.0019	0.0591
	181.958	3.4865	0.7202	4.5734	0.6716	3.6478	0.1433	3.0167	0.4419			181.958	1.9468	0.4456	4.7995	1.9802	-0.1313	0.148	-0.1702	0.1789			181.786	0.892	0.0176	1.0423	0.04	1.2346	0.032	1.0645	0.0127			181.786	1.3088	0.082	1.4264	0.0872	0.1554	0.0038	-0.0019	0.0593
	182.125	3.4897	0.7223	4.5624	0.6721	3.6385	0.1507	3.0044	0.4451			182.125	1.9323	0.4478	4.7863	1.9856	-0.1332	0.1479	-0.1714	0.1778			181.952	0.8897	0.0192	1.0438	0.0393	1.2347	0.0336	1.0651	0.0135			181.952	1.3124	0.0793	1.4271	0.0796	0.1563	0.0042	-0.0022	0.0592
	182.292	3.4805	0.7169	4.5507	0.6837	3.6259	0.1447	2.9898	0.4424			182.292	1.9189	0.4488	4.7775	1.9873	-0.1324	0.1454	-0.1719	0.1802			182.119	0.8908	0.0136	1.0426	0.04	1.2355	0.0325	1.0646	0.0095			182.119	1.3106	0.0781	1.4288	0.0796	0.1568	0.0058	-0.0025	0.0591
	182.459	3.4759	0.7151	4.5532	0.6781	3.6149	0.1403	2.9783	0.4372			182.459	1.9142	0.4551	4.7571	1.9814	-0.1332	0.149	-0.174	0.1815			182.286	0.89	0.0147	1.0415	0.0376	1.2344	0.0302	1.0651	0.013			182.286	1.3092	0.0747	1.4191	0.0909	0.1559	0.0067	-0.0021	0.0593
	182.626	3.4776	0.7134	4.5488	0.6824	3.6069	0.1384	2.9644	0.4319			182.626	1.902	0.4503	4.7543	1.9909	-0.1343	0.1484	-0.1725	0.18			182.453	0.8924	0.0155	1.0428	0.0368	1.2372	0.0334	1.0652	0.0129			182.453	1.3069	0.0725	1.4163	0.1	0.1554	0.0058	-0.0019	0.06
	182.793	3.4722	0.7033	4.547	0.6868	3.5991	0.1399	2.9509	0.4356			182.793	1.8919	0.4509	4.7459	1.9795	-0.1315	0.1491	-0.1711	0.179			182.62	0.8934	0.0128	1.0411	0.0389	1.2355	0.0313	1.0657	0.0139			182.62	1.3049	0.07	1.4205	0.0921	0.1545	0.0052	-0.0021	0.0595
	182.96	3.4632	0.7153	4.5354	0.67	3.5854	0.1287	2.9431	0.4314			182.96	1.8808	0.4551	4.7315	1.9826	-0.134	0.148	-0.1726	0.1799			182.787	0.8942	0.0137	1.0429	0.0389	1.2358	0.0294	1.0657	0.0132			182.787	1.291	0.0672	1.4261	0.0889	0.1544	0.0056	-0.0017	0.0602
	183.127	3.452	0.7188	4.509	0.6783	3.5769	0.1218	2.9282	0.4272			183.127	1.8689	0.4545	4.7237	1.994	-0.1326	0.1494	-0.1734	0.1803			182.954	0.8978	0.0084	1.0428	0.038	1.2386	0.0331	1.0653	0.011			182.954	1.2911	0.0698	1.4324	0.0826	0.1533	0.0056	-0.0026	0.0599
	183.294	3.4418	0.7137	4.5078	0.6807	3.5687	0.1317	2.917	0.4275			183.294	1.8531	0.4517	4.7106	1.9872	-0.1348	0.1488	-0.1718	0.1804			183.12	0.8963	0.0104	1.0436	0.038	1.2401	0.0299	1.0689	0.013			183.12	1.2896	0.0827	1.4359	0.0736	0.1526	0.0037	-0.0025	0.0601
	183.461	3.4349	0.7215	4.5026	0.6828	3.565	0.1324	2.9088	0.4193			183.461	1.8419	0.4544	4.6982	1.9915	-0.1329	0.15	-0.1729	0.18			183.287	0.8954	0.0206	1.0443	0.0394	1.2402	0.0316	1.0661	0.0118			183.287	1.2942	0.0879	1.4381	0.069	0.1523	0.0028	-0.002	0.0605
	183.627	3.4244	0.7257	4.4997	0.6861	3.5485	0.1345	2.891	0.428			183.627	1.8287	0.4502	4.6825	1.9926	-0.1333	0.1493	-0.1729	0.1811			183.454	0.892	0.0113	1.046	0.0388	1.2411	0.0308	1.067	0.0151			183.454	1.2995	0.0856	1.4418	0.0657	0.1519	0.0034	-0.0019	0.0603
	183.794	3.4201	0.7323	4.4878	0.6939	3.5335	0.1436	2.882	0.4313			183.794	1.8166	0.4497	4.6589	1.9767	-0.1341	0.1513	-0.1739	0.1802			183.621	0.8936	0.001	1.0462	0.0397	1.241	0.0314	1.0665	0.0148			183.621	1.3036	0.0861	1.4431	0.0643	0.1527	0.0034	-0.0032	0.0592
	183.961	3.416	0.7312	4.4845	0.7008	3.5309	0.1482	2.8698	0.4217			183.961	1.8073	0.4467	4.648	1.9776	-0.1325	0.1514	-0.1722	0.1827			183.787	0.8965	0.0071	1.045	0.0392	1.2416	0.0325	1.0683	0.0125			183.787	1.306	0.0819	1.4438	0.0623	0.1527	0.0044	-0.0027	0.0598
	184.128	3.4156	0.7317	4.4755	0.696	3.5176	0.1434	2.857	0.4274			184.128	1.7935	0.4439	4.6385	1.9809	-0.1336	0.1516	-0.1744	0.1806			183.954	0.8935	0.0164	1.0467	0.0372	1.2422	0.0307	1.0697	0.0163			183.954	1.2995	0.0928	1.4469	0.0604	0.151	0.0037	-0.0026	0.0603
	184.294	3.4141	0.736	4.474	0.7004	3.5105	0.132	2.8464	0.4233			184.294	1.785	0.4475	4.6224	1.9638	-0.1332	0.1497	-0.1733	0.1839			184.121	0.8944	0.0072	1.0465	0.0384	1.2437	0.0314	1.0695	0.0105			184.121	1.2971	0.0842	1.4486	0.0594	0.151	0.0031	-0.0028	0.0608
	184.461	3.4111	0.7304	4.4647	0.6971	3.5052	0.1332	2.8351	0.423			184.461	1.7733	0.4469	4.6138	1.9706	-0.1335	0.152	-0.1752	0.18			184.288	0.8963	0.0081	1.0474	0.0373	1.2437	0.0328	1.0704	0.012			184.288	1.2943	0.0784	1.4498	0.0596	0.1501	0.003	-0.002	0.0608
	184.628	3.4126	0.7179	4.4601	0.7019	3.4952	0.1414	2.8213	0.4176			184.628	1.7673	0.45	4.5999	1.9708	-0.1323	0.153	-0.1735	0.1839			184.454	0.8943	0.0101	1.0494	0.0383	1.2445	0.0306	1.0694	0.0106			184.454	1.294	0.0795	1.4505	0.0599	0.1504	0.0039	-0.0028	0.0608
	184.795	3.4185	0.7098	4.4527	0.7059	3.4834	0.141	2.8077	0.4211			184.795	1.756	0.4489	4.5965	1.9758	-0.1323	0.153	-0.176	0.1809			184.621	0.892	0.0115	1.0503	0.0381	1.2463	0.0309	1.0703	0.0127			184.621	1.2961	0.0872	1.4512	0.0598	0.15	0.0031	-0.0025	0.0609
	184.962	3.4091	0.712	4.4388	0.7045	3.4697	0.1375	2.7924	0.4156			184.962	1.7477	0.445	4.587	1.9897	-0.1344	0.1514	-0.1753	0.1828			184.788	0.8919	0.0195	1.0513	0.0383	1.247	0.0315	1.0713	0.0116			184.788	1.3018	0.0859	1.4502	0.062	0.1497	0.0046	-0.0024	0.0614
	185.129	3.4049	0.7109	4.4283	0.7142	3.4617	0.1335	2.7818	0.4109			185.129	1.7338	0.4456	4.5756	1.9864	-0.1325	0.1527	-0.175	0.1823			184.954	0.8935	0.02	1.051	0.0359	1.2471	0.0308	1.0728	0.0101			184.954	1.3044	0.0907	1.4498	0.0615	0.1486	0.0047	-0.0029	0.0614
	185.296	3.3939	0.7211	4.4358	0.7339	3.4525	0.1388	2.7675	0.4234			185.296	1.7271	0.4493	4.5602	1.9743	-0.1322	0.1535	-0.1733	0.1845			185.121	0.8982	0.0164	1.0528	0.0385	1.2497	0.0312	1.0734	0.0076			185.121	1.3054	0.0807	1.4513	0.0628	0.1492	0.0033	-0.0033	0.0607
	185.463	3.3833	0.7322	4.4222	0.728	3.4421	0.1376	2.7591	0.417			185.463	1.7195	0.4498	4.5527	1.9833	-0.1337	0.1527	-0.1741	0.1854			185.287	0.8972	0.0127	1.0527	0.0378	1.2519	0.0336	1.0742	0.0101			185.287	1.3095	0.0816	1.4523	0.0605	0.1484	0.0032	-0.0024	0.0621
	185.63	3.3844	0.7389	4.427	0.7236	3.4352	0.136	2.7482	0.4154			185.63	1.7085	0.4469	4.5443	1.983	-0.133	0.1526	-0.1741	0.1869			185.454	0.8981	0.0101	1.0533	0.0376	1.2505	0.0322	1.0756	0.0107			185.454	1.3089	0.0782	1.4543	0.0635	0.1482	0.0034	-0.0026	0.0618
	185.797	3.3772	0.7387	4.4178	0.7133	3.4205	0.1214	2.7311	0.4147			185.797	1.6999	0.4457	4.5372	1.9778	-0.1341	0.1533	-0.1744	0.1869			185.621	0.9025	0.013	1.0546	0.0378	1.2517	0.0304	1.0748	0.01			185.621	1.3104	0.0758	1.4541	0.0597	0.1468	0.0024	-0.0035	0.061
	185.964	3.3752	0.7503	4.4146	0.7105	3.4138	0.1309	2.7204	0.4164			185.964	1.6864	0.4419	4.5267	1.9896	-0.1324	0.1543	-0.1743	0.1875			185.788	0.9015	0.0113	1.0571	0.0414	1.2548	0.034	1.0774	0.0108			185.788	1.3131	0.0843	1.4539	0.0615	0.1466	0.0024	-0.0028	0.0616
	186.131	3.3724	0.7465	4.4084	0.7104	3.4071	0.1373	2.7114	0.4173			186.131	1.6796	0.4456	4.5115	1.9871	-0.1324	0.1548	-0.1747	0.1837			185.955	0.9018	0.0153	1.0583	0.0422	1.2535	0.0332	1.0786	0.0108			185.955	1.3105	0.0701	1.4572	0.062	0.1463	0.0022	-0.0026	0.0621
	186.298	3.372	0.7439	4.4131	0.7204	3.4022	0.1482	2.703	0.4166			186.298	1.6658	0.4409	4.4993	1.9746	-0.1315	0.1581	-0.1735	0.1891			186.122	0.9007	0.0118	1.0588	0.04	1.2556	0.0365	1.0787	0.0118			186.122	1.3032	0.0779	1.4547	0.0632	0.1453	0.0025	-0.0031	0.0618
	186.465	3.3654	0.7402	4.4031	0.7362	3.3886	0.139	2.6892	0.4175			186.465	1.6579	0.4442	4.4783	1.9643	-0.133	0.1564	-0.1753	0.1878			186.289	0.9015	0.0052	1.0576	0.0402	1.2557	0.0317	1.08	0.0114			186.289	1.2982	0.0837	1.4559	0.0658	0.1454	0.0017	-0.0026	0.0622
	186.632	3.3627	0.7447	4.4038	0.737	3.3873	0.1381	2.6805	0.4202			186.632	1.6487	0.4461	4.4737	1.9623	-0.1323	0.1581	-0.1748	0.1892			186.456	0.8982	0.0083	1.0614	0.039	1.2584	0.0324	1.082	0.0118			186.456	1.2999	0.0767	1.4566	0.0645	0.1446	0.0016	-0.003	0.0627
	186.798	3.349	0.7562	4.396	0.7459	3.3779	0.1392	2.6723	0.4155			186.798	1.6439	0.4437	4.4523	1.9603	-0.1323	0.1574	-0.1747	0.1906			186.623	0.8944	0.0091	1.0611	0.0399	1.2588	0.0311	1.082	0.0118			186.623	1.3012	0.0872	1.4562	0.0674	0.1454	0.0021	-0.003	0.0625
	186.965	3.3508	0.7638	4.3868	0.7416	3.3678	0.1345	2.6631	0.4177			186.965	1.6312	0.4469	4.4439	1.9654	-0.1343	0.1573	-0.1777	0.1864			186.789	0.8988	0.0059	1.0609	0.0398	1.2592	0.0295	1.0823	0.0096			186.789	1.3045	0.0844	1.4547	0.0702	0.1451	0.003	-0.003	0.0626
	187.132	3.3445	0.7588	4.384	0.7536	3.3662	0.143	2.6498	0.4245			187.132	1.6226	0.4476	4.4332	1.9517	-0.1339	0.1565	-0.1737	0.1896			186.956	0.898	0.0061	1.0613	0.039	1.2607	0.0302	1.0818	0.0084			186.956	1.3	0.08	1.4557	0.0725	0.1453	0.0037	-0.0031	0.0624
	187.299	3.3303	0.7674	4.3792	0.7568	3.365	0.1382	2.6394	0.4219			187.299	1.6133	0.4475	4.4197	1.9515	-0.1315	0.1588	-0.1766	0.1886			187.123	0.8987	0.0009	1.062	0.0394	1.2599	0.0297	1.0808	0.0078			187.123	1.2993	0.0894	1.4543	0.0712	0.1447	0.0031	-0.0036	0.063
	187.466	3.3306	0.7686	4.381	0.7551	3.3482	0.1371	2.6213	0.4201			187.466	1.6055	0.4502	4.3986	1.9506	-0.1342	0.1575	-0.176	0.1893			187.29	0.8984	0.0018	1.0612	0.0402	1.2615	0.0306	1.0823	0.0088			187.29	1.3047	0.0965	1.4535	0.0764	0.1438	0.0022	-0.0032	0.0628
	187.633	3.3267	0.7645	4.3815	0.7598	3.3461	0.1284	2.6137	0.4287			187.633	1.5955	0.4516	4.3883	1.9572	-0.1331	0.1575	-0.1757	0.1901			187.457	0.9004	0.0049	1.0625	0.0388	1.2628	0.0307	1.0824	0.0063			187.457	1.3038	0.0879	1.4559	0.0764	0.1445	0.0024	-0.0034	0.0632
	187.8	3.321	0.7634	4.3709	0.7568	3.3332	0.1359	2.6029	0.4298			187.8	1.5842	0.4528	4.3724	1.9534	-0.1315	0.159	-0.1773	0.1893			187.623	0.8988	0.0049	1.0629	0.0407	1.2632	0.0303	1.0822	0.0064			187.623	1.3059	0.0841	1.4554	0.0787	0.1445	0.0022	-0.0033	0.0636
	187.968	3.3179	0.7581	4.3662	0.7502	3.3285	0.1355	2.5923	0.4294			187.968	1.5771	0.4521	4.3726	1.9623	-0.1321	0.1596	-0.1759	0.1902			187.79	0.8962	0.0108	1.0648	0.0398	1.2651	0.0307	1.0854	0.0071			187.79	1.3061	0.0779	1.4517	0.0862	0.1448	0.0017	-0.0036	0.0631
	188.134	3.3247	0.7531	4.3578	0.7684	3.3247	0.1272	2.5778	0.4321			188.134	1.5677	0.453	4.3645	1.974	-0.133	0.1598	-0.1776	0.1888			187.957	0.8971	0.014	1.0632	0.0401	1.2649	0.0313	1.0866	0.0068			187.957	1.3001	0.0808	1.4565	0.0758	0.1433	0.0033	-0.0035	0.0642
	188.301	3.3254	0.7376	4.3611	0.7672	3.3094	0.1201	2.5752	0.4362			188.301	1.5583	0.4584	4.363	1.9809	-0.1332	0.1582	-0.1766	0.1933			188.124	0.895	0.0124	1.0657	0.0401	1.2637	0.0297	1.0868	0.0059			188.124	1.2982	0.0881	1.4618	0.0712	0.1431	0.0021	-0.0041	0.064
	188.469	3.3264	0.7359	4.3536	0.7523	3.3105	0.1309	2.5611	0.4396			188.469	1.5496	0.4556	4.3532	1.9868	-0.1334	0.1599	-0.175	0.1912			188.291	0.8999	0.012	1.0644	0.0404	1.2643	0.0327	1.0883	0.0072			188.291	1.2971	0.0949	1.4664	0.0669	0.1431	0.0018	-0.0032	0.0643
	188.636	3.324	0.7376	4.3422	0.7592	3.2978	0.1271	2.5522	0.4371			188.636	1.5424	0.4612	4.3473	1.9925	-0.1321	0.1621	-0.1765	0.193			188.457	0.9012	0.0066	1.066	0.0388	1.2644	0.034	1.0891	0.0047			188.457	1.2993	0.0928	1.4691	0.0631	0.1422	0.0011	-0.0034	0.064
	188.803	3.322	0.7334	4.3371	0.7661	3.2943	0.1219	2.5436	0.4383			188.803	1.5302	0.4572	4.3292	2.0026	-0.1334	0.1598	-0.1751	0.1942			188.624	0.8986	0.0093	1.0674	0.0398	1.2674	0.0336	1.0898	0.0059			188.624	1.2994	0.0863	1.4718	0.0611	0.1418	0.0013	-0.0039	0.0639
	188.969	3.3126	0.7228	4.336	0.7788	3.2914	0.1347	2.5369	0.4436			188.969	1.5225	0.4614	4.3206	1.9877	-0.1333	0.1602	-0.1763	0.1939			188.791	0.8994	0.0037	1.0656	0.0403	1.2689	0.0351	1.0914	0.0073			188.791	1.3029	0.0832	1.4736	0.0565	0.1407	0.0008	-0.004	0.0645
	189.136	3.3076	0.7191	4.3171	0.7661	3.2811	0.1211	2.5264	0.4437			189.136	1.512	0.4666	4.3105	1.9941	-0.1331	0.1629	-0.1775	0.1948			188.957	0.9048	0.0097	1.0679	0.0399	1.2706	0.0338	1.0916	0.0066			188.957	1.2933	0.0868	1.4744	0.0556	0.1403	0.001	-0.004	0.064
	189.302	3.3054	0.712	4.3045	0.7659	3.2805	0.1289	2.5203	0.4334			189.302	1.5013	0.4637	4.3068	2.0009	-0.1337	0.1615	-0.1757	0.1956			189.124	0.9026	0.0096	1.0686	0.0399	1.2709	0.0326	1.0929	0.0078			189.124	1.2944	0.0875	1.4747	0.0546	0.1395	0.0007	-0.0036	0.0644
	189.468	3.2942	0.709	4.3069	0.7725	3.2705	0.1121	2.5038	0.4485			189.468	1.4885	0.4634	4.2947	1.9916	-0.1347	0.1611	-0.1772	0.1955			189.291	0.9015	0.0072	1.0702	0.0393	1.2703	0.0348	1.0929	0.0096			189.291	1.2987	0.0802	1.4761	0.0557	0.1387	0.0001	-0.0041	0.0654
	189.636	3.2893	0.7085	4.2945	0.778	3.264	0.1182	2.4887	0.4372			189.636	1.4795	0.465	4.2705	1.9857	-0.1332	0.163	-0.1756	0.1951			189.458	0.9028	0.0062	1.0701	0.0378	1.2709	0.034	1.0915	0.0101			189.458	1.2983	0.0897	1.4749	0.056	0.139	0.0003	-0.0044	0.0643
	189.803	3.2847	0.7088	4.2809	0.7674	3.2605	0.1258	2.4738	0.4438			189.803	1.4702	0.4632	4.2597	1.9877	-0.1354	0.162	-0.1764	0.1958			189.625	0.8976	0.011	1.072	0.0391	1.2722	0.0328	1.0918	0.0091			189.625	1.3016	0.0839	1.4762	0.0559	0.1386	0.0009	-0.0052	0.0652
	189.969	3.2762	0.693	4.2776	0.7711	3.2435	0.1238	2.4661	0.4487			189.969	1.4617	0.4647	4.2421	1.9807	-0.1353	0.1636	-0.1774	0.1957			189.791	0.8906	0.0011	1.0716	0.0392	1.2708	0.0341	1.0948	0.0063			189.791	1.3024	0.0876	1.4744	0.0609	0.1384	0.0005	-0.0043	0.0646
	190.129	3.2689	0.6927	4.2869	0.7748	3.24	0.125	2.4596	0.441			190.129	1.4511	0.4584	4.2337	1.981	-0.1343	0.1624	-0.1791	0.1949			189.958	0.8892	0.0024	1.0716	0.0401	1.2728	0.0358	1.0944	0.0097			189.958	1.2956	0.0965	1.4729	0.0621	0.1385	0.0004	-0.004	0.065
	190.296	3.2666	0.6928	4.29	0.7818	3.2352	0.1236	2.4505	0.4413			190.296	1.4397	0.4663	4.2349	1.9921	-0.1348	0.1642	-0.179	0.1948			190.124	0.8893	0.0091	1.0719	0.0413	1.2756	0.0334	1.0961	0.0101			190.124	1.2925	0.0931	1.4735	0.0639	0.1374	0.0013	-0.005	0.0646
	190.463	3.2616	0.6869	4.282	0.7739	3.2222	0.112	2.4366	0.4394			190.463	1.4306	0.4674	4.2277	1.9853	-0.1328	0.164	-0.1791	0.1945			190.291	0.8927	0.0076	1.0718	0.0412	1.2742	0.0331	1.0949	0.0084			190.291	1.2975	0.0868	1.4763	0.065	0.1365	0.0015	-0.0044	0.0651
	190.63	3.2517	0.672	4.2811	0.7792	3.2181	0.1125	2.4253	0.4299			190.63	1.4231	0.472	4.2155	1.9935	-0.1333	0.1674	-0.1782	0.1972			190.458	0.894	0.0068	1.074	0.0422	1.2768	0.0336	1.0964	0.0088			190.458	1.2936	0.0924	1.4707	0.0684	0.1369	0.0006	-0.0046	0.0651
	190.798	3.2481	0.6713	4.2695	0.7727	3.2096	0.1129	2.4184	0.4313			190.798	1.4113	0.4732	4.2062	1.9887	-0.1329	0.1648	-0.1771	0.1975			190.625	0.8922	0.0076	1.075	0.043	1.2772	0.0323	1.0954	0.0067			190.625	1.2963	0.098	1.4695	0.0747	0.1362	0.0009	-0.0043	0.066
	190.964	3.2441	0.6721	4.2702	0.7853	3.1999	0.118	2.4083	0.4301			190.964	1.4023	0.4802	4.1957	1.9882	-0.1333	0.1653	-0.1773	0.1976			190.791	0.8899	0.0113	1.0766	0.0424	1.2761	0.0331	1.0962	0.006			190.791	1.2927	0.0947	1.4684	0.076	0.1362	0.0012	-0.0049	0.0654
	191.131	3.2351	0.6703	4.2731	0.7974	3.193	0.1104	2.3994	0.4323			191.131	1.3933	0.4768	4.1834	1.9957	-0.1353	0.1659	-0.1779	0.1978			190.958	0.8904	0.0096	1.0747	0.0424	1.2798	0.0317	1.0969	0.0033			190.958	1.3009	0.0956	1.4678	0.0745	0.1355	0.0001	-0.0047	0.0654
	191.298	3.2279	0.6705	4.2645	0.7969	3.1842	0.1132	2.3879	0.4336			191.298	1.3848	0.4781	4.1679	1.9818	-0.1322	0.165	-0.1802	0.2006			191.125	0.8952	0.0109	1.0749	0.0413	1.2808	0.0351	1.0957	0.003			191.125	1.3	0.094	1.4669	0.0801	0.1357	0.001	-0.0044	0.0666
	191.465	3.2276	0.6723	4.2595	0.8041	3.1696	0.1154	2.3766	0.4334			191.465	1.3726	0.4783	4.1476	1.9694	-0.1334	0.1678	-0.179	0.1989			191.292	0.8976	0.01	1.0775	0.0421	1.2807	0.0324	1.0962	0.0042			191.292	1.2953	0.0837	1.4676	0.0778	0.1351	0.002	-0.0047	0.066
	191.632	3.2217	0.6772	4.2509	0.8064	3.1696	0.1172	2.3746	0.4249			191.632	1.3639	0.4806	4.1378	1.9741	-0.1346	0.1663	-0.179	0.1998			191.459	0.8948	0.0092	1.0778	0.0421	1.2815	0.0315	1.0969	0.0046			191.459	1.2927	0.0859	1.459	0.0895	0.1338	0.0024	-0.005	0.0661
	191.799	3.2081	0.6591	4.2511	0.8031	3.1529	0.1126	2.3605	0.4216			191.799	1.3536	0.4758	4.1207	1.973	-0.1335	0.1679	-0.18	0.1999			191.625	0.8964	0.0135	1.0785	0.0416	1.2813	0.0319	1.0951	0.0033			191.625	1.2879	0.094	1.4556	0.0957	0.1336	0.0034	-0.0045	0.0669
	191.966	3.2072	0.6692	4.2468	0.8023	3.1571	0.1141	2.3489	0.4149			191.966	1.344	0.4736	4.0999	1.9648	-0.1334	0.1679	-0.1786	0.2015			191.792	0.8947	0.0097	1.0779	0.0412	1.2822	0.0312	1.0958	0.0073			191.792	1.2937	0.0995	1.4616	0.0881	0.1332	0.0025	-0.0052	0.0663
	192.133	3.201	0.6685	4.2416	0.8005	3.1493	0.1172	2.3359	0.4101			192.133	1.3366	0.477	4.0909	1.9584	-0.1347	0.1659	-0.1805	0.1977			191.959	0.8946	0.0098	1.0795	0.0416	1.2843	0.0353	1.0989	0.0069			191.959	1.3005	0.0981	1.4652	0.0842	0.1335	0.0026	-0.005	0.0663
	192.3	3.1944	0.6708	4.2356	0.8004	3.1509	0.1197	2.3267	0.4103			192.3	1.3259	0.473	4.0878	1.9683	-0.1351	0.1668	-0.181	0.1989			192.126	0.8971	0.0045	1.0805	0.0443	1.2834	0.0345	1.0978	0.0065			192.126	1.2993	0.0902	1.4696	0.0784	0.1333	0.0006	-0.005	0.0669
	192.467	3.1937	0.6769	4.218	0.7966	3.136	0.1156	2.314	0.4105			192.467	1.316	0.4696	4.0806	1.9838	-0.135	0.1686	-0.1788	0.2003			192.293	0.8959	0.0068	1.0817	0.0418	1.2853	0.0351	1.0993	0.0045			192.293	1.2925	0.0938	1.4745	0.076	0.1335	0.0004	-0.005	0.0671
	192.634	3.1824	0.6801	4.2126	0.8104	3.1297	0.1232	2.3045	0.4006			192.634	1.3077	0.4737	4.0699	1.9905	-0.1356	0.1693	-0.1796	0.2021			192.459	0.8985	0.0063	1.0814	0.0431	1.2857	0.0349	1.0998	0.0067			192.459	1.2861	0.0978	1.4768	0.0777	0.1328	0.0015	-0.0053	0.067
	192.801	3.1757	0.6721	4.2107	0.8118	3.1262	0.1164	2.2891	0.4091			192.801	1.3001	0.4746	4.0605	1.9815	-0.1345	0.1684	-0.1813	0.2012			192.626	0.8994	0.0056	1.0818	0.0425	1.2858	0.0341	1.0991	0.0032			192.626	1.287	0.099	1.4694	0.0897	0.1325	0.0021	-0.0054	0.0669
	192.968	3.1685	0.6632	4.2058	0.8287	3.1146	0.1294	2.2767	0.3984			192.968	1.2937	0.4806	4.0555	1.9867	-0.1344	0.1707	-0.1798	0.2014			192.793	0.8949	0.0135	1.083	0.0446	1.2866	0.0374	1.0988	0.0039			192.793	1.2894	0.0969	1.467	0.0914	0.1321	0.001	-0.0048	0.0667
	193.135	3.1574	0.659	4.2023	0.8301	3.106	0.1214	2.2717	0.3977			193.135	1.2829	0.4781	4.0434	1.985	-0.1333	0.1689	-0.1808	0.2			192.96	0.8968	0.0091	1.0848	0.0429	1.2875	0.0356	1.1011	0.0045			192.96	1.2855	0.1085	1.4695	0.0888	0.1321	0.0015	-0.0054	0.067
	193.302	3.1489	0.6542	4.1957	0.8485	3.0979	0.1321	2.2681	0.4076			193.302	1.2728	0.4795	4.031	1.9889	-0.1344	0.1681	-0.1802	0.204			193.127	0.893	0.0075	1.0852	0.0417	1.2891	0.0329	1.1019	0.0056			193.127	1.2906	0.103	1.4751	0.0824	0.1315	0.0011	-0.0055	0.067
	193.469	3.1379	0.6531	4.1833	0.8368	3.0891	0.1251	2.2491	0.396			193.469	1.2594	0.4815	4.0113	1.9853	-0.1345	0.1703	-0.1812	0.2021			193.294	0.8924	0.0061	1.0861	0.0397	1.2895	0.0368	1.1014	0.0023			193.294	1.2904	0.0957	1.4745	0.0899	0.1314	0.0019	-0.0054	0.0672
	193.636	3.129	0.6507	4.1825	0.8414	3.0833	0.1209	2.242	0.4023			193.636	1.2528	0.4786	3.9951	1.9814	-0.1349	0.17	-0.1812	0.2042			193.461	0.8977	0.0074	1.0876	0.0422	1.2907	0.0342	1.1037	0.0032			193.461	1.2932	0.0986	1.4717	0.0954	0.13	0.003	-0.0061	0.0662
	193.803	3.1227	0.6548	4.1804	0.8391	3.0713	0.1203	2.2324	0.3991			193.803	1.2428	0.483	3.989	1.9723	-0.1349	0.1696	-0.1807	0.2041			193.627	0.9005	0.0025	1.0872	0.0416	1.2933	0.0347	1.106	0.0049			193.627	1.2977	0.0998	1.471	0.0986	0.1304	0.0024	-0.0054	0.0676
	193.969	3.1045	0.6494	4.173	0.8372	3.0667	0.1191	2.2242	0.4063			193.969	1.2345	0.4822	3.9754	1.9767	-0.135	0.1705	-0.1807	0.2058			193.794	0.8959	0.0009	1.0879	0.0411	1.2923	0.0315	1.1054	0.0037			193.794	1.3025	0.0978	1.476	0.0919	0.1295	0.0033	-0.0059	0.067
	194.136	3.1085	0.649	4.1701	0.8409	3.0593	0.1148	2.2182	0.4122			194.136	1.227	0.4833	3.9679	1.9758	-0.1345	0.1714	-0.1824	0.2046			193.961	0.8952	0.0088	1.0886	0.0424	1.2932	0.0347	1.1048	0.0019			193.961	1.2943	0.0921	1.4728	0.0955	0.1295	0.0026	-0.0052	0.0684
	194.303	3.1064	0.6462	4.1612	0.843	3.0459	0.1095	2.2125	0.4083			194.303	1.2184	0.4856	3.9498	1.9598	-0.1342	0.1741	-0.1815	0.2055			194.127	0.8916	0.0158	1.0891	0.0425	1.2936	0.0321	1.1051	0.0004			194.127	1.2901	0.0953	1.4742	0.102	0.129	0.0028	-0.0053	0.068
	194.47	3.0967	0.6396	4.1385	0.8322	3.0489	0.104	2.2082	0.4132			194.47	1.2095	0.484	3.9474	1.9692	-0.1341	0.1736	-0.1804	0.2062			194.294	0.8883	0.0074	1.0897	0.0421	1.2941	0.0325	1.107	0.0015			194.294	1.2843	0.0861	1.4734	0.1054	0.129	0.0028	-0.0055	0.0686
	194.637	3.0929	0.6358	4.1282	0.8334	3.0374	0.1069	2.1966	0.414			194.637	1.2002	0.4807	3.9351	1.9589	-0.1345	0.1739	-0.1819	0.2056			194.461	0.8841	0.0055	1.0889	0.0402	1.2939	0.0322	1.1086	0.0024			194.461	1.2915	0.0914	1.4762	0.1029	0.1287	0.002	-0.0051	0.0685
	194.804	3.0875	0.6409	4.1228	0.8422	3.028	0.1066	2.1864	0.4181			194.804	1.1898	0.4812	3.9251	1.96	-0.1367	0.1738	-0.1831	0.2056			194.628	0.8888	0.0088	1.0896	0.0426	1.2933	0.0327	1.1082	0.0025			194.628	1.2831	0.0924	1.476	0.1016	0.1283	0.0025	-0.0058	0.0681
	194.971	3.0881	0.6257	4.126	0.8541	3.0208	0.1025	2.1813	0.4133			194.971	1.1802	0.4852	3.9176	1.9576	-0.1348	0.1744	-0.1835	0.2057			194.795	0.8901	0.0139	1.0906	0.0422	1.2952	0.0326	1.1095	0.004			194.795	1.2895	0.1031	1.4758	0.0971	0.1281	0.0036	-0.0061	0.0678
	195.138	3.0851	0.6273	4.1156	0.8496	3.0146	0.1041	2.1677	0.4124			195.138	1.1677	0.4849	3.9021	1.9525	-0.1349	0.1745	-0.1823	0.2041			194.961	0.8883	0.0113	1.0916	0.041	1.2962	0.0339	1.1092	0.0033			194.961	1.2881	0.1004	1.4635	0.1116	0.1276	0.0033	-0.0059	0.0685
	195.304	3.0843	0.628	4.1134	0.8503	2.997	0.0999	2.1637	0.4074			195.304	1.1591	0.4896	3.891	1.9459	-0.1378	0.1727	-0.1828	0.2054			195.128	0.8954	0.0172	1.0911	0.0435	1.2971	0.0359	1.1104	0.0024			195.128	1.2949	0.0994	1.4648	0.1126	0.1266	0.0046	-0.0064	0.0685
	195.471	3.0735	0.6313	4.1018	0.8486	2.9953	0.0945	2.1527	0.4009			195.471	1.1515	0.4836	3.8799	1.9514	-0.1359	0.1754	-0.1826	0.2055			195.295	0.8964	0.013	1.0922	0.0421	1.2948	0.0363	1.1096	0.0025			195.295	1.282	0.0967	1.4671	0.1121	0.1266	0.0042	-0.0058	0.0692
																							195.462	0.8932	0.0083	1.0925	0.0412	1.2971	0.0378	1.11	0.0016			195.462	1.29	0.0971	1.4599	0.1202	0.1259	0.0035	-0.0063	0.0687

## Sheet: Figure 4 F
IL-2
	Ad293		Ad293 STEAP3-2		LNCaP STEAP2 CRISPR		LNCaP
Tumor Cells Alone	-0.64	-0.57	-1.99	-1.99	-2.06	-0.29	-2.27	-0.08
Untransduced	8.83	11.3	9.54	12.08	2.25	6.85	8.05	5.44
40A3Bz	44.11	50.9	9110.37	11034.7	19.15	25.3	10222.9	10816
40A3Bz dnTGFβRII	13.57	14.98	5274.1	5802.3	4.87	7.27	8613.77	9105.63
IFNg
	Ad293		Ad293 STEAP3-2		LNCAP STEAP2 CRISPR		LNCAP
Tumor Cells Alone	-94.44	-94.44	-113.26	-106.99	-82.8	-81.45	-109.68	-100.27
Untransduced	66.83	53.84	-12.46	-4.85	-66.67	-47.85	-42.48	-29.93
40A3Bz	591.87	663.55	30651	37315.3	138.51	175.69	31223.5	34811
40A3Bz dnTGFβRII	569.47	635.33	28054.9	28579.5	486.6	544.83	58746.6	58697.8
TNFa
	LNCAP		LNCAP CRISPR		Ad293 STEAP3-2		Ad293
Tumor Cells Alone	-4.51579	0.470301	-2.98779	-2.98779	-6.28504	-2.82695	0.952825	-3.22905
UT	3.76755	1.35493	-3.792	-1.78148	3.68713	-1.78148	2.4004	4.81302
40A3Bz	524.009	598.881	0.872404	3.52629	917.106	988.6	32.4778	31.5931
40A3Bz dnTGFβRII	489.911	524.492	1.51577	4.00881	638.529	732.701	11.6488	14.946

[truncated: 23 more sheets: Figure 4 H, Figure 5 A, Figure 5 B, Figure 5 C, Figure 5 D, Figure 5 E, Figure 5F, Figure 5 G, Figure 5 H, Figure 6 A, Figure 6 B, Figure 6 C , Figure 6 D, Figure 6 E, Supplemental Figure 5 A, Supplemental Figure 5 B, Supplemental Figure 6 A, Supplemental Figure 6 B, Supplemental Figure 7, Supplemental Figure 8 A …]
